# Supplementary material for: Comparative Proteomics of Mulberry Leaves at Different Developmental Stages Identify Novel Proteins Function Related to Photosynthesis
Source: Front Plant Sci. 2021 Dec 24;12:797631. doi: 10.3389/fpls.2021.797631 (PMC8739898; doi:10.3389/fpls.2021.797631)
Supplement: Supplementary Table 2 — List of identified proteins in L1, L6, and L20 leaves. [file Table_2.XLSX]

## Sheet: Sheet1
Protein	Protein Name	Coverage	MolWeight	LFQ intensity JY1-1	LFQ intensity JY1-2	LFQ intensity JY1-3	LFQ intensity JY6-1	LFQ intensity JY6-2	LFQ intensity JY6-3	LFQ intensity JY20-1	LFQ intensity JY20-2	LFQ intensity JY20-3
W9SKL0	Naringenin,2-oxoglutarate 3-dioxygenase	6.3	41.249	5957000	8164700	14393000	4475100
A0A024AWS0	Phosphatidylinosital biphosphate protein	14.5	29.874	265200000			190200000	28157000	367700000	246570000	263030000	1022800000
X5FR78	Pathogenesis-related protein	9.9	18.592	41224000	19204000	33097000				30390000	18845000	18745000
G5ELM9	Chitinase-like protein LA-b (Fragment)	2.8	43.466	15403000	6952500	16136000	10041000	9948000	16251000	116010000	38770000	86414000
W9RIS7	Trans-cinnamate 4-monooxygenase	14.3	57.977	59612000	64064000	35518000	24000000
W9SW85	Uncharacterized protein	56	41.684	484600000	468630000	391120000	331580000	349470000	340100000	347410000	380710000	389100000
A0A068CAA9	Phenylalanine ammonia-lyase	5.8	78.65	8116000	17860000	12068000
W9R5S1	Ubiquitin-like protein 5	23.3	8.5568	8559800	8292600	12788000	4468300	8968500	4223200
A0A075M309	Oxysterol-binding protein-related protein	13.4	51.716	21954000	29252000	34370000	15396000	36492000	32158000	40704000	25612000	17160000
A0A076K090	Chloroplast heme oxygenase	12	33.179					59010000		12619000	18838000	21328000
A0A076L8N6	14-3-3a	51.9	29.611	1057500000	1100600000	1299500000	545810000	857500000	483460000	563070000	663250000	483870000
A0A076L8Z8	14-3-3b	58	29.047	2006500000	1918400000	2438900000	854090000	1549800000	894620000	1281300000	1366400000	1505600000
A0A076LD23	14-3-3c	53.7	28.832	307660000	312480000	318420000	160010000	223180000	174290000	196620000	248750000	270350000
A0A076LEA5	14-3-3d	40.8	29.619	96837000	143180000	91364000	25675000	33446000	36536000
A0A089Q605	2-dehydro-3-deoxyphosphooctonate aldolase	7.3	31.511	47549000	30471000	45559000	18272000			33110000		30754000
A0A0A0QXJ0	Flavin-containing monooxygenase	13.5	42.141	14740000	17398000	13699000	21924000		65062000	34091000	40938000	38349000
A0A0A0QZ09	Zeaxanthin epoxidase, chloroplastic	14.7	73.917	8642700	5886300	9398800	39184000		26282000	67892000	55419000	48734000
Q09X31	ATP synthase subunit b, chloroplastic	42.4	21.022	1323000000	845560000	1113100000	3645800000	2660100000	3075300000	2471100000	2794500000	2155600000
Q09X26	DNA-directed RNA polymerase subunit beta	3.7	78.943	5913900	7235600				3294400
Q09X21	Photosystem II CP43 reaction center protein	36.2	51.821	7784600000	4419300000	6427900000	30480000000	17103000000	17142000000	19794000000	18647000000	17711000000
W9QU83	ATP synthase epsilon chain	69.9	14.742	716860000	456860000	400210000	2208700000	1497900000	1120300000	904020000	987590000	628730000
Q09X06	Photosystem I assembly protein Ycf4	14.1	21.306	48676000	37395000	56799000	69720000	52873000	50904000	26701000	126700000	50962000
Q09WY0	50S ribosomal protein L16, chloroplastic	48.9	15.362	285250000	224980000	297800000	308390000	351330000	279250000	60931000	80139000	61453000
Q09WV6	50S ribosomal protein L23, chloroplastic	16.1	10.781	29008000	24472000	29482000	42727000	46667000	39423000	37467000	48407000	44244000
A0A172R2R9	Protein TIC 214	4.8	181.96	17311000	26461000	17293000	18315000	30124000	21631000	28991000	32689000	21056000
W9RBK4	ATP synthase subunit a, chloroplastic	8.5	27.157	21134000	3449800		85409000	122040000	139740000	176340000	35646000
A0A385Z8N4	30S ribosomal protein S14, chloroplastic	22	11.63	41775000	37965000	55997000	68966000	76089000	148610000	91106000	104130000	154230000
Q09X14	NAD(P)H-quinone oxidoreductase subunit J, chloroplastic	36.7	18.646	64293000	34372000	31659000	147200000	43851000	113010000	51159000	76355000	60753000
Q09X09	Ribulose bisphosphate carboxylase large chain	65.1	52.667	69426000000	56733000000	99649000000	290240000000	153520000000	123770000000	285020000000	266450000000	324150000000
Q09X04	Cytochrome f	61.2	35.325	1912000000	1560100000	2391400000	6722000000	7531500000	6369200000	6378600000	6478300000	4652500000
Q09WZ4	50S ribosomal protein L20, chloroplastic	24.8	14.129	64906000	58457000	73929000	105320000	50148000	87636000	110380000	141540000	81236000
Q09WY8	Photosystem II reaction center protein H	35.6	7.7489	1853700000	1397200000	2286000000	5516100000	3974700000	3296700000	2608400000	2552400000	2923700000
Q09WX8	50S ribosomal protein L22, chloroplastic	37.1	16.351	144850000	106440000	204770000	198210000	117920000	185460000	133090000	244620000	137070000
W9SDG1	NAD(P)H-quinone oxidoreductase chain 4	5.2	31.455							9589300	9783500
Q09WW3	NAD(P)H-quinone oxidoreductase subunit 1, chloroplastic	10.5	40.517							164940000	239120000	83548000
Q09WV9	30S ribosomal protein S7, chloroplastic	46.5	17.403	380980000	255850000	466980000	370040000	499370000	539150000	374270000	369310000	446650000
Q09X28	30S ribosomal protein S2, chloroplastic	9.3	26.882	58649000	43946000	59800000	62732000	111870000	136000000	62830000	67813000	54212000
Q09X18	Photosystem I P700 chlorophyll a apoprotein A2	25.6	82.384	1192700000	864550000	1112800000	4735200000	3189500000	4865400000	7753900000	5679700000	5794700000
Q09X13	NAD(P)H-quinone oxidoreductase subunit K, chloroplastic	31.4	25.397	14158000	6781200	15084000	90365000	24329000	49600000	87627000	120470000	21966000
Q09X08	Acetyl-coenzyme A carboxylase carboxyl transferase subunit beta, chloroplastic	11.2	56.412	27995000	34643000	28058000		12595000	24612000	13790000	14111000
Q09X03	Photosystem II reaction center protein J	17.5	4.1609	30900000	30078000	29721000	106540000	76843000	82665000	174150000	142030000	123260000
A0A1V0J169	ATP-dependent Clp protease proteolytic subunit	23.1	21.83	96827000	54840000		32713000	53486000	55790000	35755000	51145000
Q09WY7	Cytochrome b6	19.1	24.224	443780000	304500000	234630000	1973800000	670060000	1245300000	1212300000	1447100000	1023300000
Q09WY2	30S ribosomal protein S8, chloroplastic	24.3	15.882	342150000	308500000	401480000	461580000	363350000	302480000	104990000	117600000	103050000
Q09WX7	30S ribosomal protein S19, chloroplastic	70.7	10.525	201450000	117160000	205120000	211040000	525670000	535750000	164210000	228090000	206370000
Q09WW7	Photosystem I iron-sulfur center	63	9.0384	264610000	250240000	257330000	732240000	420110000	821290000	2048500000	1692700000	1583000000
Q09WW2	NAD(P)H-quinone oxidoreductase subunit H, chloroplastic	25.4	45.575	81016000	54665000	80419000	229420000	13721000	239730000	104450000	253810000	85212000
Q09X37	Photosystem II protein D1	23.2	38.892	4313400000	3380800000	3861900000	19237000000	4914100000	8948500000	10896000000	10226000000	9236100000
Q09X32	ATP synthase subunit alpha, chloroplastic	50.9	55.441	9066200000	7244100000	10976000000	32733000000	27577000000	32200000000	35415000000	35921000000	33126000000
A0A1V0J164	RNA polymerase beta subunit	3	157.56	6597500	9396200	8547600	10607000	6642600			8658900
Q09X22	Photosystem II D2 protein	29.2	39.577	5335700000	3661600000	4742800000	22698000000	12702000000	17768000000	12823000000	9850400000	8130100000
Q09X17	Photosystem I P700 chlorophyll a apoprotein A1	19.9	83.11	2377500000	2044300000	2451900000	9955800000	4899700000	8515000000	16044000000	12805000000	13667000000
Q09X02	Photosystem II reaction center protein L	36.8	4.4971					6667600	2341400		3607900	12449000
Q09WZ7	Photosystem I reaction center subunit IX	29.5	4.9719	7761200	7047500		11793000			10269000	6716700	6279100
Q09WZ1	Photosystem II CP47 reaction center protein	38.8	56.131	7346800000	5055900000	5781700000	31313000000	11457000000	16661000000	31268000000	30172000000	26190000000
Q09WY6	Cytochrome b6-f complex subunit 4	10.6	17.459	37604000	13423000	88201000	142670000	135220000	114620000	201780000	269450000	267330000
Q09WY1	50S ribosomal protein L14, chloroplastic	68	13.65	246830000	170430000	302580000	210280000	159570000	231520000	202730000	217430000	231140000
V9PWD4	NAD(P)H-quinone oxidoreductase subunit 5, chloroplastic (Fragment)	7.8	72.83	14485000			78315000	79600000	101270000	55744000	84118000	41970000
W9SWQ9	30S ribosomal protein S15, chloroplastic	60	10.885	171260000	134140000	152080000	127150000	288240000	235580000	68590000	105580000	85727000
A0A1V0J139	Ribosomal protein S16	17	10.289	48153000	34475000	54005000	46233000	47201000	44956000	86554000	129160000	104700000
W9R7M9	30S ribosomal protein S4, chloroplastic	45.8	23.363	602360000	348330000	656760000	569630000	415410000	809990000	537780000	545140000	419920000
A0A1V0J178	ATP synthase subunit beta	86.5	53.733	14154000000	9806000000	17997000000	59522000000	46073000000	37285000000	40856000000	47534000000	32314000000
Q09X00	Cytochrome b559 subunit alpha	56.6	9.3965	253830000	193780000	112890000	876140000	879920000	891130000	1068400000	967490000	709010000
Q09WZ5	30S ribosomal protein S18, chloroplastic	23.8	12.044	64151000	42922000	51389000	70479000	80645000		69113000	151960000	94209000
Q09WY4	30S ribosomal protein S11, chloroplastic	23.9	15.051	102980000	96145000	167970000	141520000	85797000	95914000	229820000	213220000	136470000
Q09WX9	30S ribosomal protein S3, chloroplastic	56.7	24.742	264370000	260090000	295560000	452580000	449070000	513990000	367730000	629720000	290040000
Q09WW4	NAD(P)H-quinone oxidoreductase subunit I, chloroplastic	39.5	19.501	52667000	25111000	31142000	102940000	80238000	110340000	88650000	115440000	58805000
Q09WZ3	30S ribosomal protein S12, chloroplastic	21.1	13.736	82815000	69814000	172420000	85036000	125360000	133570000	214600000	189940000	221740000
Q09WV5	50S ribosomal protein L2, chloroplastic	37.2	29.824	213390000	246520000	338120000	363580000	251910000	270140000	368750000	479560000	468920000
A0A0A7HAU3	14-3-3h protein	45.6	29.438	424980000	392530000	560940000	296070000	531510000	274700000	394720000	309880000	451840000
W9R7F6	Cysteine proteinase inhibitor 5	38.6	12.567	195430000	104240000	111930000	110530000	242080000	80154000	226750000	197340000	301180000
A0A0B4ZYW5	Cysteine proteinase inhibitor	49	26.801	52440000	86254000	59425000	34485000		43839000
Q5USC6	18 kD winter accumulating protein A	83.4	16.752	474410000	233450000	465780000	1698500000	2146600000	985370000	5467400000	3783500000	8646200000
A0A0F6Q715	Translationlly controlled tumor protein	35.1	18.736	762670000	741040000	771870000	572830000	630600000	792030000	400540000	777290000	460990000
A0A0G2QMW8	Pathogenesis-related protein 1 (Fragment)	15.5	15.992	72783000	101910000	43971000	28592000	107430000	41494000	88880000	36843000	42905000
A0A0G2QMX2	Peptide methionine sulfoxide reductase (Fragment)	44	14.626	31373000	29292000	41641000	68909000	165100000	128050000	173980000	149710000	180120000
W9S4K1	14-3-3-like protein GF14 kappa	31.4	29.015	32811000	32983000	54427000	23775000	92689000	48364000	40897000	38401000	56947000
A0A0H3VFW9	14-3-3f protein	35.8	30.105	483610000	484990000	460690000	253310000	258090000	323330000	468330000	454230000	396490000
A0A0K1NZM7	Structural maintenance of chromosomes protein 1 (Fragment)	2.9	120.92	4487500	7177000	5913000	3749100
A0A0K1P7S8	Heat shock 70 kDa protein (Fragment)	48.3	34.909	261640000	318740000	314040000	146130000	525440000	154730000	341450000	256720000	321090000
W9SB94	2-C-methyl-D-erythritol 2,4-cyclodiphosphate synthase	11.9	25.734							30733000	21786000	39923000
A0A1D8KVU8	Acetyl-CoA acetyltransferase 1	17.6	41.337	133960000	228860000	123490000			53822000
A0A0M4JKD8	1-deoxy-D-xylulose-5-phosphate reductoisomerase (Fragment)	31.4	39.764	14347000	19618000	5938900	15483000			53921000	116200000	16764000
A0A1D8KVW5	4-hydroxy-3-methylbut-2-enyl diphosphate reductase	25.2	51.888	90767000	107460000	117270000	126720000	102110000	121570000	168060000	207440000	110010000
A0A1D8KVT5	4-coumarate-CoA ligase 7	14.1	58.707	5634600	7155100	3838600	5571600			79432000	64357000	3457600
A0A0M4KE42	Glycosyltransferase	5.4	53.42	7291600	14038000	7288200
A0A0M4KEK2	Mevalonate kinase (Fragment)	4.2	38.036							4156600	2763800
A0A0M4KLK6	Glycosyltransferase (Fragment)	22	50.146	162220000	139070000	152400000	234640000	150790000	146470000	65447000	75324000	128270000
A0A0M4KLL4	Chalcone-flavonone isomerase family protein	35.6	23.058	233000000	263250000	111670000	52509000	80215000	337990000	50773000	64385000	68571000
W9R6N5	Geranylgeranyl pyrophosphate synthase	10.5	40.772	33301000	47889000	46593000	31401000	83467000		27598000	25692000	55138000
A0A1D8KVU6	Phosphomevalonate kinase	5.7	54.872	4572300	10279000	5088700	3708900				3568100
W9QRE9	Diphosphomevalonate decarboxylase	4.8	44.079	10497000	12657000	10027000		4326900	6115200
A0A0M5KTU2	3-hydroxy-3-methylglutaryl coenzyme A synthase	4.5	51.189	22123000	22176000	21748000	6420600	10815000	11644000	11444000	11648000	9723700
A0A0N7EI22	Polyphenol oxidase	15.9	66.809	369120000	536940000	343820000	156480000	112130000	352370000	157920000	174330000	123550000
W9QKG7	40S ribosomal protein S3a	56.9	30.053	2796800000	2767300000	2771100000	1238200000	889340000	785040000	527260000	487830000	506240000
A0A1W6GW37	Stilbene synthase	11.5	42.695	63117000	74426000	29461000	21660000		23768000		14338000	48492000
A0A126X3W1	Putative LOV domain-containing protein	17	109.48	21193000	20711000	14615000	35024000	28608000	36589000	121570000	80620000	73705000
W9SYQ3	Uncharacterized protein	3	107.16									7268800
A0A192GRM8	Receptor for acivated C kinase 1	40.3	36.12	2087800000	2608200000	1592100000	979020000	1013300000	612620000	393530000	585670000	445760000
W9RY27	Guanine nucleotide-binding protein subunit beta-2	2.9	41.091							3363400
W9QGI6	2-C-methyl-D-erythritol 4-phosphate cytidylyltransferase	31.8	32.006	61165000	49033000	50773000	141090000	87598000	111800000	201480000	240240000	161420000
W9RMI8	Farnesyl pyrophosphate synthase 1	22.2	39.532	152450000	124750000	91522000	41149000	24347000	54247000	31352000	14216000	10960000
A0A1D8KVV9	4-diphosphocytidyl-2-C-methyl-D-erythritol kinase	18.3	44.005	15411000	14047000	10972000	12755000		31297000	13761000	22140000	16010000
A0A1D8KVW1	4-hydroxy-3-methylbut-2-enyl diphosphate synthase	40.8	81.847	290360000	348940000	293600000	659260000	379760000	578840000	868740000	924870000	722270000
W9SAA2	Ammonium transporter	2.8	54.001							14526000
W9S2U8	Glutamine synthetase	45.7	47.801	1818200000	1618600000	2216400000	6342700000	3114800000	3173800000	8614100000	9758500000	8262900000
A0A1S6PVK8	Glyceraldehyde 3-phosphate dehydrogenase (Fragment)	70.9	13.375	689860000	637430000	418660000	105930000	79358000	70941000	70364000	60786000	79774000
A0A218MH29	Thioredoxin-like protein CDSP32	45.4	34.306	291290000	288430000	339610000	1422900000	877950000	1000500000	1356800000	1375600000	658280000
A0A218MH39	Acid hydrolase ILR1-like 5 protein	9.7	47.306	13309000	9412300	8194200	5860700	5700100	7283700
W9R400	Kunitz-type serine protease inhibitor	23.1	26.694	615540000	910310000	356910000			311520000	72591000	41400000	66961000
W9RU54	Uncharacterized protein	11.5	22.273	798210000	932360000	1086100000	96915000	113560000	126770000	79021000	58365000	108520000
A0A2P1EDR3	L-ascorbate peroxidase	63.5	27.268	5249000000	5855700000	3668200000	2931600000	2738400000	2372800000	3997900000	4380700000	4607800000
A0A385DPA6	LysM-containing protein	13.2	38.651	39218000	37135000	27959000	26050000	48368000	28173000	63544000	46201000	56242000
A0A3G1VUM7	Agamous-like 24	5.6	26.676
A0A410HV67	Amine oxidase (Fragment)	17.2	62.868	45540000	32463000	46623000	31178000	43287000	67994000	115760000	63688000	35394000
A0A411GRW3	ATP synthase subunit alpha	50.5	55.418	6023000000	5526200000	6088900000	5590200000	5611600000	5617100000	6016300000	6674500000	5291800000
A0A411GRX6	Cytochrome b	4.8	44.1	41649000	40471000	56958000		64257000		18881000	18264000	44217000
A0A411GRY6	ATPase subunit 4	15.7	22.182	118470000	115840000	127650000	120170000	194760000	129220000	82834000	67554000	77057000
A0A411GRZ7	ATPase subunit 8	11.9	18.427	100210000	93250000	132080000	75718000	212930000	163730000	151150000	121150000	103700000
A0A411GS00	Cytochrome c oxidase subunit 1	1.5	57.577						12055000	7714700
A0A411GS37	Cytochrome c oxidase subunit 2	16.5	29.632	176410000	176010000	102580000	141240000	91718000	131950000	133990000	130580000	117380000
A0A411GS43	NADH dehydrogenase subunit 2	4.3	53.492	9078100	10516000	7728700	11740000	14648000	35175000	24897000	20599000	14430000
A0A411GS44	NADH dehydrogenase subunit 7	7.6	44.143	49369000	50999000	50246000	50922000	87644000	101130000	90241000	73115000	82037000
A0A411GS59	NADH dehydrogenase subunit 9	29.5	22.653	155010000	174650000	222270000	95647000	217560000	126320000	62512000	103480000	143330000
A0A451G314	Hydroxycinnamoyl-CoA shikimate/quinate hydroxycinnamoyltransferase	8.9	48.286	19882000	22968000	14860000		8422300	10635000
A0A455LMW5	HMA6 protein	5.2	102.66	86798000	105220000	50568000	50405000
W9SI08	Calmodulin-related protein	40.3	16.848	250510000	232180000	153830000	173820000	328670000	363490000	101070000	120380000	116100000
A7LCN2	Chloroplast photosynthetic water oxidation complex 33kDa subunit (Fragment)	67.2	28.267	12406000000	8908100000	12178000000	29651000000	14940000000	27244000000	33660000000	29426000000	24146000000
A8DUA7	Chloroplast sedoheptulose-1,7-bisphosphatase	40.1	42.509	1287700000	965080000	1143000000	4543700000	2097000000	2495300000	5171300000	5751200000	5495900000
A8QIH7	Chloroplast ribulose-1,5-bisphosphate carboxylase/oxygenase activase (Fragment)	77.2	27.191	429140000	429250000	566360000	2158600000	4125700000	2239000000	1282800000	1481700000	845020000
W9SHA3	cobW domain-containing protein	13.4	30.269	64534000	67133000	50597000	48901000		52779000	28165000	22598000	22085000
C0HK14	Galactose-specific lectin (Fragments)	44.6	17.059	6036700000	5721300000	3942600000	1550600000	3802900000	3852300000	1990200000	1338900000	1890800000
C6ZDD3	ER-localized small heat-shock protein	31.9	21.641	19995000	6892000	5385300						540760000
W9RSA7	Uncharacterized protein	23	27.856	38778000	23508000	27661000	50949000	36319000	25512000	50865000	43978000	37301000
D3KE88	Photosystem I psaE	54.5	15.38	1514900000	926590000	1580400000	3544900000	3715100000	3587400000	5313600000	4400900000	5242200000
D9ZGH9	PGIP	39.6	37.299	484230000	356620000	272020000	170330000	263790000	372490000	132530000	82231000	58314000
E2J9M1	Chitinase	40.8	38.516	5279100000	7348700000	10317000000	496670000	3060300000	3250400000	634850000	461770000	618350000
W9SVN5	Uncharacterized protein	56	41.724	91164000	93658000	67534000	69780000	55386000	68713000	87595000	97728000	80090000
W9REV6	Uncharacterized protein	70.6	41.695	6507200000	7914700000	4919700000	4957200000	5111900000	4746800000	6487700000	6230100000	5589700000
G5ELN1	Class I chitinase LA-c	7.8	39.176		11155000			45973000	42169000	5030000	4617400	6199200
W9RJD5	Peptide methionine sulfoxide reductase	35.1	21.588	56959000	73579000	71444000	180850000	115230000	136690000	463690000	480450000	282740000
H9LIZ1	Lectin	28.7	23.371	4773000000	5452300000	3291200000	2460500000	2726800000	3212400000	1132300000	716390000	859160000
I4CHN2	Chalcone-flavonone isomerase family protein	32.9	23.829	55421000	60899000	98511000	30652000	17130000	29206000
L0HSU7	Remorin	58.8	22.019	140180000	69241000	132290000	394010000	297510000	343690000	671390000	531680000	688470000
L7YHV5	Delta-1-pyrroline-5-carboxylate synthetase	24.9	53.921	1804300	2019000	1751100	9910700	35738000	33545000			15993000
W9ST09	Mannan endo-1,4-beta-mannosidase 7	10.2	47.229	36923000	27396000		96292000			14662000	22330000	22633000
O20258	Ribulose bisphosphate carboxylase large chain (Fragment)	54.7	47.59				2946600			132580000	69169000	33566000
P83422	Agglutinin alpha-1 chain (Fragment)	43.3	3.1794	889000000	1060000000	1083100000	428750000	118540000	124760000	781750000	729970000	453010000
P85894	Non-specific lipid-transfer protein 1	71.4	9.2466	4418300000	5052500000	17785000000	3724700000	5279000000	3975700000	3375700000	2248500000	7795800000
Q0MW35	Ubiquitin extension protein	39.1	17.69	2834300000	2587100000	2974700000	1193700000	1723700000	1585200000	1230600000	1162800000	1662200000
Q2VJ44	Cold acclimation-induced protein	19	24.47								20969000	62010000
Q5USC4	18 kD winter accumulating protein C	79	16.629	98804000	71219000	131560000	236690000	171040000	166670000	1401700000	1035800000	1422900000
Q66WR9	Sterol delta-7 reductase (Fragment)	4.5	32.824	6473100	7849700	7162600	5683500			5884800	8130100	6797400
Q8GUS0	Catalase (Fragment)	48.7	22.256	68986000	59050000	79621000	215560000	194590000	238000000	533890000	509990000	466900000
Q8LGR4	Galactose-binding lectin	22.7	23.457	96872000	68253000	52877000	141070000	8242900	71455000	173870000	124800000	106510000
Q948V5	Mitochondrial processing peptidase alpha subunit	28.1	54.727	299250000	251910000	194670000	257100000	170030000	102380000	270070000	287900000	268260000
S5FS06	Nitrite reductase	30.5	65.398	44087000	47222000	48651000	165770000	156420000	118080000	159460000	123690000	116830000
V5XVK2	Mannose-binding lectin b (Fragment)	31	16.593	96777000	77596000	74770000	54831000	265050000	191280000	213080000	132900000	202610000
V5XVK5	Osmotin (Fragment)	30.3	25.334	74589000	74493000	133860000	116820000	87129000	123910000	291450000	132660000	288440000
V5XY19	Class I chitinase b (Fragment)	34.3	33.791	167730000	135700000	110080000	187950000	511540000	277310000	527740000	392510000	507830000
V5XWU1	Beta-1,3-glucanase (Fragment)	23.7	37.498	2195300				46537000	101780000	407390000	608530000	769050000
V5XXG3	Class V chitinase (Fragment)	20.4	40.53	58875000	76721000	39830000	14528000	33246000	31853000	78810000	27095000	88571000
V5XXG7	Pathogenesis-related protein 1 (Fragment)	11.6	17.804							16012000		10343000
V9PWF2	Ribulose bisphosphate carboxylase large chain (Fragment)	54.1	49.135				3561000		9476500	6801300	6260000	114350000
W9S488	Mitogen-activated protein kinase	5.3	44.972	11704000	13310000	16812000	5938900		2201200	21123000	12679000	5671100
W8SI98	Ribulose bisphosphate carboxylase large chain (Fragment)	57.6	20.36				15315000		41860000	39712000	48875000	30423000
W9QB64	Uncharacterized protein	11.6	23.56	35825000	41475000	31593000			34668000
W9QB68	Protein IQ-DOMAIN 31	4.3	73.93	12975000	15934000	18982000		10876000
W9QB82	Uncharacterized protein	8.7	20.768							242490000	345690000	444480000
W9R7H4	Topless-related protein 3	10.3	123.08	12400000	17708000	18330000	20244000	11808000	16282000	32150000	35814000	11482000
W9QBB0	Hypersensitive-induced response protein 1	45.1	31.677	252070000	199990000	307940000	290650000	490840000	326530000	685140000	485410000	756770000
W9QBK2	Argininosuccinate lyase	11.7	57.875	17195000	16466000	15687000	13329000		12755000	18302000	19553000	20737000
W9QBM1	D-arabinose 1-dehydrogenase	17.5	42.365	26415000	40051000	26366000	21774000	30115000	18075000	20773000	23295000	18513000
W9QBN4	Flowering time control protein FPA	1.6	108.32			4714900
W9QBP7	Lysosomal beta glucosidase	8.1	67.328	79508000	36803000	63498000	117530000	188140000	103240000	39672000	82691000	32922000
W9QBQ1	Calreticulin	17.6	48.05	150300000	226280000	160700000	96902000			225280000	194900000	168690000
W9QIV8	Germin-like protein	55.5	22.315	1559500000	382670000	1104700000	6577800000	3916000000	5897700000	8269300000	7430900000	12922000000
W9QBZ5	Asparagine--tRNA ligase, cytoplasmic 1	25.9	63.99	137440000	218400000	151930000	75062000	56597000	93306000	148030000	147240000	145480000
W9QC04	60S ribosomal protein L18a	5.8	32.263					70015000	50954000	166950000	190650000	261100000
W9QC10	ATP-dependent 6-phosphofructokinase	16.9	53.58	13319000	18774000			4877600		44756000	33017000	21367000
W9QC51	Uncharacterized protein	17.4	23.383	23563000	21723000	28156000	37394000	12085000	29327000	32595000	49563000	70266000
W9QC63	Uncharacterized protein	24.2	39.846	204900000	185560000	214330000	177950000	313460000	156400000	297020000	295770000	348070000
W9QC73	PHB domain-containing protein	24	50.433	119970000	130070000	157280000	68068000	26294000	43330000	143170000	112930000	168920000
W9SIL9	Ribosomal_L7Ae domain-containing protein	31.7	33.055	1433200000	1349200000	1695300000	673470000	703020000	1204400000	731150000	533190000	611340000
W9QC97	ABC transporter G family member 19	1.1	93.003	15995000	9531200	21679000	6607200			4395500	5761100	4633100
W9QC98	Uncharacterized protein	18	27.869	99972000	122130000	101290000	117480000		120280000	82722000	69360000	88748000
W9QCB6	Alpha-soluble NSF attachment protein	15.2	34.728	19728000	25400000	19109000	12876000	18793000	12748000	19248000	18340000	17485000
W9QCD4	Uroporphyrinogen decarboxylase	11.4	26.339	417950000	381530000	463150000	168410000		166200000	40513000	37010000	46263000
W9QCE2	Probably inactive leucine-rich repeat receptor-like protein kinase IMK2	7.1	89.835	48874000	54493000	75628000	6485600	4625800
W9QCE5	Subtilisin-like protease SDD1	20.5	23.222	110900000	82481000	73496000	17189000	38591000	57515000	87751000	36210000	118930000
W9QCL9	Glutathione reductase	32.9	62.506	101580000	107180000	110400000	190980000	36087000	65458000	492870000	672330000	394930000
W9QCM0	Succinyl-CoA ligase [ADP-forming] subunit alpha-1	20.1	28.662		56864000	59224000	30161000	42815000	51913000	39668000	40564000	28228000
W9QCQ3	Uncharacterized protein	1.9	54.023								25803000
W9QCQ9	Succinyl-CoA ligase [ADP-forming] subunit alpha-1	44.7	7.805	146880000	113540000	149580000	127070000	133660000	192930000	211550000	214490000	172810000
W9QCR7	Translation initiation factor IF-2	11.6	109.15	33869000	14694000	28140000	29141000	70245000	82612000	22685000	73871000	35065000
W9QCS7	Putative glutathione S-transferase	22.8	25.357						42617000	48244000	56906000	80244000
W9QCT3	Uncharacterized protein	26.5	112.04	143040000	154840000	131160000	197440000	56006000	143380000	308760000	342610000	371160000
W9QCV7	Long chain acyl-CoA synthetase 4	11.8	74.903	12645000	16055000	14132000	12689000	78102000	78328000
W9QCW3	DEAD-box ATP-dependent RNA helicase 24	5	74.15	4779200	6445100	4797000
W9QCW7	ATP-dependent Clp protease proteolytic subunit	34.8	34.11	134550000	227000000	153170000	201070000		377700000	196880000	187240000	232500000
W9QCX3	Subtilisin-like protease	6.5	78.512	44398000	27783000	43320000	11333000	62495000	39422000
W9QD66	Callose synthase 9	2.2	209.19	6729500	10210000	7994400	6494900
W9QD90	UPF0061 protein azo1574	6.8	97.715	26185000		54918000	23769000			20863000	16486000	15615000
W9QDC9	Uncharacterized protein	4.3	54.356	6800800	10707000	7010600	4573300	5700800
W9QDE6	Importin N-terminal domain-containing protein	12.2	128.9	186530000	261960000	134510000	170190000	24903000	168830000	65340000	61957000	88877000
W9QDF5	Eukaryotic translation initiation factor 6	16.7	26.46	38707000	27692000	28006000	34574000	14928000		147560000	134160000	127950000
W9QDL9	Ferritin	31.2	29.473	914300000	1165500000	611760000	273530000	945160000	188110000	699820000	675860000	956000000
W9QDZ4	PRA1 family protein	10.1	20.617	8237700	8269600	6486300		5546300	7249700
W9QDZ7	Uncharacterized protein	32.2	78.463	632450000	1189000000	592260000	359400000	212260000	635100000	360970000	615940000	393550000
W9QE04	40S ribosomal protein S15	65.8	17.268	799570000	1014900000	1013900000	362100000	747900000	550100000	326520000	352830000	425390000
W9QE24	Phospholipid:diacylglycerol acyltransferase 1	3.6	92.341	10171000	10368000	7106000	18573000	12386000	13925000	22049000	11552000	14190000
W9QE25	Thioredoxin H2-2	7.5	17.943		3865400			10184000			15943000
W9QE42	Uncharacterized protein	40.2	26.057	97278000	81137000	133420000	178580000	231320000	231910000	262110000	279380000	258550000
W9QE52	Cysteine-rich receptor-like protein kinase 25	1.9	74.526	2925800	3945500	4085000	2550100		3558600
W9QE87	SHSP domain-containing protein	65.4	17.994	5599500000	2003600000	1389200000	4996500000	1336900000	2952900000	53660000	136730000	9747600000
W9QE91	SHSP domain-containing protein	59	18.106	1246000000	450850000	820000000	838590000		351480000	9964400	8342800	1080500000
W9QE93	Uncharacterized protein	67	77.68	26475000000	50723000000	33563000000	63408000000	11315000000	30279000000	30001000000	25482000000	56695000000
W9QEA9	N-carbamoyl-L-amino acid hydrolase	22.3	50.887	66638000	65796000	81984000	34901000	61199000	42799000	65919000	60011000	52584000
W9QED2	Uncharacterized protein	13.6	10.266								9819800
W9QEE6	Glutamyl-tRNA(Gln) amidotransferase subunit A, chloroplastic/mitochondrial	16.3	56.029	31209000	36479000	72937000	89383000	133860000	71908000	23708000	40714000	19450000
W9QEE8	Citrate synthase	27.3	52.996	213890000	224250000	151130000	256290000	198470000	184480000	391350000	293980000	251800000
W9QEK2	Neutral alpha-glucosidase AB	11.7	116.12	12108000	13117000	3008200	4864000		9083500	11525000	8914800	4375900
W9QEK7	Lysosomal beta glucosidase	9.5	69.671	38068000	43430000	50590000	34060000	65314000	38645000
W9QEL9	H/ACA ribonucleoprotein complex subunit	6.6	20.052	90075000						2575900	2540200	3380900
W9QEM0	Uncharacterized protein	6.4	23.123	44931000	43687000	39047000
W9QER5	Uncharacterized protein	19.2	34.025	47240000	50389000	63631000	63298000	47662000	60270000	128210000	150360000	86117000
W9QEZ6	ATP-dependent zinc metalloprotease FTSH 6	7.7	73.29						2608900			15015000
W9QF16	Pentatricopeptide repeat-containing protein	4.1	83.348	9948800	12853000		8557000	6733200	6702600	12286000	14043000	8628000
W9QF31	Polypyrimidine tract-binding protein-1-like protein	1.4	52.023	4461600	5800700
W9QF49	Uncharacterized protein	8.3	60.317							12536000		9697100
W9QF88	U1 small nuclear ribonucleoprotein A	23.5	15.353	78147000	66014000	36159000	40686000	27392000	35220000	8411200	12387000
W9QF93	GrpE protein homolog	7.7	57.22	130270000	93483000	109590000	212280000	361420000	157970000	77006000	121260000	177390000
W9QF95	Epoxide hydrolase 2	21.5	35.922				169330000			291650000	465830000	253800000
W9QFB4	Nuclear pore complex protein	1.5	171.1	5431400	4744300	5929600	4379100	4436200	6385700	6977400		5550900
W9QFE0	Long chain acyl-CoA synthetase 8	7.3	83.275	168630000	118940000	149900000	130510000	73470000	106850000	178220000	132130000	143460000
W9QFE1	31 kDa ribonucleoprotein	11.5	32.926	9354800	20067000	32686000	13923000	88300000	54902000	19099000	29631000	19620000
W9QFF1	Serine/threonine-protein phosphatase 2A 55 kDa regulatory subunit B	5.6	57.406	19491000	25220000	23200000	17719000	20304000	18399000	24469000
W9QFF5	Ubiquitin carboxyl-terminal hydrolase	8.1	78.149	5688500	7000500	5799300	4339600	7688500	7898200
W9QFH7	Epoxide hydrolase 2	6.9	36.066	10827000	11660000	12954000	9581900		41011000	15471000	17783000	14100000
W9QFI2	HP domain-containing protein	16.6	83.322	127450000	143030000	111790000	73120000	105060000	85406000	50661000	47929000	41959000
W9QFI6	Pectinesterase	9	61.645	10907000	11948000	11836000	7415500		8356500
W9QFK5	Uncharacterized protein	15.8	44.078	841360000	550380000	580930000	134430000	63104000	176950000	143600000	142420000	181040000
W9QFK6	NADH-cytochrome b5 reductase	21.2	37.977	31699000	38283000	40729000	27874000	40923000	24472000	45071000	52026000	40739000
W9QFL7	Uncharacterized protein	12.6	65.294	320520000	299560000	114780000	21250000	30506000	30557000
W9QFM4	Indole-3-glycerol phosphate synthase	11.4	43.311	49933000	61222000	84599000	37413000	44220000	18525000	27988000	36599000	66582000
W9QFP1	Stem 28 kDa glycoprotein	14.3	29.37	113240000	145980000	49630000	38382000	71755000	80361000	160420000	175470000	108590000
W9QFP9	1-acyl-sn-glycerol-3-phosphate acyltransferase 2	1.9	58.93	2789600	2000400
W9QFQ0	Putative oxidoreductase ykwC	3.3	32.025		1910500						12207000
W9QFQ8	Uncharacterized protein	13.6	45.722	67906000	77581000	96597000	42349000	57519000	68247000	33352000	22887000	55433000
W9QFW8	Aldo-keto reductase family 4 member C9	11.1	30.97	15144000	14633000	20200000		12730000
W9QFY6	Ribulose bisphosphate carboxylase/oxygenase activase 1	42.7	52.384	144250000	112710000	262940000	1575000000	680510000	138470000	533830000	730200000	7622700000
W9QG08	10 kDa chaperonin	58.2	10.617	144720000	202860000	217350000	88879000	166290000	92412000	75831000	123880000	266830000
W9QG40	Acetyltransferase component of pyruvate dehydrogenase complex	22.5	55.952	120150000	156010000	154540000	172350000	243720000	155990000	251530000	255020000	269090000
W9QG49	Uracil phosphoribosyltransferase	8.9	32.022	6116500	4564800	5949200	8493800		6149100	12805000	10525000	19915000
W9QG68	Uncharacterized protein	3.9	41.197							7106300	7752100	15874000
W9QGD1	RNA-binding protein 39	5.4	87.044	27695000	58767000	41139000	13577000	17013000	14349000	24508000	42844000	15459000
W9QGD7	Copper transport protein ATOX1	27.4	11.063	50735000	48083000	57294000	86265000		92524000	45047000	60095000	58138000
W9QGE4	NifU-like protein 4	5.2	31.759	4106600	3195900	2572300	3216600
W9QGF9	Subtilisin-like protease	18	85.265	122490000	83904000	153320000	36022000	135880000	88956000	96390000	44426000	50290000
W9QGI1	Methionine S-methyltransferase	1.8	118.07	11217000	11516000	11480000	8616100	12842000	8727900
W9QGL4	3-hydroxyisobutyryl-CoA hydrolase-like protein 3	24.5	37.223	156110000	144560000	104620000	181510000	278440000	340230000	191390000	122290000	204780000
W9QGM2	U5 small nuclear ribonucleoprotein 200 kDa helicase	11.4	247.5	62534000	83179000	61912000	36773000	29091000	57436000	80729000	66102000	66462000
W9QGM3	Uncharacterized protein	2.3	42.16	28799000	31898000	45803000	25016000		17019000		19468000	17392000
W9QGP4	Aspartyl aminopeptidase	4.1	58.513							30584000	26316000	20329000
W9QGP5	Vesicle-associated protein 1-2	15.9	27.208	68664000	63148000	51609000	41335000	34330000	35520000	52796000	51761000	40449000
W9QGQ4	Fructose-bisphosphate aldolase	51.9	42.386	7482000000	5642700000	8870200000	26918000000	17940000000	17947000000	27066000000	29500000000	29771000000
W9QGS0	Uncharacterized protein	14.5	12.939	37347000	15439000	20883000	12121000	15576000	12331000	29873000	21866000	87849000
W9QGS4	Usp domain-containing protein	14	19.865								7331900	4475600
W9QGT7	PsbP-like protein 1	8.7	31.76	9204400	5471000	8157000	12616000		15816000	36547000	22871000	12105000
W9QGU8	Leucine-rich repeat extensin-like protein 4	12	83.44	366330000	267980000	277100000	278340000	297660000	289700000	156600000	139660000	141820000
W9QGV5	3-hydroxyisobutyryl-CoA hydrolase-like protein 3	23.6	22.097	40244000	36913000	37047000	32357000	22673000	26403000	54969000	35320000	59383000
W9QGZ2	NADH dehydrogenase [ubiquinone] iron-sulfur protein 8-A	8.3	23.521									15158000
W9QGZ6	Glycine-rich RNA-binding protein 7	46.4	18.369	1021300000	1152100000	1178700000	330500000	496850000	271340000	299330000	351440000	375070000
W9QGZ9	Oligopeptidase A	17	29.053	3052700	5535300	3678700			3401900	14458000	11612000	2068000
W9QH06	Heat shock protein 83	27	80.561	67742000	77943000	78533000	49368000	113900000	87846000	50475000	32754000	115490000
W9QH07	NmrA domain-containing protein	32	33.845	27875000	14358000	16631000	29465000	14921000	31796000	77452000	50843000	61939000
W9QH55	Glutamate--cysteine ligase	10.8	65.45	54243000	122020000	78146000	54060000	23332000		52186000	48591000	51425000
W9QH65	Glutathione peroxidase	21.5	26.519	404890000	438550000	331420000	306300000	707710000	341280000	614250000	491700000	707740000
W9QH91	Monodehydroascorbate reductase	41.8	53.245	688870000	810240000	588210000	728940000	696840000	715060000	1056600000	1369400000	1003000000
W9QH95	Heat shock protein 83	42.1	80.736	4185400000	4938400000	4643500000	2778800000	1683800000	2315700000	1227600000	1276800000	5517100000
W9QHA1	Uncharacterized protein	6.3	99.668	4411200	6021200	4218200	3498500
W9QHB1	Beta-adaptin-like protein	6.4	100.43	46499000	61677000	46833000	31870000	21711000	56019000	50974000	50353000	24925000
W9QHB9	Aminopeptidase N	38.4	107.25	634980000	760490000	724790000	802510000	506970000	906300000	1021400000	1270400000	832200000
W9QHC5	Putative aquaporin PIP1-4	25.1	30.704	1003700000	1098400000	932460000	1097300000	616570000	900190000	2644100000	2666500000	3139200000
W9QHK5	Malate dehydrogenase	15.4	35.733
W9QHK9	Nuclear pore glycoprotein p62	13	27.483	12864000	13844000	17138000		4857100
W9QHM7	Peptidylprolyl isomerase	1.4	101.3
W9QHR1	L-ascorbate peroxidase 2	21.9	36.023	172460000	125070000	168790000	154930000	94835000	66160000	38401000	60818000	320130000
W9QHU5	Uncharacterized protein	1.6	270.91	8395900	20296000	12481000	10528000	9877400		21899000	17749000	16263000
W9QHU7	1,4-alpha-glucan-branching enzyme 2-2	12.4	99.121	16784000	26868000	18345000	25923000		22414000	119970000	144100000	31585000
W9QI01	COP9 signalosome complex subunit 7	4.7	28.639							5148900	4443300	4595500
W9QI13	DLH domain-containing protein	22.8	10.5	208750000	286520000	222480000	91725000
W9QI22	Uncharacterized protein	4	28.39	6189000	6075600	6044200	4421500	4221800	4818600	12577000	7873000	5050500
W9QI51	Monodehydroascorbate reductase	38.3	49.898	1224700000	1186700000	1159300000	1587400000	2690000000	1608400000	2717800000	2927100000	3538500000
W9QI73	Fructose-bisphosphate aldolase cytoplasmic isozyme	24.2	37.118	236800000	154910000	81912000		128000000	65866000	57645000	47794000	33893000
W9R5M9	Two pore calcium channel protein 1A	3.2	43.204	7646300	9072600	5701300	8465200	9613400	11595000	10219000	9679000	20179000
W9QIA3	Delta-1-pyrroline-5-carboxylate dehydrogenase 12A1	20.4	71.852	118480000	144100000	161270000	157430000	170140000	143280000	90036000	82965000	124760000
W9QIB6	Allene oxide synthase	13.2	54.604	55813000	57670000	99266000	103230000	179270000	115480000	89072000	88278000	49836000
W9QIC5	Protein usf	18.7	29.25	163910000	140530000	108680000	75797000	180210000	123300000	45176000	43868000	51565000
W9QID6	Putative mitochondrial-processing peptidase subunit beta	40.1	59.112	702480000	723930000	630120000	645190000	570770000	777640000	1535300000	1367000000	1046500000
W9QID9	Putative zinc metalloprotease	2.2	48.716								5148500	4822600
W9QIF4	Short-chain type	13.7	28.226	46339000	41608000	32009000	63549000	52070000	53186000	66481000	82378000	112730000
W9QII5	Peroxiredoxin Q	36.6	23.528	560750000	331510000	663710000	1435800000	1029800000	1796400000	2379200000	2827600000	2402900000
W9QIJ4	DUF3598 domain-containing protein	3.7	45.88	4472600	4703000	9589100	7760800	10417000	7110600	12649000	13351000	10206000
W9QIK7	Putative ubiquitin conjugation factor E4	4.6	51.794	17754000	21998000	17654000	34555000
W9RR44	SGL domain-containing protein	6.4	40.939	5222400	4212100	5492500	3451300		4359900
W9QIN8	40S ribosomal protein S19-1	58.7	15.891	2031400000	2138900000	2034500000	754830000	927500000	841220000	653650000	543040000	1068600000
W9QIQ8	3-oxoacyl-[acyl-carrier-protein] reductase FabG	11.8	38.44	21469000	17341000	23950000	32005000	32920000	31996000	68520000	79035000	44465000
W9QIR3	Anthocyanin 5-aromatic acyltransferase	6.8	52.197	9372300	8790300		25968000	17637000	20978000	170130000	45125000	54039000
W9R7D3	Signal peptidase complex subunit 3	9.7	10.937	30150000	37334000		15531000	29867000	21511000	26580000	23325000	28804000
W9QIW2	Phytoene dehydrogenase	16.5	61.313	3636800		2886000	67785000	18154000	88555000	219390000	306160000	263810000
W9QIW5	Importin N-terminal domain-containing protein	2.7	99.072							5126200	4361500	3227400
W9QIY7	Uncharacterized membrane protein	22.3	74.432	312950000	347520000	359810000	512590000	511510000	581790000	400720000	309040000	426440000
W9QJ01	Mitochondrial-processing peptidase subunit alpha	18.5	54.947	7340300	7277500	7157000		7032500	12254000	29904000	18969000	16514000
W9QJ02	60S ribosomal protein L6	26.1	40.895	1153800000	1291500000	1239300000	518130000	412640000	555270000	846790000	791130000	1062600000
W9QJ22	Eukaryotic translation initiation factor 4G	2.3	123.04	3703400	12592000		9119000		5488400
W9QJ30	Heterogeneous nuclear ribonucleoprotein Q	12.5	88.137	52854000	91683000	67757000	23403000	21656000	15004000		10733000
W9QJ41	DnaJ-like protein	23	48.874	7234000		7857000	8794400
W9QJ44	Aldo_ket_red domain-containing protein	14.8	38.217						4755600
W9QJ83	Uncharacterized protein	1.5	100.81	5512500	4859800	10420000	2650300		3469600	39878000	43465000	83011000
W9QJ94	Aldo_ket_red domain-containing protein	40.2	43.382	238170000	267750000	185760000	346070000	280760000	250840000	568200000	677450000	499050000
W9QJ96	Lipoyl-binding domain-containing protein	18.6	30.47	107980000	155090000	57929000	30255000			22808000	41902000	23148000
W9QJA5	Uncharacterized protein	3.7	62.532		1594200					6017100	19131000	6926200
W9QJF2	SERPIN domain-containing protein	25.6	42.417	168290000	149390000	194010000	117450000	92011000	135640000	146930000	146670000	103370000
W9QJI7	Uncharacterized protein	6.8	93.925	43948000	78066000	77689000	38008000					34147000
W9QJM0	Uncharacterized protein	6.4	32.184	7983500	9960300	6888000
W9QJM1	LRR receptor-like serine/threonine-protein kinase GSO1	1.6	98.761	66285000		86564000	29411000	49530000		11562000	13998000	9111400
W9QJN2	Aspartate aminotransferase	39	52.695	835310000	928020000	819350000	913770000	587450000	611260000	722230000	718040000	877220000
W9QJP6	Putative polyamine oxidase 5	3.2	62.146	24980000	24850000	32901000
W9QJR4	DNA repair protein recA-3-like protein	6.8	143.08	569100000	553200000	1125400000	248180000	50166000	127500000	268850000	259990000	266450000
W9QJV3	Putative glutamyl endopeptidase	9.7	143.53	10769000	19060000	14760000	36519000	13123000	27048000	114060000	186150000	27778000
W9QJV4	WD repeat-containing protein 61	6	33.781	30966000	49650000	40261000	44447000				7155400	13809000
W9QJW0	Uncharacterized protein	7.1	17.226							49708000	51407000	80127000
W9RRF5	40S ribosomal protein S3-3	38.7	31.736	1781500000	2094600000	1581800000	623060000	629270000	870060000	822310000	722320000	1021300000
W9QK02	Casein kinase I isoform delta-like protein	4	53.092	4674400	5903600	5945800		4347400	10369000
W9QK28	Adipocyte plasma membrane-associated protein	8.6	40.883	12593000	11383000	12346000	26513000	10562000	54397000	87982000	55688000	51011000
W9QK31	Threonine synthase 1	14.1	58.398	16872000	24831000	27672000	15975000		29160000	27408000	30218000	35739000
W9QK46	Calcium-transporting ATPase	10.4	113.33	17495000	19985000	17927000	20224000	6109500		38652000	27508000	15493000
W9QK62	Germin-like protein	23.7	22.114	7189100000	8471700000	9023700000	10947000000	14124000000	8014100000	20366000000	14841000000	18083000000
W9QK76	Zinc finger CCCH domain-containing protein 14	23.4	31.979	59451000	110860000	24461000	41474000	57264000	41613000		66351000
W9QK95	ATP phosphoribosyltransferase	17.7	43.81	92120000	107510000	113640000	56734000	32693000	35268000	38454000	37420000	59541000
W9QK99	AAI domain-containing protein	7.7	25.557	30828000	20930000		37783000	31817000	39477000	135260000	107640000	169570000
W9QKB6	Cytochrome P450 89A2	7.7	61.449							11135000	12054000
W9QKB8	Alpha-carbonic anhydrase domain-containing protein	11.3	33.588	82447000	160560000	53575000	22258000	46924000	31386000	67034000	83309000	35618000
W9QKC4	Tetratricopeptide repeat protein 35	9.4	37.655	20389000	25531000	12197000	10504000			17095000
W9QKC9	Zeta-carotene desaturase	6.2	64.052							28217000	29368000	16382000
W9QKD7	Cysteine synthase	7.1	27.197							19348000	14500000	9301200
W9QKE0	Translocon-associated protein subunit alpha	3.9	27.861	13572000	13624000	16630000	7714600	14548000		14563000	10759000	8791700
W9QKE4	Putative amidase	20	47.819	40974000	28736000	64668000	151180000	190570000	213210000	236500000	185580000	219310000
W9QKE7	Translocase of chloroplast 120	5.5	140.03	22499000	33676000	23221000	16939000		12575000			30617000
W9QKF3	Glycine-rich protein 2b	25.6	18.274	263600000	512100000	403980000	38930000	84944000	75542000	70160000	57312000	66754000
W9QKF5	NADH dehydrogenase [ubiquinone] 1 alpha subcomplex subunit 12	17.5	41.541	56630000	43950000	36694000	46792000	51481000	49387000	69742000	78829000	82264000
W9QKG4	Protein TOPLESS	3.9	128.3	2369000	9979800	13139000
W9QKG5	Senescence domain-containing protein	7.5	48.568	84766000	80855000	82831000	81934000		36966000
W9QKH1	DNA-damage-repair/toleration protein	20.1	33.555	445780000	369460000	218800000	643230000	9846400	211620000	322510000	513220000	97389000
W9R9N2	Ubiquitin-conjugating enzyme E2 2	11.2	17.364	75708000	93599000	88686000				18517000	17605000
W9QKJ4	Multiple inositol polyphosphate phosphatase 1	3.6	56.544	8022900	8380200	10447000	4885500	6520600	6742900	8228500	5989500	13640000
W9QKM1	Uncharacterized protein in xynA 3region	1.2	101.94
W9QKM4	RAN GTPase-activating protein 1	1.5	111.14	11058000	20596000	11214000	6530000		7437700	9770400
W9QKP3	Acyl-CoA-binding domain-containing protein 4	6.1	56.054	16952000	19229000	19478000		14382000	11287000
W9QKR0	Glucan endo-1,3-beta-glucosidase 8	7	54.347	7719000	5810300	7240800	5237000	6642800	5095900	9687400	3490300	9748500
W9QKR4	50S ribosomal protein L29	7.9	47.709	49377000	32039000	75154000	63783000	32954000	80216000	43305000	87944000	48990000
W9QKT3	DnaJ-like protein	34.5	46.505	185810000	271940000	245460000	135020000	204500000	175050000	174960000	181040000	202880000
W9SFE6	Uncharacterized protein	2.5	39.45	26316000	39268000	18618000	90433000			24780000	39427000	19643000
W9QKZ5	Putative hydroxyacylglutathione hydrolase 2	5.8	36.172							7723600	9458200	9013500
W9QL19	Uncharacterized protein	7.1	195.6	53203000	55018000	54880000	56576000	35134000	52368000	48896000	68217000	50170000
W9QL25	Glutathione S-transferase L3	5	65.557							18493000	20191000	11520000
W9QL34	Serine/arginine-rich splicing factor 7	6	34.416	21998000	19347000	50239000	18414000	10603000	15931000
W9QL35	Uncharacterized protein	9.8	50.317	74629000	78732000	83635000	49654000	187990000	55914000	78061000	96905000	95266000
W9QL60	3-isopropylmalate dehydrogenase	11.9	35.757	38463000	54400000	49086000	38933000	39324000	28229000	65936000	48862000	48533000
W9QL81	Germin-like protein	11.2	19.679							149880000	112190000	31066000
W9QL95	V-type proton ATPase subunit	40.1	62.916	673950000	685830000	735480000	641350000	632190000	670760000	1126400000	1152200000	1263000000
W9QLA6	CN hydrolase domain-containing protein	7	46.344							7432900	7201400
W9QLC1	Delta(3,5)-Delta(2,4)-dienoyl-CoA isomerase	8	29.732			6276700	14004000	11321000	7240900	28171000	24682000	20409000
W9QLC8	Pyruvate dehydrogenase E1 component subunit beta	24.1	32.036	111940000	117210000	105110000	105490000	83879000	85317000	188280000	152140000	84513000
W9QWW3	Uncharacterized calcium-binding protein	1.6	107.57	6366400		2255500
W9QLD7	Protein CLP1 homolog	6.6	52.879	16883000	20329000	16969000		10277000	9791700
W9QLF2	60S ribosomal protein L31	21.8	13.786	288980000	325440000	497960000	165810000	159370000	167930000	220240000	159500000	225030000
W9QLF4	M20_dimer domain-containing protein	4.9	44.996	3319600	4769400	5446400	2610700
W9QLF6	Uncharacterized protein	3.5	28.815	7995400	7273200	15067000	14171000	8356500	9749400	12739000	27978000	17595000
W9QLF8	Vacuolar protein sorting-associated protein 32-2-like protein	11.3	31.64	14563000	12061000	17028000	9223600	11774000
W9QLH6	Protein VACUOLELESS1	1.9	94.9	665840000	572340000	754300000	531710000
W9QLJ3	Pyruvate dehydrogenase E1 component subunit beta	23.3	16.502	110670000	116740000	143390000	157150000	175590000	45011000	28828000	28037000	71383000
W9QLK0	Homoserine kinase	4.3	38.21	5599800	8739800	6530000		12764000	23784000
W9QLK7	Uncharacterized protein	20.7	49.822	37040000	27823000	30534000	30314000	44742000	48953000	34965000	32514000	30842000
W9QLK9	DUF89 domain-containing protein	7.6	33.158	5734900	3643700	5751100	4858600		3301800	13036000	9241100	7250000
W9QLL5	Uncharacterized protein	9	12.631						19510000	7963000	9248200	6661200
W9QLL8	CBS domain-containing protein	9.9	58.45						21011000	28471000	47498000	31353000
W9R0D5	Stromal 70 kDa heat shock-related protein	55.4	75.385	8662700000	8867200000	10696000000	11370000000	9947200000	9159300000	10134000000	11459000000	15653000000
W9QLN4	Cysteine synthase	27.4	40.382	109090000	104290000	78170000	304540000	101350000	90304000	402680000	331110000	283700000
W9QLP1	Putative anion transporter 2	2.8	67.041							13287000	22414000	10317000
W9QLQ7	Glutathione S-transferase	46.3	28.663	6202500000	4227900000	2903500000	4076500000	3214900000	3658400000	3455700000	3377500000	4325700000
W9QLR7	Putative inactive receptor kinase	14.1	71.057	201760000	276800000	231050000	52233000	71557000	123470000
W9QLS0	Uncharacterized protein	13.6	39.483	16145000	18512000	13604000	8731200	8896300
W9QLS3	Ankyrin repeat domain-containing protein 2	12.8	46.242	67253000	70357000	78813000	53375000	57339000	68794000	97750000	110720000	115670000
W9QLW7	Uridylate kinase	7.8	35.719	23227000	19290000	25707000	18108000				18220000	24188000
W9QLX6	TPR_REGION domain-containing protein	3.7	53.859	5300000	4279700	5928600	9816000			9192700	18155000	18393000
W9QLY1	Uncharacterized protein	9.4	66.692					3480000		6509200	17129000	9910200
W9QLY2	Putative methyltransferase PMT26	10.8	92.245	315490000	396360000	205850000	25132000	18783000	18720000
W9QLY3	DUF2470 domain-containing protein	7.9	36.077	12481000	12310000	9885000	29050000		24049000	63642000	43634000	33475000
W9QLZ6	Uncharacterized protein	8	45.067	6997100	8278400	15902000
W9QLZ7	Ras-related protein RABC1	11.6	31.546	63327000	12470000	10829000	35497000	54992000	41339000	38709000	50043000	62083000
W9QM11	Cytochrome b-c1 complex subunit Rieske-2	16.7	30.836	79394000	80578000	66032000	89799000	122920000	107490000	203110000	137510000	187180000
W9QM21	Eukaryotic peptide chain release factor subunit 1-3	16.5	48.962	78115000	76053000	61206000	65986000		113770000	54624000	59273000	30168000
W9QM42	Fumarylacetoacetase	20.1	46.703	33034000	50844000	36457000	28704000	100760000		104150000	120160000	55126000
W9QM65	Tetratricopeptide repeat protein 1	2.1	83.504							9228600	11040000	13717000
W9QM82	Mitochondrial pyruvate carrier	16.7	12.167	36621000	31548000	47828000	36993000		27537000	15769000	15197000	22194000
W9QM89	Starch synthase, chloroplastic/amyloplastic	11.3	105.14	16923000	21417000	26160000	30688000	29998000	18870000	45077000	60947000	21256000
W9QMA9	NAD(P)H-quinone oxidoreductase subunit M	13	24.748	69009000	26423000	29469000	193120000	176810000	143070000	141170000	179380000	121150000
W9QMC6	Uncharacterized protein	2.3	130.67	12628000	12434000	8845400	8965000		11641000
W9QMD7	Peptidylprolyl isomerase	3.7	67.45	23463000	30832000	31682000
W9QMG5	ATP synthase subunit O	13.7	31.496	127230000	129430000	66898000	112090000	73618000	291810000	72044000	84005000	57477000
W9QMJ2	Uncharacterized protein	13.9	25.815		55560000	48963000	11827000			4699400	5939300	6059700
W9QMK6	Translation initiation factor IF-3	15.1	33.255	72534000	75065000	99746000	79170000	98619000	105500000	47478000	62973000	69761000
W9QML9	Uncharacterized protein	4.8	23.118	3589800	3884500	3699500	3420300		4240700
W9QMM2	Sucrose synthase	34.3	81.378	233380000	205310000	208590000	505990000	444680000	494710000	1171100000	822130000	789240000
W9QMM9	Uncharacterized protein	6.9	77.67	24809000	36268000	29968000	12776000
W9QMN7	Epimerase domain-containing protein	17.9	39.619	30603000	43307000	41831000	97385000	73170000	65461000	81551000	111980000	27978000
W9SFE2	V-type proton ATPase proteolipid subunit	15.2	16.659	344970000	397700000	427870000	282970000	218700000	167320000	111990000	70151000	163220000
W9QMS5	Heat shock 70 kDa protein	42	71.66	64996000	21309000	30771000	91970000	104850000				228970000
W9QMT6	IAA-amino acid hydrolase ILR1-like 4	8.8	48.681	17848000	20512000	19640000	11992000	27580000	24687000	16710000	16609000	22979000
W9QMU5	Putative plastid-lipid-associated protein 12	20.5	44.026	32504000	21576000	38799000	64886000		49527000	38908000	103650000	19875000
W9QMV4	Ubiquitin fusion degradation protein 1-like protein	11.6	36.396	28034000	31784000	55482000	25171000			20434000	26063000	16435000
W9QMW5	RPM1-interacting protein 4	11.3	30.211	70351000	65680000	38186000	23264000	40249000	39310000		13478000
W9QMZ0	Uncharacterized protein	3.2	109.43	12634000	58930000			7018200		12564000		17007000
W9QMZ2	Mitochondrial import inner membrane translocase subunit TIM50	5.3	40.905	7256900	7363000	6880400
W9QMZ9	Protein vip1	7.4	25.768	33240000	29195000	12387000	9496300		21121000
W9QN04	TOM1-like protein 2	5.5	44.357	11873000	14013000	13247000	8077300			16735000	17124000	17198000
W9QN06	Uncharacterized protein	7.4	67.812	12225000	14085000	19335000		11003000
W9QN08	Uncharacterized protein	7	23.248							14664000	12965000	21895000
W9QN16	Adenylosuccinate lyase	10.2	62.969							24136000	40377000	17367000
W9QN46	Eukaryotic translation initiation factor 2 subunit alpha	15.7	38.885	195870000	197770000	272780000	81095000	63741000	18012000	24471000	30792000	26736000
W9QN52	40S ribosomal protein S4	45	35.688	2101100000	2759300000	3257000000	1175100000	1835500000	1296700000	839140000	757800000	466230000
W9QN56	Cytosolic endo-beta-N-acetylglucosaminidase	17.2	77.176	605390000	699370000	709070000	214910000	299100000	335500000	409670000	341140000	347050000
W9QN64	Uncharacterized protein	18.2	16.798	179770000	306160000	874570000
W9QN69	Uncharacterized protein	8.3	31.902							9123900	11077000	6010400
W9SP11	BEL1-like homeodomain protein 1	2.6	47.79					65386000		12840000	14893000	13245000
W9QN92	Putative pre-mRNA-splicing factor ATP-dependent RNA helicase	0.9	137.64		4482400	3494800
W9QN95	Protein translocase subunit SecA	21.6	118.28	70120000	86623000	119090000	178430000	22382000	210070000	189150000	318360000	155710000
W9QN99	Uncharacterized protein	7.5	28.571	20069000	23673000	18879000	6715500	13291000	20908000	29829000	32852000	21208000
W9QNA1	E3 ubiquitin-protein ligase CHFR	7.3	48.931	6930800	8211300	8606900	13013000	7459800	7901800	23544000	19686000	27350000
W9QNA5	Aldo-keto reductase family 4 member C9	9.2	35.418			4666100					10503000
W9QNB1	Small nuclear ribonucleoprotein Sm D1	39.8	12.469	75343000	83978000	65542000	30662000			54009000	41972000	42963000
W9QNB5	Glutamine-dependent asparagine synthetase 2	3.5	70.354	4502000	7749400	7372000			10608000
W9QNB6	30S ribosomal protein S13	33.3	18.68	121300000	95519000	141260000	135820000	124100000	109510000	147780000	180090000	141010000
W9QNC0	Ras-related protein	26.6	23.144	212600000	233280000	285710000	167620000	523270000	483960000	131950000	159380000	111560000
W9QNC1	Biotin--protein ligase	6.9	40.359							15601000	18818000	24067000
W9QNE7	Chaperone protein DnaJ	23.5	47.586	187480000	178510000	219950000	165820000	91926000	77436000	145600000	214860000	187400000
W9QNF3	Dihydroorotase	3.5	38.126	4000600	4621800	5646500	5150700	6151900	3706700	6917000	5672500	5736400
W9QNH5	Ribulose-phosphate 3-epimerase	15.9	30.137	457360000	382870000	412150000	990140000	150900000	122870000	473610000	587830000	544530000
W9QNH9	Pto-interacting protein 1	9.9	72.815	54459000	50949000	57201000	21855000	101440000	15807000	19634000	23919000	17335000
W9QNI7	ABC transporter B family member 11	3.6	140.89							9270200
W9QNJ2	Protoporphyrinogen oxidase	16.7	58.08	56009000	96249000	86619000	37943000	28536000	58747000	21395000	22513000	16951000
W9QNJ7	Serine/threonine-protein phosphatase 5	8.5	91.765	3456200	7252000	9615600	9060900			79279000	64405000	43969000
W9QNM9	ADP,ATP carrier protein 3	40.2	40.398	1744500000	2060900000	1751800000	1713300000	2098400000	2056900000	3090200000	2987600000	3166300000
W9QNP1	PHD finger protein Alfin1	10.5	30.075	82535000	100210000	69567000	104210000	123730000		111460000	69117000	32435000
W9QNR6	Malate dehydrogenase	36.4	41.904	321630000	418080000	431830000	312090000	375600000	226400000	326600000	367420000	382270000
W9QNR8	Putative cinnamyl alcohol dehydrogenase 9	17.1	62.167	196070000	203240000	233220000		42887000	29700000
W9QNU2	COP9 signalosome complex subunit 1	11.6	52.036	12587000	9184700	11147000	9523700	6076800	11053000	17586000	10015000	11548000
W9QNV3	Uncharacterized protein	30.7	81.501	531130000	1058100000	502900000	559750000	11037000	220040000	84886000	99565000	144710000
W9QNV6	Uncharacterized protein	6.9	81.251	11204000	10382000	6660700	10470000	59025000	42494000	31511000	39511000	15940000
W9QNW2	Subtilisin-like protease	14.3	85.627	144440000	133850000	103530000	31278000	43733000	89398000	191140000	88295000	117230000
W9QNX4	Uncharacterized protein	41	11.572	33451000	39846000	68487000			9137000
W9QNZ5	Aldehyde dehydrogenase family 2 member C4	32.9	54.624	161700000	101130000	170450000	241120000	202780000	96575000	313010000	286600000	356360000
W9QP13	Putative ADP-ribosylation factor GTPase-activating protein AGD14	5.9	82.414	21826000	15092000	15107000		10084000		29423000	22641000	23342000
W9QP17	Uncharacterized protein	15.5	58.613	19941000	26983000	29576000	35689000	42127000	46134000	40827000	61885000	31014000
W9QP29	3-hydroxyisobutyryl-CoA hydrolase-like protein 5	19.7	39.803	116690000	145170000	53647000	20639000	14102000	110780000	12299000	12803000	13640000
W9QP32	4-hydroxyphenylpyruvate dioxygenase	11.7	47.965							14653000	12901000	13229000
W9QP51	Chaperonin 60 subunit beta 4	7.4	69.245	18429000	22327000	31526000	22119000	11880000	33289000	43659000	60667000	33621000
W9QP55	SHSP domain-containing protein	59.8	18.61	1283700000	796570000	973890000	1527200000	835880000	739470000	135230000	203090000	9052000000
W9S9Z2	Uncharacterized protein	8.1	15.44	3135700	5889700	6043100	1672400	4648000	3814000
W9QP79	Uncharacterized protein	35	18.419	40124000	48666000	34036000
W9QP96	Putative glycerol-3-phosphate acyltransferase 8	20.9	32.919	69893000	90470000	96746000		37984000	41536000
W9QPA8	Tubulin beta chain	35.9	50.206	32352000	33186000	33339000	12024000	27315000	21683000	26688000	27977000	13526000
W9QPC5	NmrA domain-containing protein	27.8	43.682	206830000	185150000	200380000	162560000	153610000	104100000	99278000	105080000	79602000
W9QPD7	Putative sugar kinase yihV	17.5	39.134	12811000	13925000	19490000	30958000	38597000	24915000	142000000	102730000	50021000
W9QPD8	Uncharacterized protein	4.9	47.313							17008000	20651000	19849000
W9QPK6	Short-chain dehydrogenase TIC 32	15	34.926	34810000	32449000	24377000	34579000	40409000	31541000	56344000	55540000	93931000
W9QPL1	Alpha-mannosidase	3.8	132.33	36602000	24082000	26577000
W9QPM2	Omega-amidase NIT2-B	16.6	41.238	163840000	155200000	184850000	146410000	183880000	149800000	147630000	167030000	176900000
W9QPM4	Photosystem II reaction center Psb28 protein	18.3	20.375	45679000	40414000	78870000	67616000	109520000	87091000	133770000	175020000	143510000
W9QPP1	Oxygen-evolving enhancer protein 3-2	55.2	24.718	3217400000	1515700000	4355100000	9291200000	15654000000	7311800000	5886400000	4702500000	5423900000
W9QPP9	Histone H3	26.5	15.268	80295000	97177000	82871000	30947000	16662000	28347000
W9QPQ8	Uncharacterized protein	15.3	37.997	86837000	94485000	93455000	28339000	97538000	86765000	28032000	12682000	13225000
W9QPQ9	30S ribosomal protein S1	1.7	115.27	44642000			196440000
W9QPR4	Uncharacterized protein	23.8	44.686	117110000	126630000	83186000	110060000	85928000	123800000	262040000	175690000	189630000
W9QPS2	PRA1 family protein	11.5	24.118	13495000	14324000	14975000	5246100
W9QPS3	KH domain-containing protein	12.6	72.137	36219000	50772000	42124000	25120000	29229000	32378000	37090000	44145000	36006000
W9QPT4	50S ribosomal protein L28	5	20.147	116480000	97060000	106610000	153790000	103010000	140820000	25258000	28509000	30155000
W9QPX1	Protein-ribulosamine 3-kinase, chloroplastic	6.8	32.804					4622000	3998900
W9QPX3	Mannose-1-phosphate guanyltransferase alpha-B	3.1	42.183						24810000	9083500
W9QPY7	Uncharacterized protein	15.8	20.703	8058100		9323400	20814000	37963000	38233000	29116000	38393000	39552000
W9QPZ2	(S)-coclaurine N-methyltransferase	7	41.431							5755100	12672000	7659100
W9QQ03	60S ribosomal protein L23	39.3	15.027	254140000	307840000	357820000	140820000	145290000	132650000	180430000	156550000	180460000
W9QQ07	U-box domain-containing protein 72	11.2	62.461	110580000	189350000	123110000	65318000	33303000	48419000	72526000	46939000	36859000
W9QQ09	Uncharacterized protein	6.4	42.349	3395700	4891100	2298800		3888400		10677000	9937900
W9QQ13	Peroxisomal fatty acid beta-oxidation multifunctional protein AIM1	4.3	78.6	7496900	8056500	12726000			6707900
W9QQ17	Uncharacterized protein	25.7	61.194			43366000	160650000		33310000	270330000	775040000	149740000
W9QQ20	Polyadenylate-binding protein RBP45	18	60.086	756050000	740190000	626250000	398480000	58512000	245750000	158150000	203150000	160400000
W9QZB4	Cellulose synthase-like protein E6	4.5	75.365			6354000			3697000
W9QQ35	F-box domain-containing protein	1.7	64.598	6430300	9333300	16222000	2261800	9400100	4614800
W9QQ56	40S ribosomal protein S9-2	43.2	31.24	1317200000	1215000000	1710300000	558940000	755740000	882630000	512620000	477210000	570990000
W9QQ60	Microtubule-associated protein RP/EB family member 3	12.6	31.038	3850500	4504000	4006900
W9QQ74	60S ribosomal protein L18-3	31.5	21.88	314910000	369340000	430760000	148480000	92525000	292990000	171340000	125760000	188970000
W9QQ76	Uncharacterized protein	10	26.594	53787000	60032000	58122000	33388000			26747000	30235000	45624000
W9QQ77	Uncharacterized protein	15.8	55.899	14910000	11354000	14315000	59319000	26669000	46759000	104830000	230520000	50961000
W9QQ79	Palmitoyl-protein thioesterase 1	4.2	34.238	8698200	8385900	8753300		27104000		8608200	6885900	7969200
W9QQ82	ATP synthase gamma chain	48.5	41.197	2008300000	1539900000	2076200000	6171800000	2331900000	3146200000	2703700000	3765600000	2593900000
W9QQ87	Sucrose synthase 2	20.3	14.52	12090000	16176000		19976000		41377000
W9QQB9	Apolipoprotein D	16.5	37.66	106330000	111230000	129630000	122810000		179350000	81690000	78708000	68588000
W9QQE9	Uncharacterized protein	6.8	42.918	4199200	9272800	4452500	3596600
W9QQG0	Uncharacterized protein	20.5	20.032	61927000	68549000	97356000	40735000	58498000	42487000	99922000	128260000	50418000
W9QQG6	Calcium-dependent protein kinase 9	2.7	62.186							4793100
W9QQH1	Fructose-bisphosphate aldolase	65.6	38.418	704970000	646310000	707760000	308180000	545970000	348100000	139630000	141730000	137050000
W9QQH5	Peptidyl-prolyl cis-trans isomerase CYP37	15.2	50.315	28305000	31162000	27440000	62786000	22920000	45479000	86827000	100850000	33280000
W9QQH7	Transmembrane emp24 domain-containing protein	3.4	33.304	14680000	14530000	12116000	5327300	7607800	8052000
W9QQK4	Proteasome subunit alpha type	55.8	27.246	422780000	464640000	465170000	311790000	274790000	281560000	363700000	225030000	389250000
W9QQL0	NADP-dependent glyceraldehyde-3-phosphate dehydrogenase	34.1	53.276	609240000	656600000	623130000	1242100000	825760000	825320000	1246500000	1532900000	1285300000
W9QQL4	Putative methionine--tRNA ligase	7.8	86.4	46829000	38724000	43164000	24369000	10805000	25936000	34937000	32259000	20756000
W9QQL7	50S ribosomal protein L24	28.4	21.3	89671000	68947000	128230000	94480000	537660000	233190000	104810000	145020000	129760000
W9QQM8	Oxygen-evolving enhancer protein 3-1	18.8	25.249	31902000	13566000	41721000	82205000	173100000		39285000	56851000	34285000
W9QQR1	Uncharacterized protein	2.6	87.082	4334300	4279700	5166100	3594200	4803100	2722500	5443200	9986400	6010800
W9QQR2	Ubiquitin-activating enzyme E1 2	19.3	121.27	293120000	397000000	353520000	168070000	164280000	216430000	267610000	228480000	241080000
W9QQT4	Dihydrodipicolinate reductase 2	8.5	36.145	70000000	105290000	116100000	62866000		32371000	10758000	15290000	20358000
W9QQU0	Enhancer of mRNA-decapping protein 4	8.1	171.57	23532000	25204000	21505000	16943000	18895000	22488000
W9QQU6	Putative mitochondrial saccharopine dehydrogenase-like oxidoreductase	5.5	50.304			10452000		12758000	11616000	19592000	14515000	16797000
W9QQV7	Uncharacterized protein	14.9	50.78						9311600	34041000	36177000	141920000
W9QQW1	Tropinone reductase-like protein	12.4	26.891	17250000	19088000	19113000	12352000	22441000	27327000	32282000	43734000	31530000
W9QQW9	Aminopeptidase	14.9	89.728			2727000	12100000			42745000	22244000	29811000
W9QQY1	Histone H2A	61.5	14.008	1485700000	3361300000	1638700000	680810000	1958800000	818390000	1378000000	762970000	619370000
W9QQY9	Dynamin-related protein 4C	3	75.954	7363300	8027700
W9QR00	Uncharacterized protein	6	47.195							17815000	8906100	15417000
W9QR06	Putative G3BP-like protein	9	50.418	28767000	48123000	27200000	17085000	10267000
W9QR14	Succinate-semialdehyde dehydrogenase	9.6	48.837	31322000	21998000	14508000	32216000		31476000	26599000	17335000	19359000
W9QR29	Jacalin-type lectin domain-containing protein	16.8	20.093	768690000	1466000000	356430000	291910000	159510000	457010000	670570000	638130000	148730000
W9QR39	21 kDa protein	14.6	22.657	37550000	30362000	61906000			4226900
W9QR54	Uncharacterized protein	1.8	203.39	13559000	8831700	8634800	15624000	7824800	8836800
W9QR57	Ubiquitin-conjugating enzyme E2-17 kDa	12.8	16.509	150730000	179190000		74684000			24659000	20443000	18367000
W9QR60	Photosystem I reaction center subunit V	21.9	17.422	258960000	197250000	287990000	630950000	887800000	784450000	1345500000	1007600000	1326000000
W9QR64	Peptide-methionine (R)-S-oxide reductase	5.4	23.994							24151000	25699000	18354000
W9QR81	SHSP domain-containing protein	29.9	22.193	583060000	193320000	371110000	153610000	32325000	29961000			730620000
W9QRC5	Pre-mRNA-splicing factor SYF1	5.6	106.86	45580000	46798000	43200000	26648000		27545000
W9QRG0	ACT domain-containing protein	6	67.798	68167000	54744000	73415000	49201000	63957000	78666000	38225000	43919000	51459000
W9QRG2	Putative vesicle-associated membrane protein 726	25.8	24.794	214570000	169100000	129540000	92409000	113540000	99404000	82813000	64527000	115970000
W9QRG5	Soluble inorganic pyrophosphatase 1	26.6	33.205	122070000	174690000	283070000	147360000	110100000	118540000	191330000	227390000	100080000
W9QRH7	Glutamine amidotransferase type-1 domain-containing protein	9.9	62.011	66495000	84264000	69977000	50005000	43068000	93649000	17666000	57835000	48363000
W9R2M3	Putative prefoldin subunit 5	8.3	16.578
W9QRJ3	Methyl-CpG-binding domain-containing protein 11	9.3	37.76	56170000	76265000	120070000	63515000	110270000		42898000	61653000	58773000
W9QRJ5	3-methyl-2-oxobutanoate hydroxymethyltransferase	3.1	36.953						5189900	10761000	17062000	21052000
W9QRK0	Exocyst complex component 5	4.1	103.94	9411100	13707000	12958000		8861300	10666000	20393000		9391600
W9QRK3	N-carbamoylputrescine amidase	6	54.712	11697000	9187500	10880000	7457700
W9QRN0	Uncharacterized protein	19.6	25.258	182930000	95026000	92431000	150630000	139710000	96871000	175400000	261980000	215120000
W9QRN7	Vacuolar protein sorting-associated protein 4	3.9	48.36	9246200	9251400	6971700		4520600	4161600
W9QRQ5	Secologanin synthase	5.4	64.196	6430100	6208200	14245000	11276000			14399000	44064000	29043000
W9QRT3	Aspartic proteinase nepenthesin-1	8.5	52.744	244620000	247490000	404250000	190980000	347290000	255790000	416370000	324730000	396180000
W9QRT5	NmrA domain-containing protein	50.5	45.199	562900000	633320000	833910000	576110000	788760000	718890000	1861200000	1494000000	1970900000
W9QRU3	Acyl-CoA-binding domain-containing protein 4	4.5	57.375	24808000	28969000	27652000	18911000
W9QRW2	Pyruvate decarboxylase isozyme 2	6.9	65.355	22356000	14900000	19503000	25820000	39921000	22149000	36724000	61695000	67384000
W9QS08	Putative Xaa-Pro aminopeptidase P	5.7	82.559							94679000	97681000	140760000
W9QS21	Uncharacterized protein	7.2	26.525	7463400	5560100	6931600	16850000	84437000	51166000	20808000	21520000	17413000
W9QS28	S10_plectin domain-containing protein	30.9	24.692	1743900000	1470300000	1672900000	623520000	589120000	770690000	298670000	202800000	167790000
W9QS30	Saposin B-type domain-containing protein	3.7	33.992	2537400	4452300	3275800
W9QS36	Dihydrodipicolinate synthase 2	9	40.223	31970000	32273000	46574000	43053000	41902000	74125000	69548000	47111000	72952000
W9QS41	Uncharacterized protein	22.2	43.424	3026200000	2334300000	3065600000	774180000	1409500000	1071800000	528840000	454170000	865250000
W9QS44	Uncharacterized protein	4.2	40.883	3572200	2498300	6067900	5906400			10131000	10472000	8689100
W9QS48	Ectonucleotide pyrophosphatase/phosphodiesterase family member 3	14.1	53.618	45930000	75810000	101360000	72686000	73651000	43612000	90408000	60313000	96600000
W9RTF8	Histone H2B	52.7	16.158	172540000	57897000	42341000	186650000	77270000	9072600
W9QS52	PsbP domain-containing protein 6	19.5	29.355	46089000	42314000	70307000	114140000	121800000	146730000	138170000	117710000	36099000
W9QS57	WD-40 repeat-containing protein MSI4	26.9	58.392	269230000	345210000	339090000	174980000	176640000	202650000	395980000	319520000	255350000
W9QS60	Uncharacterized protein	27.8	35.666	453630000	483200000	237880000	331720000	277480000	291730000	173700000	310590000	291500000
W9QS86	Putative serine/threonine-protein kinase	9.7	55.773							18398000	15650000	17949000
W9QS90	Glutathione peroxidase	20.8	21.738	19730000	21010000	29017000	26665000	15165000	3500900	59134000	51905000	53706000
W9QSC7	Uncharacterized protein	14.4	23.457							13634000	21437000	12676000
W9QSC8	Epimerase domain-containing protein	8.3	32.024							7161400	20320000
W9QSD6	Ras-related protein	46.5	24.786	207680000	191210000	202190000	98442000		142420000	163120000	148520000	153650000
W9QSD8	Proteasome subunit beta	36.3	24.535	155400000	201370000	276430000	130700000		345870000	193650000	189780000	195100000
W9QSH7	Aldehyde dehydrogenase family 7 member A1	13.5	65.294	83392000	78096000	98217000	110460000	36116000	129670000	123790000	120640000	220260000
W9QSI1	Methylthioribose-1-phosphate isomerase	17.8	39.398	112210000	79797000	64637000	83435000	58419000	44488000	25361000	30468000	16567000
W9QSJ3	Nuclear pore protein	5	95.873	49053000	52071000	74196000	34140000	26231000	27486000	46886000
W9QSL3	MLP-like protein 28	3.2	34.998	3992400	3711900		2530600	5401600	4388400
W9QSN3	Glycosyltransferase	2.6	51.705	5082800	4540300		3094000		3682500
W9QSQ9	L-ascorbate oxidase-like protein	1.7	60.308	98218000	117090000	129300000	51278000	101580000	104080000	55869000		69721000
W9QSR0	Calcium-transporting ATPase 1, endoplasmic reticulum-type	5	116.37	21572000	29563000	27423000			17405000	18377000	18369000
W9QSU5	Reticulon-like protein	10.6	27.546	31272000	36817000	26656000	18370000	27856000	39271000	48218000	41010000	45380000
W9QSW1	40S ribosomal protein S24	28.8	18.51	2537300000	2056700000	2572900000	1076400000	621910000	1031300000	284280000	260380000	292360000
W9QSX5	Peptidyl-prolyl cis-trans isomerase	37	18.131	1139200000	1104300000	1197500000	464440000	530230000	661600000	814610000	809630000	832950000
W9QSX8	DAZ-associated protein 1	25.9	43.865	160170000	148390000	92161000	50293000	60323000	43640000	23393000	21614000	23331000
W9QSY7	Alba domain-containing protein	45	14.533	121840000	107720000	34038000	42273000		52342000	24642000	17205000	14793000
W9QT04	Subtilisin-like protease	10.7	82.402	59823000	46247000	56506000	9335700	13992000	14618000	19733000		23867000
W9QT05	Beta-galactosidase 10	3.3	67.653	32707000	34189000		11381000
W9RXW5	Hypoxanthine phosphoribosyltransferase	5.9	20.297			6127200
W9QT36	Molybdopterin molybdenumtransferase	4.3	71.369	4244400	6739800	4921800	7010800		11481000	11664000	13180000	9161200
W9QT41	Glutathione peroxidase	32.4	18.962	60161000	36632000	22825000	103350000	21356000	58631000	184700000	150310000	122610000
W9QT72	Ribosome-recycling factor	34.9	34.761	765150000	450180000	750720000	1004400000	1402800000	767100000	322500000	304030000	454640000
W9QT85	Uncharacterized protein	18.7	56.896	19304000	6607500	4694200	23581000	15572000	40398000	124960000	132430000	24686000
W9QT89	DEAD-box ATP-dependent RNA helicase 21	6	84.579	13894000	18495000	19792000	11995000	22653000	10779000	11501000	8124700	25025000
W9QT90	RNA-binding protein Nova-1	33.2	37.278	94398000	107500000	117250000	48674000	109130000	64733000	85204000	83223000	103410000
W9QT98	Putative low molecular weight protein-tyrosine-phosphatase	16	27.956	16749000	35562000		16222000
W9QTA2	60S acidic ribosomal protein P2B	18.1	11.68	242890000	389060000	273870000	144130000	418030000	335420000	77720000	78466000	134640000
W9QTC0	Non-specific serine/threonine protein kinase	5.4	61.416	4398300	7500700		3305800		4984400
W9QTF3	Small nuclear ribonucleoprotein E	11.6	10.908							12039000	13331000	15116000
W9QTF9	Uncharacterized protein	1.9	62.208							6516700	12253000	7720100
W9QTG1	UPF0051 protein ABCI8	14.1	62.667	8606800	10905000	10541000	28546000	8428800	17149000	43321000	39672000	54938000
W9QTG2	Uncharacterized protein	37.3	16.543	58621000	55797000	46658000	50295000	53068000	101350000	167680000	164010000	146380000
W9QTG8	Aspartic proteinase nepenthesin-2	3	58.486	194530000	222480000	316470000		318000000
W9QTH0	Alpha-1,4 glucan phosphorylase	14.4	110.64	161460000	119980000	241000000	146750000	193770000	221690000	98662000	137410000	72859000
W9QTH1	Calcium-dependent protein kinase 15	4.8	60.785	14733000	16540000	12182000	6638600	27466000	39855000	9281600	11495000
W9QTJ4	FabA domain-containing protein	28.2	23.71	452030000	445380000	314390000	250240000	445210000	407620000	403000000	344490000	290030000
W9QTJ7	Uncharacterized protein	13.5	18.966							18261000	25034000	21692000
W9QTK2	Agmatine coumaroyltransferase	22.6	52.166	8638800	10183000	11698000	21501000
W9QTL2	Putative rhamnose biosynthetic enzyme 1	19.5	75.687	365250000	350040000	175130000	31432000	24990000	49810000	8178600	37232000	7491100
W9QTL5	Eukaryotic translation initiation factor 3 subunit M	12.2	46.793	40590000	55137000	16777000	20171000	62477000		15997000	17320000	14291000
W9QTL7	2-keto-3-deoxy-L-rhamnonate aldolase	7.4	38.793	24570000	32479000	44006000	13982000		15292000
W9QTS2	Glycosyltransferases	2.1	58.186		2230600
W9QTV7	COP9 signalosome complex subunit 6a	8.7	37.546	9589500	11517000	13579000	4921500		15700000	8995700	12212000	8828100
W9QTX1	Monosaccharide-sensing protein 2	5	79.329	6993900	9189900	7781600	8571300	17636000	8417300	30800000	25957000	33295000
W9QTY2	Putative membrane protein	10.9	18.279		12788000	20389000	23046000	22902000	26100000	37861000	37302000	29783000
W9QTY3	60S ribosomal protein L22-2	48.4	14.037	601620000	636700000	875870000	223130000	249510000	300770000	328530000	284230000	500970000
W9QTZ7	Epoxide hydrolase 2	18.7	35.445	53211000	20877000	31797000	36444000	55511000	47719000	62297000	55745000	95723000
W9QU11	Uncharacterized RNA-binding protein	10.6	39.943	14548000	17671000	16159000	14906000		41435000
W9QU14	ATP synthase subunit delta	33.7	21.507	74929000	68511000	90194000	64038000	89599000	60080000	181080000	141490000	137560000
W9QU16	10 kDa chaperonin	23.5	14.862	279500000	315130000	417580000	171780000	301320000	183070000	206110000	205360000	489120000
W9QU21	60S ribosomal protein L35a-3	31.5	14.741							4806100	8993100
W9QU25	CBS domain-containing protein CBSX1	24.6	25.468	22601000	22875000	31465000	25240000	24585000	9733600	63478000	31926000	28042000
W9QU37	Uncharacterized protein	31.5	35.76	75555000	28807000	62737000	162570000	195080000	209710000	171030000	122330000	82325000
W9QU38	Heterogeneous nuclear ribonucleoprotein Q	8.7	48.483	17983000	23243000	26264000		15566000	14220000
W9QU48	Monocopper oxidase-like protein SKU5	20.3	66.063	437900000	540940000	431200000	222260000	465480000	677560000	180900000	156130000	94966000
W9QU78	Uncharacterized protein	27.3	48.367	455870000	561840000	551380000	236990000	320070000	280800000	166450000	161850000	288970000
W9QUA0	ABC transporter B family member 29	7.4	25.339	15735000	29796000	36160000	12339000	10307000	10701000
W9QUB9	SAL1 phosphatase	10.7	38.477	26018000	28943000	20772000	11295000			12414000	7301600	16832000
W9QUC7	Photosystem I reaction center subunit N	32.5	18.288	149770000	102340000	176900000	360240000	587570000	312170000	528980000	481230000	729470000
W9QUC8	Tubulin alpha chain	41.2	49.685	4826300000	5729400000	3318200000	1512900000	2255500000	2795900000	858920000	795980000	493270000
W9QUF2	Hsc70-interacting protein	19.1	41.834	175770000	225520000	206110000	91214000	93686000	98725000	178780000	164610000	268160000
W9QUF7	Receptor-like protein kinase HERK 1	1.6	99.697	8322800	9651100	13422000	5344700	6169300	6290000	6133200	7642900	6408600
W9QUG2	Aha1_N domain-containing protein	4.6	21.365	6062900	7281000
W9QUG6	Probable 6-phosphogluconolactonase	29.7	35.059	403780000	275050000	754870000	100280000	27129000	29192000	37414000	52847000	84133000
W9QUH0	Pyruvate kinase	1.2	190.84	22243000	29513000	29136000	20659000	28465000	25835000	30916000	16826000	44177000
W9QUI1	3-oxoacyl-[acyl-carrier-protein] synthase 3 B	9.2	43.084								8673300
W9QUI9	40S ribosomal protein S18	57.9	17.637	3422200000	2643400000	4318000000	1191000000	1615000000	1416700000	430070000	453810000	475540000
W9QUK0	Uncharacterized protein	11.5	14.121	12771000	18806000	15951000	19306000	18951000	89863000	17476000	25371000	26990000
W9QUL8	EH domain-containing protein 1	4.3	57.537	4714100	7483600	6155100		3081900
W9QUM3	FHA domain-containing protein	41.5	14.287	53607000	36886000	38063000	216930000	68827000	156350000	39778000	46758000	37958000
W9QUN6	Uncharacterized protein	25.3	9.6279							122080000	66092000	79707000
W9QUP4	Peptidyl-prolyl cis-trans isomerase	17.7	20.482	21239000	37225000	39227000	12791000	51626000		16939000	18427000	26388000
W9QUQ5	Eukaryotic initiation factor 4A-15	23.2	95.236	1730500000	2089500000	1386200000	1271600000	999560000	1306800000	1525200000	1471200000	1514800000
W9QUR2	Glycylpeptide N-tetradecanoyltransferase	12.9	49.952	58449000	50296000	61694000	28689000		50751000
W9QUS3	Uncharacterized protein	8.1	14.962							10172000	10017000	14299000
W9QUS4	C2H2-type domain-containing protein	5.4	83.932								2965200
W9QUU1	Non-specific lipid-transfer protein	30.6	12.102	806360000	450070000	2274300000	1519000000	509440000	537150000	2034100000		1642500000
W9QUV3	60S ribosomal protein L28-1	40.4	17.491	206200000	231330000	215360000	54520000		310700000	139790000	104150000	106570000
W9QUV4	Protease Do-like 5	6.3	28.747							17009000	28164000	10431000
W9QUV7	Uncharacterized protein	35.9	23.837	46867000	68091000	155770000	75904000	84183000	30512000	97759000	107740000	96926000
W9QUZ8	FAS1 domain-containing protein	16.9	25.657	35870000	22695000	70411000	68000000	147420000	46459000	84099000	89272000	170880000
W9QV14	Uncharacterized protein	10.6	12.184	9677400	4942100	5470000	3831900	2613000	3433900
W9QV21	Sm domain-containing protein	14.3	15.801	132640000	111430000	25248000	24328000	10564000		12236000		12598000
W9QV23	NEDD8-activating enzyme E1 catalytic subunit	4.5	50.588	10342000	16043000	13316000		8574300	8373000
W9QV55	Eukaryotic initiation factor iso-4F subunit p82-34	11.2	89.805	33556000	40801000	47031000	41624000	25296000	28763000	69643000	59191000	54111000
W9QV68	SHSP domain-containing protein	27.2	26.227	226950000	74395000	57427000	2310500000	12616000	430590000	11746000	65696000	6638600000
W9QV75	PPM-type phosphatase domain-containing protein	3.8	37.929							11068000	8068800	3426000
W9QV79	Heat shock 70 kDa protein	44.2	71.732	847300000	673120000	715070000	594010000	7245100	204680000	44676000	62037000	1501300000
W9QV98	40S ribosomal protein S9-2	48.2	23.174	397080000	469880000	347930000	222570000	106640000	235840000	322380000	293870000	305290000
W9QVB3	Methionine aminopeptidase 2	11.6	44.654	20500000	37039000	18145000	12418000	9202700	10365000	13950000	14513000	12698000
W9QVB7	Uncharacterized protein	2.8	42.52	2601500	3127300	3127700	2317100		964110	38154000	30831000	85624000
W9QVB8	Uncharacterized protein	38.9	35.512	204930000	119950000	305770000	371940000	229070000	477540000	318490000	327870000	367790000
W9QVC2	Peroxiredoxin	18.7	22.479	307340000	322430000	225050000	463510000	250150000	337170000	302300000	264870000	338260000
W9QVC8	Uncharacterized protein	6.2	51.655	12544000	14774000	25348000		8533100	5030600
W9QVD1	DUF3700 domain-containing protein	23.6	25.365		30714000				45251000	32069000	28918000	9763800
W9QVD8	Cysteine synthase	49.5	34.25	1869500000	1901300000	2103400000	1753600000	2156400000	2316100000	1904700000	1848600000	1345000000
W9QVE1	Protein XAP5 CIRCADIAN TIMEKEEPER	6.9	35.311	6421400	9262600	13037000	4466900		5683700
W9QVF5	1-phosphatidylinositol phosphodiesterase	23.3	36.163	3048900	4056000	6171300	11750000		14990000	223480000	135950000	21125000
W9QVH2	L-ascorbate peroxidase 3	34.4	31.759	52051000	52576000	75655000	72069000	42400000	68153000	48483000	71822000	114180000
W9QVI3	Glucose-6-phosphate 1-epimerase	21.9	37.298	62303000	41464000	41704000	21441000	25917000		37492000	39378000	61036000
W9QVI5	Elongation factor Tu	26.4	51.597	284650000	369320000	352910000	287230000	407430000	224290000	196650000	201650000	178440000
W9QVI7	Uncharacterized protein	17.4	86.115	79438000	39665000	51208000	83781000		61545000
W9QVJ2	ATP-dependent Clp protease proteolytic subunit	24.3	26.979					75407000	38934000	19567000	16330000	29038000
W9QVJ5	Lysine--tRNA ligase	26.5	76.741	119760000	146350000	121230000	59016000	63348000	92842000	188080000	176000000	70885000
W9QVJ6	Protein kinase domain-containing protein	6.5	31.041									6499500
W9QVL1	Putative plant SNARE 13	10.4	30.177	9717700	11183000	15560000	6403100	14176000	7769300	11385000	8475400	13721000
W9QVM5	Epimerase domain-containing protein	37	44.232	602440000	373290000	551970000	1805100000	611320000	1197700000	2546900000	2483800000	2197600000
W9QVM7	Trigger_N domain-containing protein	23.4	24.329	64751000	49723000	86981000	38237000	66261000	44114000	22382000	30803000	82356000
W9QVM9	Chalcone_isomerase domain-containing protein	11.5	31.7	16674000	23258000	17374000	13364000		25603000	19748000	21602000
W9QVN6	Calcium-transporting ATPase	2.5	123.25							8269500	5476200	7614500
W9QVP3	Uncharacterized protein	19.2	32.738	40355000	53959000	26959000	30827000	32818000	42659000	204970000	118140000	142120000
W9QVQ6	Malate dehydrogenase [NADP]	14.8	48.657	121810000	85766000	147330000	317530000	147430000	168760000	456920000	382210000	338970000
W9QVS0	tRNA_edit domain-containing protein	10.6	43.112	8731400	14172000	10044000			30043000	11120000	12096000	13980000
W9QVV0	Uricase	32.2	34.869	191750000	189430000	188560000	114170000	209330000	170680000	66945000	59141000	59149000
W9QVV2	Uncharacterized protein	3.7	20.348	33768000			57096000	41619000	44411000	71514000	109300000	67836000
W9QVV5	RuBisCO large subunit-binding protein subunit beta	19.8	52.453		254510000		526140000	1051900000	303050000	517730000	919680000	3108200000
W9QVW5	Dihydrolipoyl dehydrogenase	23	59.856	307110000	289420000	379780000	179200000	274170000	194980000	151440000	148080000	134790000
W9QVX0	Calmodulin-binding transcription activator 5	1.5	117.32	9057500	19430000	9992000
W9QVZ3	40S ribosomal protein S2-4	54.7	29.837	2319900000	2961200000	3624800000	1140900000	1271300000	1390600000	1321000000	1138200000	1382400000
W9QW05	Serine--glyoxylate aminotransferase	55.3	39.642	1000300000	738900000	802080000	3052300000	2252000000	2757500000	1504000000	2145700000	680460000
W9QW11	Uncharacterized protein	6.1	37.695		6152000	4715200
W9QW37	Alpha-L-fucosidase 2	5.1	74.931	14826000	10239000	7113400	8168500			17514000	19432000	13495000
W9QW42	Putative L-ascorbate peroxidase 6	13.3	25.205	3395900	4491500	6004700	4265800			7939800	6174700
W9QW55	ATP synthase subunit b	21.3	22.976	120240000	68214000	162970000	361080000	335780000	239020000	575750000	582970000	741750000
W9QW56	Patatin	29.7	43.206	1084100000	1751900000	1247900000	1195200			10761000	6622500
W9QW63	Putative pre-mRNA-splicing factor ATP-dependent RNA helicase	4.6	105.01	18953000	21146000	26403000	11956000		13166000	19259000	15065000	17557000
W9QW64	60S ribosomal protein L29	16.4	7.179	313370000	103730000	162060000	150760000			436090000	199860000	442410000
W9QW72	Putative aarF domain-containing protein kinase	5.2	77.76							4517700	5007700	6840200
W9QW82	Purple acid phosphatase	5.3	58.445								6039900
W9QW84	Uncharacterized protein	13.7	7.6968					10750000	5439000
W9QW92	Glucose-6-phosphate 1-dehydrogenase	6.7	67.607	29312000	37544000	35741000	34645000	47802000	49657000	40235000	51862000	29573000
W9QW97	Peptidyl-prolyl cis-trans isomerase	36.8	28.07	1751400000	2185900000	1929500000	3136200000	978390000	2015300000	1627400000	2287400000	978290000
W9QWA9	SAP-like protein BP-73	11.1	44.173	12137000	20615000	15627000	10144000	14378000	15502000	14758000	19602000	22608000
W9QWD3	RuBisCO large subunit-binding protein subunit beta	51.9	82.85	12033000000	13452000000	13084000000	11818000000	5668000000	7453500000	9180300000	11419000000	13459000000
W9QWE9	PsbP domain-containing protein 3	11	34.31	75504000	52181000	109110000	111060000		62246000	52381000	56101000	18726000
W9QWG2	Dolichyl-diphosphooligosaccharide--protein glycosyltransferase subunit 1	19.7	67.923	598920000	460640000	422300000	179600000	166480000	18639000	104200000	107640000	81930000
W9QWH0	Uncharacterized protein	9.8	17.24							15496000	14257000	10505000
W9QWI0	1,4-alpha-glucan-branching enzyme	2.8	86.565							9877700	21156000
W9SNB5	MlaD domain-containing protein	2.8	34.565	9129100	6744400	10323000	14538000	8373000	10428000
W9QWK0	DEAD-box ATP-dependent RNA helicase 47	3.1	74.12	26606000	23856000	24938000	71652000	29707000	27870000
W9QWL1	Glutathione S-transferase L3	13.4	47.8	489260000	333750000	400010000	462250000	307660000	250910000	200680000	223880000	155930000
W9QWL8	Small ubiquitin-related modifier	37.6	11.156	82628000	97781000	99277000	41182000	43625000	45492000	179030000	125020000	61949000
W9QWQ4	Pyrophosphate--fructose 6-phosphate 1-phosphotransferase subunit alpha	26.9	69.526	234390000	270420000	178630000	145430000	74975000	37232000	42847000	67027000	42576000
W9QWQ9	Glutathione S-transferase	62.3	25.322	3809700000	3210200000	2787300000	2201800000	1461400000	2322800000	3551700000	4780700000	3748800000
W9QWR0	AT-rich interactive domain-containing protein 5	10.1	54.835	7814100	15089000	4801800
W9QWR5	Dephospho-CoA kinase domain-containing protein	3.7	27.589	6811400	4705600	5564600	3835200		4870300
W9QWR7	Serine palmitoyltransferase 1	2	66.45							8591200	6566600
W9QWR8	Putative DNA-binding protein ESCAROLA	21.1	34.834	57718000	75307000	54593000	30939000	25490000	35272000	46992000
W9QWT1	Peptidylprolyl isomerase	7.6	24.594	6106500		3851200	11445000	9198300	14915000	23283000	44691000
W9QWT4	Uncharacterized protein	5.1	30.722
W9QWT8	Glyceraldehyde-3-phosphate dehydrogenase B	15.7	147.9	4456600000	3665300000	4646000000	17781000000	13751000000	11238000000	23582000000	29805000000	19236000000
W9QWU1	Putative linoleate 9S-lipoxygenase 5	28.5	90.523	81864000	136410000	65155000	76725000	101430000	187750000	464970000	329100000	331940000
W9QWV2	NADH-u_ox-rdase domain-containing protein	49	10.82	96615000	88484000	125140000	137880000	139280000	101820000	45007000		45796000
W9QWW6	Uncharacterized protein	11.5	14.379	34663000	31176000	45975000		26184000			15687000	25020000
W9QWX1	Phosphoglycerate kinase	66.6	42.641	7890600000	8066400000	6574400000	4604200000	4393300000	3498200000	2506700000	2461700000	2454100000
W9QWZ5	Pre-mRNA-processing factor 39	7.7	103.24	97271000	96327000	103120000	46391000	45292000	28449000	59033000	50948000	51726000
W9QWZ6	40S ribosomal protein S30	12.3	15.342	797690000	691250000	847190000	301630000	502470000	534400000	94810000	81339000	128240000
W9QX12	Uncharacterized protein	5	32.664					14325000	10602000
W9QX22	S-(hydroxymethyl)glutathione dehydrogenase	21.6	42.177	203330000	260440000	206810000	172270000	325100000	458200000	357410000	334500000	277100000
W9QX35	Uncharacterized protein	10.5	48.89	952580000	686570000	775230000	530770000	903590000	1017800000	381180000	325080000	414250000
W9QX40	Uncharacterized protein	4.7	37.045							17448000	25747000	18043000
W9QX41	Dehydrogenase/reductase SDR family member 4	10.6	27.169	31070000	20055000	32997000	16650000	19601000	21736000	8546400	15449000	45702000
W9QX46	Acyl-protein thioesterase 1	3.5	27.57	29607000	31975000	16603000	26654000			17313000	7427000	5621200
W9QX55	Lipoxygenase	7.6	87.022	787120000	1306600000	554100000	1357100000	426090000	452680000	1854600000	1142400000	1589000000
W9QX74	Chaperone protein	14.5	110.01	20231000	48673000	30817000	20596000	56159000	19735000	13356000	11497000	115420000
W9QX81	Chaperone protein DnaJ	3.1	63.76	8585700	11613000	12054000	5695600		7125200
W9QX87	Uncharacterized protein	17.5	18.317	8906700	4890600	1980700	12475000		4277600
W9QXB0	DEK_C domain-containing protein	13.5	66.196	32828000	38093000	33860000	14591000	52532000	19563000
W9QXB5	Putative inositol transporter 2	5.8	63.136	5035300	3816200		5895700		7620000	6455000	6420100	8403700
W9QXB6	Receptor-like serine/threonine-protein kinase	3.1	90.413
W9QXC3	Malic enzyme	26.3	71.646	232270000	239280000	262840000	157670000	238670000	253230000	173370000	140190000	238850000
W9QXE7	Uncharacterized protein	16.2	95.164	86695000	47355000	119510000	137460000	288520000	232950000	114330000	95291000	111190000
W9QXF5	Uncharacterized protein	19	64.626	184660000	232530000	246750000	164560000	223890000	188840000	236840000	195150000	196030000
W9SVC1	Cytochrome P450 71D10	2.3	53.068		661160
W9QXH5	Uroporphyrinogen decarboxylase	26.7	30.629	56629000	64356000	72720000	41614000	52777000	53498000
W9QXI1	YTH domain-containing protein	2.5	70.607	3046200	4723400	3325100				4286900	4341700
W9QXJ2	Subtilisin-like protease SDD1	10.9	55.532	38673000	25696000	40231000	32936000		50464000	52758000	43563000	51470000
W9QXJ8	50S ribosomal protein L18	6.2	18.016						46136000
W9QXM6	Reversibly glycosylated polypeptide	38.1	41.479	1273200000	1308000000	1090900000	562220000	627900000	865180000	176890000	310320000	160450000
W9QXP6	37 kDa inner envelope membrane protein	25.4	38.833	168320000	209370000	206250000	410950000	353720000	499790000	567280000	569870000	560280000
W9QXP9	Histone H2A	43.5	14.782	23210000	210260000	32400000		12033000
W9QXT2	Putative oxidoreductase	21.7	39.11	280790000	308210000	296820000	280580000	114960000	178860000	160740000	158310000	232030000
W9QXV4	Aspartic proteinase	4.6	51.754	111720000	122690000	55227000	58684000	90883000		29842000	31100000	14716000
W9QXV7	Adenine phosphoribosyltransferase 1	9.9	28.511	117430000	61988000	78939000	73533000			106270000	66287000	87931000
W9QXW2	Uncharacterized protein	6	94.578	3797500	4275700	2907600	3179500	4268200	5835100
W9QXY0	DEAD-box ATP-dependent RNA helicase 3	24.7	88.003	130130000	182070000	138170000	167520000	103510000	127010000	98991000	215620000	230550000
W9QXZ9	Clathrin light chain	10.8	30.699	19458000	25823000	17075000	18501000	21987000	16743000		55929000	46985000
W9QY01	Phosphotransferase	5.1	50.102								6907800
W9QY46	Sucrose synthase	7.6	91.511	15724000	14330000	4754600	42139000			43873000	34634000
W9QY61	Mannose-1-phosphate guanylyltransferase 1	14.7	39.631	26878000	22544000	12176000	17788000		19816000	25099000	25951000	16456000
W9QY69	ABC transporter B family member 25	3.2	67.922							4376400
W9QY95	MitMem_reg domain-containing protein	33.6	15.645	844240000	639020000	691300000	343280000	582380000	182320000	127830000	129720000	154040000
W9QY99	Lipoxygenase	16.8	104.07	94278000	131160000	141890000	64628000	123940000	89816000	155660000	133220000	25178000
W9QYB1	Methionine aminotransferase	23.4	50.581	294890000	218070000	252360000	179830000	95471000	101850000	59506000	59680000	61694000
W9QYB3	Uncharacterized protein	6.1	101.06	11047000	14220000	16445000	6940400	1441400	10088000
W9QYB4	NADH-cytochrome b5 reductase	3.2	30.727	35450000	45389000	41708000	41594000		25840000
W9QYC0	Chlorophyll a-b binding protein, chloroplastic	45	30.547	1312000000	691840000	1165000000	6615600000	4030300000	3227900000	7952200000	8310600000	6559400000
W9QYC5	Uncharacterized protein	38	41.216	775660000	811800000	931610000	399670000	505110000	493520000	282690000	345860000	386650000
W9QYC8	GDSL esterase/lipase	8	41.639	24567000	29497000	31088000
W9QYD5	DnaJ homolog subfamily B member 13	6.8	37.353	5441600	7265100	12383000		5256700	4641200
W9QYE1	Eukaryotic translation initiation factor 4E-1	12	26.531	14950000	17814000	19005000	6403000	8408700	7082300
W9QYE6	S-adenosylmethionine synthase	51.9	43.224	599560000	939870000	283790000	59306000			33994000	53051000	31063000
W9QYH5	Peptidyl-prolyl cis-trans isomerase	11.5	23.079	40490000	25776000	44653000	60164000
W9QYI1	Dolichyl-diphosphooligosaccharide--protein glycosyltransferase 48 kDa subunit	15.4	28.799	24234000	35002000	47086000	11600000	13431000	18958000	22300000	14192000	18184000
W9QYJ7	V-type proton ATPase subunit H	21.4	51.449	209500000	184370000	140690000	265930000	279230000	232850000	130230000	148870000	95140000
W9QYM7	YTH domain-containing protein	2.1	66.881	10085000	10320000	15455000	9383400	6891900	9518500
W9QYM9	Eukaryotic translation initiation factor 2 subunit beta	4.9	39.18	30006000	38779000	33081000	18576000	26752000
W9QYP2	Uncharacterized protein	2.7	40.8	7310900	5584100		9631700		17545000	8494500	10246000	11672000
W9QYQ0	Ferritin	17.8	28.948	10300000	36982000	15103000	7166400		5986000	59506000	34795000	110020000
W9QYQ9	PHD finger protein ALFIN-LIKE 1	4.9	50.96	27506000	19406000	40052000	15772000	20732000	19605000
W9QYR1	Isocitrate dehydrogenase [NADP]	12.6	45.58	16598000	14597000	18400000
W9QYR8	Nuclear-pore anchor	2.2	233.95	19095000	9834800		9481600		9596600	15006000	20240000	20881000
W9QYS0	Peroxisomal membrane protein 11C	18.3	25.895	19158000	14628000	25903000	20603000	17558000	14870000
W9QYS1	Uncharacterized protein	12.2	9.4445
W9QYS6	Uncharacterized protein	7.7	17.44	7966300	5767800	10016000	20426000	15756000	13936000	25839000	35778000	35789000
W9QYT7	X8 domain-containing protein	4.4	25.829		17813000	15793000	9910400
W9QYU1	Splicing factor U2af large subunit B	5.2	67.393	50447000	65794000	32266000	20020000			9758300	19496000
W9QYV9	Thioredoxin M4	31.6	20.017	531070000	479070000	786000000	693550000	1258100000	1018100000	704800000	773350000	985740000
W9QYW1	DUF953 domain-containing protein	25.8	14.991	44425000	39138000	26789000	24763000	34533000	21427000	85014000	50561000	84870000
W9QYW2	DnaJ homolog subfamily B member 11	19.2	38.881	171440000	129440000	208910000	66238000		67916000	14552000	16137000	8784700
W9QYX9	L-ascorbate peroxidase T	34.3	45.565	318970000	280940000	469120000	678450000	383710000	313000000	640240000	756550000	705820000
W9QYY2	Annexin	58.5	36.284	2101900000	1580000000	1761300000	759000000	2427600000	1353200000	1080200000	979130000	1092100000
W9QYY7	Proteasome subunit beta type-3-A	4.8	79.427	269390000	220720000	170790000	227200000	134790000	150370000	47892000	43266000	44804000
W9QZ15	Endoplasmin-like protein	39.2	92.013	4249900000	4860300000	4478000000	3463900000	2633600000	2714600000	1271500000	1661000000	1881700000
W9QZ41	6-phosphogluconate dehydrogenase, decarboxylating	29.7	53.592	200760000	215890000	208950000	145140000	164380000	151920000	193500000	204920000	178940000
W9QZ49	SNW domain-containing protein 1	7.3	68.276	4971900	10991000	6565600		5933100
W9QZ73	Delta-aminolevulinic acid dehydratase	30.5	46.754	400750000	560730000	522960000	251630000	367810000	453690000	129000000	191410000	132720000
W9QZ75	Aldehyde dehydrogenase	17.5	54.197	48005000	23013000	19294000	161730000	30681000	116780000	132170000	165830000	264050000
W9QZ91	Smr domain-containing protein	10.2	78.07	67937000	47695000	10299000	110600000	23393000	97533000	31198000	35787000	32353000
W9QZC1	Tryptophan--tRNA ligase	10.1	44.785	8359400	10456000	7096200	10259000	18876000		16853000	27963000	32948000
W9QZC4	Putative 1-aminocyclopropane-1-carboxylate deaminase	23.1	41.492	96364000	98991000	62421000	129500000	81249000	90725000	110340000	99144000	125660000
W9QZC5	Rhodanese domain-containing protein	6.7	45.472	24193000	27336000	31781000	59290000		30662000	14226000	19007000	31070000
W9QZD6	Threonine synthase	6.9	57.044	5115000	6230800	6809600
W9QZE3	Eukaryotic initiation factor 4A-8	42.8	48.039	144600000	147650000	62008000	98165000		284900000	96005000	95164000	106580000
W9QZE4	Acetylglutamate kinase	8.5	37.005	46117000	50610000	60421000	37600000				44081000	43244000
W9QZE9	Uncharacterized protein	32.2	26.091	112140000		309960000	644370000	695850000	444870000	213750000	216230000	213470000
W9QZG0	Extended synaptotagmin-1	7.2	43.23	52223000	72109000	34433000	41285000		32361000
W9QZG3	Aspartate--tRNA ligase	7.5	75.455							14397000	11278000	12824000
W9QZH4	Vacuolar protein sorting-associated protein 35	2.3	114.27							11629000	12787000	7084200
W9QZH6	Secologanin synthase	4.8	59.497							14775000	16501000
W9QZI1	60S ribosomal protein L18a-1	10.6	17.585	4048200	3175000	3422400	4356400		7905200
W9QZI3	COP9 signalosome complex subunit 2	5.6	52.17	25771000	25406000	14464000	18698000		18091000
W9QZI5	DUF4101 domain-containing protein	6.4	86.856	9374300	13865000	16080000				12465000	14294000
W9QZI6	ATPase	5.1	44.878	2624000	2990100	1793600	2609500
W9QZI9	SKP1-like protein 1B	8.3	17.716	7926900	11253000	3381400	5103600
W9QZJ2	Putative ribosome-binding factor A	8.4	25.166	10128000	7434700	12670000	5968200		9620700
W9QZJ9	Importin subunit alpha	6.4	69.318	14034000	16719000	18248000	10524000
W9QZK7	Putative G3BP-like protein	13.1	49.756	40287000	72324000	53593000	33735000	50294000	26302000
W9QZL4	RNA and export factor-binding protein 2	34.3	26.106	588170000	481630000	612490000	204460000	432430000	316690000	417060000	496680000	362710000
W9QZM0	Histone H4	64.1	11.409	20317000000	14782000000	29029000000	11355000000	12603000000	8693000000	5725000000	4607000000	3908900000
W9QZM5	Mitochondrial outer membrane protein porin of 34 kDa	33.7	29.616	1154100000	1235800000	1044300000	821220000	727800000	473820000	608170000	772550000	816050000
W9QZR2	Citrate synthase	10.7	56.743	103560000	139200000	159570000	65030000		76268000	75487000	78711000	67241000
W9QZR4	RuvB-like helicase	12.1	47.241	18160000	18008000	19282000	11449000	8675600	10565000
W9R8D0	Protein KIAA0664-like protein	8.1	34.59		9285800	9270500	9115800		14089000	10232000	16737000	10373000
W9QZV0	Glyco_18 domain-containing protein	17.3	96.769	387620000	328010000	491190000	801630000	713770000	548190000	1132100000	1080400000	891530000
W9QZV2	SHSP domain-containing protein	41.2	16.76	74038000		10555000	109190000		42860000			1556700000
W9QZV4	NADP-dependent D-sorbitol-6-phosphate dehydrogenase	17.6	35.206	103690000	81280000	116430000	72863000	120860000	93730000	96172000	56311000	76038000
W9QZW1	Epimerase domain-containing protein	3.7	32.804				12321000		19337000	31365000	29541000	25849000
W9QZW3	Tubulin beta chain	29.2	50.474	221910000	352820000	215320000	66770000	94099000	86044000	41913000	45259000
W9QZX2	ABC transporter B family member 15	1.7	136.47						69589000	32222000
W9QZX3	Vesicle-associated protein 4-2	10.2	29.872							12262000	12228000	13617000
W9QZX6	Secretory carrier-associated membrane protein	4.6	29.717	8342900
W9QZZ1	PHD finger protein ALFIN-LIKE 5	6.7	28.712				17379000	18390000	19888000	31003000	30379000	30173000
W9QZZ7	SHSP domain-containing protein	30.8	17.725	1279900000	847530000	650730000	682560000	280010000	461130000	25498000	34603000	603390000
W9R005	Uncharacterized protein	47.9	7.892	79342000	106520000	137950000	1369300000	134130000	167550000	1263000000	1303500000	757100000
W9R010	DNA-damage-repair/toleration protein	35.7	39.812	878050000	704820000	800680000	507010000	1164600000	873420000	622360000	407270000	510430000
W9R6U9	Diacylglycerol kinase iota	18.5	32.306						11284000
W9R017	Aspartic proteinase nepenthesin-1	18.5	52.795	306970000	311950000	327250000	21483000	61095000	76962000	7268500	3794200	5791900
W9R031	Lipoxygenase	11.1	96.041	14788000		14095000	16095000	12897000	17550000	40496000	11931000
W9R034	Subtilisin-like protease	7.4	103.6	109910000	67210000	81707000	35229000	104850000	80537000
W9R045	GTP-binding protein TypA/BipA-like protein	3.3	112.11							6669000	10133000
W9R048	Uncharacterized protein	27	10.512	28256000	40356000	46441000	32485000			47552000	37526000	53158000
W9S0L5	ADP-ribosylation factor	51.9	21.083	2365800000	2670700000	970540000	1036700000	955750000	1623800000	379250000	370190000	278530000
W9R066	Putative mannitol dehydrogenase	14.6	39.452	51149000	54955000	57995000	19296000	43383000	26455000	18251000	25704000	36128000
W9R074	Neutral alpha-glucosidase AB	22	98.473	692840000	816040000	679720000	323790000	513600000	576930000	471920000	456800000	409620000
W9R085	26S proteasome non-ATPase regulatory subunit 14	18.4	34.588	239120000	258010000	371810000	123990000		119880000	131060000	102220000	148710000
W9R093	Glutamate dehydrogenase	26	44.178	2479900	2949800		6416200			104420000	119360000	65583000
W9R0C1	Cytochrome b6-f complex iron-sulfur subunit	25.4	24.376	191720000	120830000	90826000	540500000	484870000	557220000	1008600000	1220000000	611420000
W9R0D7	Glyceraldehyde-3-phosphate dehydrogenase	23.2	46.995	60714000	265670000	152370000		21605000	8910300
W9R0F3	Elongation factor 2	41.8	98.439	4787600000	5525100000	4048200000	3278600000	1979300000	2599900000	2635100000	2850800000	2167300000
W9R0G1	Uncharacterized protein	36.9	19.745	153840000	139030000	168550000	133600000	170740000	141850000	217110000	258020000	287970000
W9R0G6	Succinate--CoA ligase [ADP-forming] subunit beta, mitochondrial	50.5	45.264	479770000	474170000	631040000	502590000	797910000	485120000	732970000	866380000	830590000
W9R0G7	Uncharacterized protein	40.9	15.031	71863000	65834000	93598000	42158000	7475800		22428000	18151000	19588000
W9R0H2	Leucine--tRNA ligase	16.2	123.73	115440000	110980000	101870000	99932000	173470000	131440000	161560000	180020000	109180000
W9R0H3	FMN_red domain-containing protein	7	37.619	21934000	15042000	55563000	44333000	71555000	39679000	33027000	29340000	23504000
W9R0I5	ATP-dependent Clp protease proteolytic subunit	5.7	36.603	76334000	89579000	56183000	92114000	79499000	41020000	23578000	27626000	22342000
W9R0I8	40S ribosomal protein S12	18.4	14.887	49321000	67626000	63849000	36004000	25247000	29204000	57376000	40493000	55871000
W9R0J3	Bifunctional dihydroflavonol 4-reductase/flavanone 4-reductase	6.5	37.065	4755200	4196800	3783200			2442800
W9R0K0	Uncharacterized protein	13	37.896	48492000	44823000	54944000	25006000	23010000	36511000	14394000	11883000	20822000
W9R0K1	Soluble starch synthase 3	1.3	115.41					23334000	28291000	11891000	13558000	5848100
W9R0K3	Lysosomal alpha-mannosidase	16.8	102.29	157140000	141850000	206530000	149390000	146470000	135050000	284190000	253140000	363470000
W9R0L2	Glycosyltransferase	8.3	54.859							13327000	19144000	16042000
W9R0M0	DUF1995 domain-containing protein	6.1	38.741					27558000		12866000		7632400
W9R0M9	Putative plastid-lipid-associated protein 4	6.9	29.494							11000000	13068000	13224000
W9R0N2	Uridine 5-monophosphate synthase	23	52.154	259890000	218380000	176170000	140010000		157360000	72788000	68369000	47131000
W9R0P8	Bgal_small_N domain-containing protein	5.6	126.44					16685000		41558000	39990000	46537000
W9R0R0	Histone	5.1	53.607	77241000	97227000	104380000	74097000	71338000	85856000	142270000	182130000	93861000
W9R0R5	Aspartate carbamoyltransferase 2	15.2	45.305	38775000	27633000	14544000	29043000	24534000	23876000	50489000	46534000	51448000
W9R0S2	Aspartate-semialdehyde dehydrogenase	38.6	40.785	395520000	508920000	479020000	419710000	251120000	425210000	385960000	402300000	361570000
W9R0T3	Lysosomal alpha-mannosidase	9.5	100.49	47000000	39605000	33012000	30133000	39782000	49218000	127630000	97135000	61303000
W9R0V1	Peptidylprolyl isomerase domain and WD repeat-containing protein 1	5.3	69.408	12746000	22806000	37284000				8681000
W9R0X8	V-type proton ATPase subunit a	17.6	92.605	201490000	166950000	114270000	246460000	216180000	223160000	289790000	265040000	266010000
W9R0Y9	Trigger factor-like protein TIG	19	60.819	76801000	106070000	36000000	149780000	87864000	160460000	165260000	260400000	117690000
W9R137	Uncharacterized protein	7.1	14.377								12243000	9054700
W9R139	Allene oxide synthase	53	56.611	6212400000	7150700000	7916500000	3870900000	3804900000	4751400000	2441700000	1748100000	2228800000
W9SDZ8	40S ribosomal protein S28	56.9	7.5217	1114900000	1375200000	2931300000	311610000	1255500000	525650000	942280000	1171900000	1087400000
W9R154	Putative N-acetyl-gamma-glutamyl-phosphate reductase	12.3	12.836							25073000	19650000	25113000
W9R165	Coatomer subunit gamma	23.1	95.462	462460000	570540000	522290000	152080000	385280000	427010000	241240000	261540000	196380000
W9R189	60S ribosomal protein L28-2	48.7	16.751	2019800000	1931400000	2161100000	615030000	792820000	965150000	1052900000	932600000	941160000
W9R1A1	40S ribosomal protein S3a	22.8	30.583	17915000	18619000	25692000
W9R1A9	Chlorophyllase-2	2.6	46.188
W9R1C2	Subtilisin-like protease	24.4	35.078	24773000	9299100	25197000	80857000			95662000	64943000	86123000
W9R1E0	Putative glutamate--tRNA ligase	7.1	100.19					6300700	9402700
W9R1E2	DEK_C domain-containing protein	13.6	68.463	187130000	162620000	139040000	80921000	40047000	51169000	29952000	55756000	25383000
W9R1E6	Uncharacterized protein	12.6	181.42	34262000	54721000	21876000	71968000	17877000	48166000	167580000	209360000	96104000
W9R1H4	Ricin B-type lectin domain-containing protein	6.4	41.357	33245000	44480000	55114000	63140000		72352000	77120000	28911000	19666000
W9R1I8	Nucleoside diphosphate kinase	22.3	25.426	70528000	43747000	40808000	130200000	65682000	99905000	66370000	30630000	34387000
W9R1J5	U6 snRNA-associated Sm-like protein LSm4	8.5	17.672	14734000	19276000	21220000	15347000
W9R1J6	Uncharacterized protein	6.9	33.952	5672700	5941800	8625800
W9R1K2	Uncharacterized protein	4.6	50.084	15720000	36553000
W9R1K8	PsbP domain-containing protein 2	10.2	26.476	7527500	6664700				11277000
W9R1L8	DUF1338 domain-containing protein	9.1	36.705							9522200	14803000	30183000
W9R1N5	50S ribosomal protein L5	25.9	41.095	549020000	367390000	516860000	457700000	441350000	480140000	411020000	536550000	310260000
W9R1P3	Protein kinase 2B	7.7	45.779	34299000	36377000	35764000	26540000	16005000	27937000	38613000	43274000	25065000
W9R1P4	Lysine histidine transporter 1	1.6	95.1	67085000			86443000	92262000	90021000	445140000	162340000	180520000
W9R1P7	Uncharacterized protein	4.8	58.719	3080300	2283100	4093600	4518600	7347300	6443300	17648000	11094000	4575900
W9RI18	Uncharacterized protein	5.5	37.621	18592000	28008000	22534000	18928000
W9R1U1	Glucan endo-1,3-beta-glucosidase 7	20.8	49.556	61547000	108840000	139120000	47910000	70166000	36698000	46750000	41895000	43844000
W9R1W1	ATP-dependent 6-phosphofructokinase	5.7	52.169							15192000	13456000	12477000
W9R1W6	Ras-related protein	42.2	23.15	38392000	44686000	35896000	45450000	31778000	48927000	65258000	58807000	72617000
W9R1X7	Chlorophyll a-b binding protein, chloroplastic	10	27.556	87386000	58873000	151610000	522230000	42065000	204660000	577010000	431080000	697730000
W9R1X9	Aspartic proteinase nepenthesin-2	3	45.847	31020000	18532000	36703000	69791000	299960000		36670000	33341000	38090000
W9R224	5-methylthioadenosine/S-adenosylhomocysteine nucleosidase 2	8.6	28.212		21112000					5515500	11184000
W9R225	Uncharacterized protein	9.2	21.258	40606000	45691000	42656000	37443000	30664000	28481000	34865000	48542000	37746000
W9R228	Uncharacterized protein	23.5	15.428	459940000	350580000	475760000	776010000	205230000	592810000	718050000	589000000	614990000
W9R236	Elongation factor G, chloroplastic	34.9	86.62	376460000	450310000	384260000	782400000	940230000	848890000	905240000	1185600000	764610000
W9R261	26S protease regulatory subunit 7	31	47.725	199330000	166400000	94980000	98002000	88096000	118210000	286360000	220560000	100370000
W9R269	Pectinesterase	5.8	38.996	263970000	162120000	178340000	184900000	48516000	63747000	193830000	139330000	91219000
W9R277	UDP-glucuronic acid decarboxylase 1	30.9	39.141	203280000	255840000	116120000	116820000	125950000	303110000	95797000	75154000	99513000
W9T070	40S ribosomal protein S15a-1	43.5	19.024	881520000	920110000	899150000	306240000	525990000	669670000	590360000	480750000	515110000
W9R290	Proliferation-associated protein 2G4	25.2	46.999	376400000	481580000	434700000	366450000	293880000	356470000	294560000	240140000	239640000
W9R299	60S ribosomal protein L23A	34.6	17.431	935730000	1006300000	691970000	389600000	418450000	623470000	540080000	473800000	631430000
W9R2A1	Endoglucanase	3.5	69.057	7402700	11696000	12422000		25454000		12827000	12512000	12638000
W9R2A8	Beta-hexosaminidase subunit	8.5	45.148	19825000	17130000	25999000	17354000	17786000	40245000	44926000	18445000	40985000
W9R2A9	Signal recognition particle 54 kDa protein	27.8	62.645	404250000	343130000	352520000	373330000	157760000	310640000	90084000	117480000	115840000
W9R2F0	IAA-amino acid hydrolase	7.3	45.024		31135000	25189000				6477200	5986100	8533700
W9R2F3	2-oxoglutarate dehydrogenase	33	115.92	325380000	422080000	390550000	371540000	381370000	509100000	446470000	439010000	428310000
W9R2G0	Epimerase domain-containing protein	11.1	32.673				26931000			15391000	15851000	18289000
W9R2H2	Tubulin alpha chain	33.9	49.382			71808000	52976000		36634000	83507000	74742000	68656000
W9R2H3	ArgoN domain-containing protein	23.5	24.956	177980000	161450000	163930000	22836000		69692000	12827000	18042000	9294900
W9R2H5	PPC domain-containing protein	9.4	54.279	61835000	104640000	86532000			46008000
W9R2H6	ATP synthase subunit beta	56.9	59.322	6082800000	5794600000	4675400000	6492300000	4411400000	5751800000	4160300000	3662000000	3603700000
W9R2J9	Cytochrome P450 704C1	7.5	76.938	6975400	5429100	6826300	10735000	10964000	27265000	9026400	11709000	9459600
W9R2K8	Coatomer subunit beta-2	6.7	115.69	14061000	19247000	18616000	18645000	13047000	15444000	23675000	30218000	21881000
W9R2L9	Thioredoxin X	36.8	20.258	178500000	115580000	99699000	447120000	313340000	334900000	169820000	203040000	240390000
W9R2M0	Phosphoenolpyruvate carboxylase 4	3.4	66.958	41651000	47804000	41426000			47805000
W9R2N2	Vesicle-associated protein 1-3	10.7	28.729	8479200	11387000	9528300	7721500	5132200	6648000	17147000	14136000	20746000
W9R2N5	Fructose-bisphosphate aldolase	25.9	42.413	78950000	134140000	128860000	24977000	21709000	45496000		9213200
W9R2Q3	Fruit protein	29.9	30.629	212480000	170130000	155640000	329560000	232500000	257160000	202980000	327660000	68165000
W9R2Q7	Golgi apparatus membrane protein TVP23	7.1	20.851	5603200	5826700		3683300				4407900
W9R2R1	Endoglucanase 6	17.2	6.3892	38892000		26511000
W9R2R6	Uncharacterized protein	29.2	18.878	280410000	221340000	304330000	63506000	344200000	250790000	23592000	17396000	52449000
W9R2S6	ABC transporter G family member 7	13	80.753	53083000	57220000	54433000	168900000	35284000	71068000	98842000	149530000	137300000
W9R2V5	KH domain-containing protein	1.9	68.288	7027400	7499700	6405100	6211100	3717400	4105800	7920800	7469000	10338000
W9R2W1	10 kDa chaperonin	38.1	10.626	73596000	108110000	137400000	45466000
W9SE17	Uncharacterized protein	13.9	7.784			10041000
W9R2X5	Imidazole glycerol phosphate synthase hisHF	13.7	83.981	66146000	79146000	62485000	86418000
W9R2Z0	Acetylornithine aminotransferase	16.5	48.054	147410000	91349000	65464000	38017000	16003000	14960000	17485000	27771000	28343000
W9R317	Splicing factor U2af small subunit B	12	38.548	37716000	48170000		16470000			10755000	11296000
W9R319	Sugar transporter ERD6-like 6	4.7	52.259		6718000		10660000	10269000	8931000
W9R328	Glucose-1-phosphate adenylyltransferase	48.6	57.9	274980000	271660000	259150000	1113900000	458060000	497580000	770170000	882360000	314240000
W9R334	Uncharacterized protein	32.2	51.011	145190000	144560000	109290000	119870000	32265000	67924000	357120000	324720000	242200000
W9R339	Eukaryotic translation initiation factor 3 subunit J	30.6	24.803	99718000	82160000	98344000	49550000	38657000	34541000	93491000	80341000	32608000
W9R350	Putative plastid-lipid-associated protein 3	28.3	40.324	237580000	255440000	216440000	544900000	429670000	414040000	869350000	1118700000	1188500000
W9R356	Eukaryotic translation initiation factor 3 subunit A	19.7	98.702	178100000	201930000	126780000	53952000	5855000	8076700	56702000	56323000	51954000
W9R364	Lactoylglutathione lyase	40.3	33.138	1541200000	1175900000	1179700000	1654700000	933940000	895230000	868970000	762190000	1034900000
W9R366	Eukaryotic translation initiation factor 3 subunit C	12.9	105.21	28218000	31958000	28352000	21906000	51130000	30858000	30932000	39314000	28906000
W9R369	Cytochrome P450	4	65.649							6954500		8605300
W9R370	ABC transporter B family member 2	2	103.69	13644000	5248300	15940000	20726000
W9R371	DUF1995 domain-containing protein	18.1	43.298							54927000	53999000	41467000
W9R374	Uncharacterized protein	3	155.32	11950000	12672000	9280200	45314000	84010000	17143000	105520000	101190000	86214000
W9R382	Glutamine amidotransferase	6.5	59.456	36532000
W9R388	Endo/exonuclease/phosphatase domain-containing protein	3.3	43.094							5583600
W9R393	Tubulin beta chain	22	50.078	342430000	455000000	471780000	99915000	192360000	154010000	27140000	25653000	16066000
W9R399	Pyrophosphate-energized vacuolar membrane proton pump	16.6	80.157	24077000	18931000	20792000	35258000	68781000	82119000	64899000	58790000	76406000
W9R3A0	PSII_BNR domain-containing protein	49.2	45.31	894080000	606860000	976340000	1370400000	1360900000	971930000	727050000	778460000	765540000
W9R3C3	Peptidylprolyl isomerase	12.6	24.706	32265000	76446000	82844000	82504000	140050000	65436000	75708000	107580000	120990000
W9R3D5	t-SNARE coiled-coil homology domain-containing protein	4.5	41.462	9770900	11523000	13394000	6803500	6440900	4686600		6774600	12137000
W9R3E2	Something about silencing protein 10	1.9	76.087	10813000	17525000	7278500	3615300	90698000
W9R3F4	Histidine-containing phosphotransfer protein 1	5.3	23.039	15441000	13561000	20292000	13802000	12929000	7206600			38690000
W9R3F8	Phospho-2-dehydro-3-deoxyheptonate aldolase	21.7	27.953	25107000	46939000	41960000			17544000	12187000	11007000
W9R3G4	Far upstream element-binding protein 2	15.8	71.521	148630000	222430000	237400000	68332000	106340000	89607000	87763000	86573000	138340000
W9R3H8	Uncharacterized protein	13.8	18.366		2779300		2496100
W9R3I0	Ubiquinol oxidase	5.8	37.347	6460000	7499900	8621500	5526500		7905400
W9R3I6	Proteasome subunit alpha type	36	27.286	182600000	223110000	232920000	113280000	101370000	123210000	277420000	259410000	248930000
W9R3J3	Pectate_lyase_3 domain-containing protein	9.7	52.034	22039000	35780000	17094000			13978000
W9R3J9	Protein mago nashi-like protein	44.4	17.766	126790000	146040000	106890000	73648000		96465000	63904000	82082000	47791000
W9R3K0	60S ribosomal protein L9	23.7	21.998							16401000	17051000	9351400
W9R3K4	Pumilio-5-like protein	2.3	114.72		28310000	15487000	21836000	26987000	17954000
W9R3N9	Sm domain-containing protein	1.3	75.041	43154000		17229000	10241000			10223000	12965000	6397600
W9R3P6	Uncharacterized protein	19.7	14.013	47622000	45797000	46125000	45818000	44134000	43274000	143480000	152020000	111790000
W9R3R3	Hypersensitive-induced response protein 4	15.8	32.508	13775000	14304000	16129000	13404000	14320000	12699000	14986000	13051000	22999000
W9R3R8	T-complex protein 1 subunit alpha	42.2	60.544	365180000	542570000	453400000	197140000	249660000	61088000	154580000	234830000	321560000
W9R3S0	Phosphoribosylformylglycinamidine cyclo-ligase	17.1	45.167	30523000	19797000	23417000				49216000	59286000	30871000
W9R3T9	Phospholipase D	39.7	91.603	1709300000	2029600000	1703900000	1207100000	1682300000	2000900000	1310200000	1167500000	922270000
W9R3V0	Uncharacterized protein	19.8	52.162	90570000	106950000	121610000	57732000	57794000	62973000	92547000	62666000	130840000
W9R3X1	CobW C-terminal domain-containing protein	25.7	50.923	185750000	187190000	174830000	370940000			80651000	120750000	132060000
W9R3Y5	GTP-binding protein	24.9	22.172							73431000
W9R3Y8	Pyrophosphate-energized vacuolar membrane proton pump	16.6	80.48	794960000	961900000	662090000	955420000	1076600000	1080000000	2058000000	2197100000	1895000000
W9R3Z2	Acetate/butyrate--CoA ligase AAE7	4.1	62.016	21553000	30633000	27539000	44680000	17353000		65755000	96049000	36162000
W9R3Z3	AB hydrolase-1 domain-containing protein	22.7	43.553	61914000	52537000	74226000	151880000			79713000	62457000	63054000
W9R408	Uncharacterized protein	7.1	18.936	47623000	49611000	48930000		63101000		10486000	16939000
W9R409	Chaperone protein DnaJ	10.9	62.335	15237000	12236000	18492000	27045000	22798000	35454000
W9R414	Pre-mRNA-processing-splicing factor 8	6.7	274.33	34680000	51853000	35836000	37241000	21267000		52215000	62416000	49978000
W9R430	Serine/threonine-protein kinase KIPK	3.2	101.77						53601000
W9R432	Uncharacterized protein	34.8	25.642	51378000	15115000	42489000	181200000	119590000	122150000	45415000	40787000	37738000
W9R434	Protein transport protein Sec24-like protein	7.5	112.81	16572000	20460000	22305000	14950000		21922000	23007000	21199000	23770000
W9R450	Fructose-bisphosphate aldolase	61.7	38.311	3179500000	3123500000	3261800000	2160000000	1886100000	2010700000	3794200000	3837000000	4690900000
W9R461	Ras-related protein Rab7	11.5	29.135		11846000			7378200	7611600	11129000	19927000
W9R469	Nop domain-containing protein	12.8	57.028	104770000	153560000	133000000	20126000	68517000	21004000	35630000	48431000	41567000
W9R470	UBA and UBX domain-containing protein	4.8	45.326	6949000	8918800	11931000	4810900	7554800	6241400
W9R474	Uncharacterized protein	3.5	62.681							19737000	26656000	18777000
W9R475	Ras-related protein RABA1f	55.8	24.26	40949000	23712000	33024000	10081000
W9R491	40S ribosomal protein S8	41.4	24.086	2711400000	3049400000	2302800000	1222200000	1524600000	1380500000	415320000	433930000	389920000
W9R4B7	Dihydrolipoyllysine-residue succinyltransferase component of 2-oxoglutarate dehydrogenase complex 2	15.8	46.47	351120000	307530000	394060000	255450000	293350000	256930000	95689000	90881000	83788000
W9R4B9	Nitrogen regulatory protein P-II-like protein	25.5	22.206	191770000	210670000	215200000	139180000	202470000	138030000	143180000	187700000	273800000
W9R4D8	Putative inactive receptor kinase	3.8	69.711							16895000	20880000
W9R4E4	Uncharacterized protein	9.2	29.091							3999200	6796700
W9R4F2	Proteasome subunit alpha type	60.9	25.94	915250000	892690000	972590000	505400000	1638400000	820810000	565120000	575380000	575090000
W9R4G3	Polyribonucleotide nucleotidyltransferase	7.7	101.13	19896000	15995000	23021000	17020000	6937000	7336800	16949000	57170000	17982000
W9R4G6	Uncharacterized protein	29.1	19.727			24584000	46493000	15937000	31009000	56847000	76894000	51230000
W9R4I0	Pre-mRNA-splicing factor SF2	17	38.25								8830300
W9R4I4	NAD(P)-bd_dom domain-containing protein	5.7	38.051				15466000	4272700	9800100	39041000	17691000	11245000
W9R4J3	Methylenetetrahydrofolate reductase	26.5	65.433	352800000	472320000	629440000	149430000	164200000	307080000	59633000	66427000	69022000
W9R4L2	Red chlorophyll catabolite reductase	22.3	35.807	54472000	49819000	54913000	83410000	40100000	50864000	126920000	122410000	96705000
W9R4M1	Uncharacterized protein	8.4	67.409	49023000	36089000		28287000	65742000	33274000	9123700	13860000	9561000
W9R4M4	Uncharacterized protein	21.7	42.838	47172000	85621000	22806000	48284000		22749000	18845000	23188000	21982000
W9R4M5	2-isopropylmalate synthase 2	14.1	69.722	94918000	160960000	87182000	57477000	19763000	79274000	90156000	93509000	54209000
W9R4M6	Heat shock protein STI	31.2	64.854	1208000000	1488000000	1059800000	724050000	697270000	927690000	666800000	697760000	1601600000
W9R4N2	Chaperone protein	47	107.99	727560000	661240000	604030000	1596700000	566090000	997820000	1191800000	1498200000	5096600000
W9R4N5	Niemann-Pick C1 protein	0.7	160.02							5481200	4650200	6259700
W9R4P1	UDP-glucose 6-dehydrogenase	26	53.037	492870000	613600000	594090000	22521000	98242000	122900000	6493900	6922800
W9R4S2	L-lactate dehydrogenase	15.7	37.721	16293000	22536000	25961000	38230000	22784000	39097000	176520000	180950000	99714000
W9R4S6	4-coumarate--CoA ligase-like 5	5.6	60.414	15136000	15165000	12175000		17389000	14353000		10027000
W9R4S8	Nuclear cap-binding protein subunit 1	9.7	57.314	39115000	58566000	34094000	24495000			36805000	45782000	34459000
W9R4T1	Thioredoxin O1	8.8	28.365	5430300	10811000	7140300	10129000	29728000	35074000	17950000	19097000	22600000
W9R4V1	20 kDa chaperonin	54.5	26.746	10843000000	10325000000	11625000000	6033600000	5603000000	6619700000	4395700000	5692000000	10236000000
W9R4V4	66 kDa stress protein	3.1	44.826	26612000	21404000				28166000
W9R4W0	Uncharacterized protein	10.1	24.044	9183600	7017900	10361000	20760000	10600000	9529000
W9R4W5	Chlorophyll a-b binding protein, chloroplastic	59.6	28.073	19529000000	9580700000	20608000000	34208000000	18800000000	18701000000	55114000000	48113000000	77236000000
W9R4X1	ENTH domain-containing protein	2.8	98.024	2204200	2952100	4613100		2677400
W9R4Z4	Probable tRNA N6-adenosine threonylcarbamoyltransferase	3.1	38.462
W9R4Z5	Riboflavin biosynthesis protein RibD	7.8	42.961						22415000	11031000	18395000	11968000
W9R4Z7	Lysosomal Pro-X carboxypeptidase	6	45.559							30712000	20663000	43277000
W9R517	50S ribosomal protein L3-1	31.4	29.949	543910000	539150000	713990000	741020000	658450000	568430000	394600000	473530000	502360000
W9R520	Uncharacterized protein	11.2	39.359	31919000	21006000	30033000	15846000		23133000	21705000		21091000
W9R524	Phosphoglycerate kinase	66.7	49.857	18909000000	11787000000	13999000000	56596000000	27346000000	34995000000	24865000000	31442000000	25374000000
W9R529	Uncharacterized protein	18.9	42.633	86418000	117760000	65628000	69262000	30984000	44304000	54716000	77348000	53151000
W9R530	Beta-glucosidase 44	45.3	58.926	1512600000	1826900000	1352900000	828450000	998720000	1244100000	497910000	380760000	197450000
W9R532	Guanine nucleotide-binding protein subunit beta-like protein	32.1	36.175	94365000	120110000	114290000	51382000	129750000	120560000	76445000	78146000	76555000
W9R533	Elongation factor 1-beta 1	52.3	24.119	1105100000	1246700000	893710000	546390000	853200000	620740000	426480000	470020000	641810000
W9R534	Sulfurtransferase	38.1	41.042	189920000	194900000	172150000	221010000	135310000	160460000	259260000	189820000	178120000
W9R536	Chlorophyll a-b binding protein, chloroplastic	49.8	28.11	1839600000	1421500000	2495400000	4390500000	2367700000	4055300000	5413100000	4406100000	7053900000
W9R537	60S ribosomal protein L30	18.8	12.43	445230000	329370000	415870000	130500000	94791000	142690000	99436000	107590000	110990000
W9R554	Uncharacterized protein	37.2	18.681	23718000	17070000	53242000	129030000	105820000	52610000	47606000	70587000	86200000
W9R579	Uncharacterized protein	7.6	21.686	35326000	29106000	47729000	51717000		49623000	14101000	15052000	22623000
W9R580	Methyltransferase	2.1	69.161
W9R599	Putative glutathione S-transferase	21.6	26.122							57561000	48768000	62872000
W9R5A0	VWFA domain-containing protein	49.4	57.866	1966800000	2224300000	2699100000	1792500000	1482600000	1497500000	1669800000	1145800000	1565500000
W9R5B3	MHD domain-containing protein	2.8	69.378	10589000	13975000	12416000
W9R5C1	Universal stress protein A-like protein	27.7	18.374	232390000	55485000	177090000	84797000	277470000	205310000	71513000	71051000	112560000
W9R5D7	Putative acyl-activating enzyme 18	4.8	80.521							8722900	11124000	4310300
W9R5D8	Peptidylprolyl isomerase	23.2	12.101	106620000	142450000	115820000	53925000	84429000		22434000	31610000	18889000
W9R5E2	Serine/arginine-rich splicing factor 10	7.6	30.279	19483000	16492000	33220000
W9R5E3	ATP synthase delta chain	7.3	26.54	194200000	117810000	161670000	371840000	361600000	200840000	443180000	379140000	441690000
W9R5F5	Endo-1,3(4)-beta-glucanase 1	5.5	83.437							12081000	12671000	10613000
W9R5F6	Protease Do-like 5	30.3	6.9778							4979100	6923600
W9R5H4	Glutamate-1-semialdehyde 2,1-aminomutase 1	31.3	50.831	1024200000	1212400000	1381800000	732370000	631360000	880650000	604770000	762130000	432680000
W9R5H6	VWFA domain-containing protein	6.5	64.947	13720000	15421000	24216000			23811000	11227000
W9R5K3	PHB domain-containing protein	63.2	31.646	1098300000	1078200000	1244000000	818130000	792870000	776130000	785040000	854090000	979950000
W9R5M8	Putative oxidoreductase	9	48.742	24334000	25929000	28529000	22110000		20393000	29881000	30443000	30855000
W9R5N1	Importin subunit alpha	22.1	58.38	370830000	491300000	434430000	215640000	278400000	246090000	57558000	87165000	77037000
W9R5N8	Putative aarF domain-containing protein kinase	4	78.926							22991000	30217000	20166000
W9R5P5	Single-stranded DNA-binding protein	10.6	35.697	14593000	16834000	20476000	5350600	11751000	9429200	9253100		14363000
W9R5Q2	Uncharacterized protein	13	138.12	113550000	155290000	127690000	79200000	38396000	91728000	87481000	140050000	72071000
W9R5Q7	NADP-dependent glyceraldehyde-3-phosphate dehydrogenase	17.5	53.122	59697000	50033000	54102000	164020000	232880000	266710000	140790000	153090000	118700000
W9RKU9	Germin-like protein	24	22.914	187560000	174020000	272990000	215720000	301510000	224390000	605560000	452480000	585150000
W9R5S5	CBS domain-containing protein CBSX3	22.6	52.653	372170000	286970000	271920000	259400000	263470000	321770000	394150000	424730000	323890000
W9R5S6	Heat shock cognate 70 kDa protein	39.8	70.906	23623000	7422500	6269900	20237000		10185000			105980000
W9R5S7	50S ribosomal protein L17	17.4	24.187	158420000	103410000	152570000	239870000	298680000	267050000	47968000	58959000	55295000
W9R5T2	Uncharacterized protein	13.9	69.786	166450000	228790000	245290000	72360000	81111000	98136000	150550000	157310000	169970000
W9R5U7	Protein FAR1-RELATED SEQUENCE 3	2.6	100.21	10144000	10287000	11634000	7327300	7165900	16447000
W9R5U8	Histone acetyltransferase type B catalytic subunit	4.1	52.439	29518000	59519000	24362000	16878000			50313000
W9R5V6	Acetolactate synthase	11.6	72.198	75797000	303640000	146200000	46981000	13054000		41925000	21300000	16046000
W9R5W4	Adenosylhomocysteinase	36.1	53.379	2227700000	2749500000	1827100000	1164000000	749380000	1752800000	1940700000	1621900000	1392800000
W9R5X5	TOG domain-containing protein	5.6	141.78	25232000	30156000	18673000	14360000			18660000	10273000	10309000
W9R5Y3	Thioredoxin-like 2	4.2	24.042							15221000	16133000	4843000
W9R5Y6	Selenium-binding protein 2	25.7	72.613	32012000	34973000	41738000	92519000	74134000	50270000	53924000	41044000	47267000
W9R5Y9	Beta-galactosidase	6.8	92.953				28519000		21685000	34667000	18683000	56449000
W9R5Z3	Chaperonin CPN60-2	31.7	48.869	76959000	95973000	59174000	42264000	154980000	74160000	54183000	61093000	110720000
W9R5Z5	Heat shock 70 kDa protein 4	58.7	71.198	990040000	1264900000	1077900000	689780000	2734900000	1720800000	990010000	998510000	1353000000
W9R5Z8	PPM-type phosphatase domain-containing protein	12.7	30.952							18241000	9982400	9772500
W9R611	Hydrolase_4 domain-containing protein	7.7	16.996	8879000	11223000	15342000	7753700	12034000	7147900	16880000	14280000	16220000
W9R615	37S ribosomal protein S16	10.5	31.218	260170000	208080000	246470000			266040000	49309000	36273000	40976000
W9R629	HP domain-containing protein	14.1	110.79	75213000	71996000	59062000	51520000	51587000	93618000	75082000	76181000	79885000
W9R630	Putative 26S proteasome non-ATPase regulatory subunit 7	29.4	34.936	246390000	183020000	141560000	152480000	108310000		45804000	48115000	97446000
W9R634	Aquaporin PIP1-1	20.1	30.857	23500000	20302000	30183000	26108000	41365000	36420000	87945000	76223000	91557000
W9R640	5-methyltetrahydropteroyltriglutamate--homocysteine methyltransferase	45	84.614	5529300000	5342700000	6183200000	1807000000	4092500000	4334300000	1839600000	1635200000	1499200000
W9R644	60S acidic ribosomal protein P0	23.8	34.15	1378500000	1381500000	1713400000	573420000	576150000	576810000	586120000	620470000	827660000
W9R649	Uncharacterized protein	4.3	64.322	25188000	34316000	56133000	52636000	52222000	53179000	40311000	48845000	37546000
W9RCE5	Myosin-J heavy chain	0.9	174.04		2655000
W9R659	Protein disulfide isomerase-like 1-6	18.7	60.055	67031000	65778000	176250000	27682000	150210000	51414000	53049000	41137000	57444000
W9R667	Protein transport protein SEC23	7.1	85.423	6830300	9040900	6112900
W9R670	40S ribosomal protein S27	5.6	57.977	19258000	22990000	18265000	25916000			14662000	16468000
W9R679	SRP40_C domain-containing protein	5.9	39.034	9373600	14326000	11411000		5863000
W9R689	Uncharacterized protein	49.4	45.131	1612000000	1691400000	1695800000	1065500000	773200000	887000000	661720000	747660000	939330000
W9R693	12-oxophytodienoate reductase 3	18.7	43.069	46107000	65600000	72393000
W9R6B1	Protein SEC13-like protein	10.4	39.309	12181000	10097000	6137400			7466600
W9R6B8	60S ribosomal protein L32-1	36.8	15.643	39349000	47898000	47531000	10739000	1240200	3918300	23649000	15379000	20981000
W9R6C2	Uncharacterized protein	1.5	81.271			3834800
W9R6D5	Subtilisin-like protease	5.1	80.841	41244000	57162000	69553000
W9R6D9	Acid phosphatase 1	6.5	29.622	72303000	49766000	56319000	26404000	35865000	23795000	77684000	39681000	92613000
W9R6E1	Heat shock 70 kDa protein 15	28.8	94.664	665630000	972500000	746260000	297080000	272530000	124750000	223400000	336690000	343620000
W9RIN5	40S ribosomal protein S29	13.4	9.532	26194000	33739000	36400000	15222000	10538000	5297600	17547000	20527000	26274000
W9R6F5	Putative pyridoxal biosynthesis protein	11.1	32.955	9660200	10834000	8583200
W9R6G5	60S ribosomal protein L12	38.6	17.852	783730000	837430000	1042000000	487190000	290640000	317320000	220490000	288600000	367240000
W9R6G8	Beta-D-xylosidase 1	1.4	85.065							8181100	5378200	9572100
W9R6H7	Photosystem I reaction center subunit VI	7.6	15.146	566770000	410930000	857610000	1447100000	1693200000	818430000	636960000	471790000	595860000
W9R6I1	Eukaryotic translation initiation factor 3 subunit E	35.4	51.05	179050000	193070000	217380000	74626000	134360000	117830000	137180000	173610000	104390000
W9R6I4	Uncharacterized protein	6	35	21285000	9080600	20272000				5197800	7289700	23852000
W9R6I6	Malonate--CoA ligase	7.3	57.113	18434000	23263000	26158000		12415000	17160000
W9R6J3	Uncharacterized protein	3.7	59.82	6231000	8002400	7174600	5450300		10673000	9385900	13859000	11662000
W9R6L7	UDP-glucuronic acid decarboxylase 1	9.6	19.747	95259000	51813000	43345000
W9R6M6	Glucan endo-1,3-beta-glucosidase, basic isoform	33.1	38.273	101210000	123210000	57263000	37709000	80392000	66205000	243060000	121060000	140100000
W9R6M8	Phosphotransferase	7.4	54.076	19846000	14272000	13606000	20018000
W9R6N2	ATPase family AAA domain-containing protein 3	7.5	70.272	20515000	25006000	18599000	24520000
W9R6N8	Putative histone-arginine methyltransferase 1.4	3.7	60.107	7431200	6126900	5869700	3436800	5153000		6016700	9368200	5512100
W9R6P5	Uncharacterized protein	31.7	40.064	515000000	614380000	331940000	171270000	121240000	292390000	218800000	135680000	134640000
W9R6P8	40S ribosomal protein S21	37.8	9.2143	302180000	354920000	509820000	135730000	316820000	333330000	147660000	152950000	231930000
W9R6R2	GDSL esterase/lipase	4.6	62.419	22615000	34849000	34972000
W9R6R7	Uncharacterized protein	4.5	48.724	5929100	6123000	6606700	12466000		9097000
W9R6R9	ATP-dependent RNA helicase DBP2	9.6	55.492							3891400	4719700
W9R6S1	Rubredoxin-like domain-containing protein	11.8	23.504							14785000	11820000	16125000
W9R6S4	Triosephosphate isomerase	53.4	34.549	2171700000	1860000000	1681600000	3378200000	2039700000	2613100000	5276500000	5197200000	4998300000
W9R6T0	Uncharacterized protein	0.9	219.7	36371000	20945000	60609000	155050000
W9R6T4	26S protease regulatory subunit 6B-like protein	34.5	44.634	104130000	99583000	86097000	53068000	112450000	53888000	100280000	60613000	77302000
W9R6T5	Beta-galactosidase	14.8	97.59	202520000	166450000	195570000	157970000	294730000	207840000	430210000	319670000	427460000
W9R6V2	Eukaryotic translation initiation factor 3 subunit G	6.6	31.992	10407000	12827000	13725000	5654000		7013200
W9R6V6	60S ribosomal protein L18-2	25.3	22.022	508840000	569830000	239690000	197010000			63122000	67165000	51726000
W9R6X3	Protein pleiotropic regulatory locus 1	4.3	54.357	9206500	9890800	8216700	6310300		14626000
W9R707	DYW_deaminase domain-containing protein	2.5	67.734						38097000
W9R708	Uncharacterized protein	38.1	19.353	29165000	28460000	37917000	38458000	29710000	102490000	46962000	66337000	67057000
W9R715	3-ketoacyl-CoA synthase	7.4	61.105	8199600	7227500	11259000	5562500	16261000		148670000	128640000	153780000
W9R726	30S ribosomal protein 2	32.6	28.907	379040000	353060000	539550000	450770000	567730000	487740000	559590000	636610000	602190000
W9R737	Pre-mRNA-splicing factor 18	3.1	46.936		3440100	3634700
W9R742	Uncharacterized protein	3.8	62.681	25543000	27382000		26605000	37398000	70118000	60206000	69074000	44391000
W9R743	Protein disulfide-isomerase	46.2	56.241	3715300000	4238300000	4406400000	1865200000	1882900000	2532200000	1169100000	997890000	1533100000
W9R748	Putative acyl-activating enzyme 1	4.1	61.518							12723000	13047000
W9R766	ATP-dependent zinc metalloprotease FTSH	42.4	76.138	1660200000	1176000000	1421900000	2035200000	1157300000	2034000000	1641300000	2055000000	1690500000
W9R775	Profilin	28.2	14.128	55973000	45162000	59193000				33916000	28936000	42301000
W9R7B4	Uncharacterized protein	3.9	30.345						8342100	9852100	11757000	17904000
W9R7B8	GrpE protein homolog	15.9	36.4	112700000	75811000	123400000	83810000	110170000	95737000	54711000	82553000	107230000
W9R7D4	Adipocyte plasma membrane-associated protein	4.6	46.024	4942200	5574500	6108100	4167900			6983600	6046500	4440400
W9R7D8	Photosystem I reaction center subunit III	29.5	24.726	3625100000	1970800000	2588500000	7065200000	4133300000	4271400000	3586500000	3052300000	2740000000
W9R7E9	Putative TPR repeat-containing protein	1.7	87.573							6569400	7509800	7825100
W9R7F8	Coatomer subunit epsilon	15.2	34.667	18249000	17404000	48904000		14853000		10137000	13542000	13418000
W9R7H5	Inositol-3-phosphate synthase	31	56.256	948600000	1046600000	680920000	157060000	60128000	186530000	64883000	145020000	118450000
W9R7I4	Tubulin beta chain	39.3	50.029	59525000	67129000	71842000	49966000	36735000	61520000	93825000	95772000	75885000
W9R7J3	Copia protein	4.8	140.38	9905500	13535000	14609000	8927300	22257000	39073000	7247400	7541500	4312600
W9R7J6	40S ribosomal protein S7	68.1	21.975	1626900000	1469800000	2591700000	735550000	689850000	601710000	291850000	324180000	458090000
W9R7J9	Obg-like ATPase 1	33.5	44.448	368580000	464060000	436240000	258550000	372240000	177490000	294740000	236210000	367110000
W9R7K2	Uncharacterized protein	31.9	43.281	189490000	227730000	297870000	121790000	24218000	65483000	43481000	53283000	36914000
W9R7K3	Uncharacterized protein	21.3	18.365	95537000	4439700	113470000	96854000			44201000	83869000	71665000
W9R7K5	Ras-related protein RABF2b	20.5	26.935	20370000	25805000	23281000	15221000		48498000	26372000	16434000	18501000
W9R7K7	Serine carboxypeptidase-like 20	12.8	55.938	16029000	21022000	23396000	11941000	49415000	19618000	97893000	93155000	35388000
W9R7M7	Gamma-soluble NSF attachment protein	4.8	36.958	5310000	7234300	7528500	5090600
W9R7P7	SHSP domain-containing protein	46.2	17.956	346640000	154400000	234230000	207180000	97085000			22355000	1035000000
W9R7Q6	Reticuline oxidase-like protein	9.7	59.96	5492600	9383700	7996200	6241900		13032000	14706000	17515000	49519000
W9R7S9	Ferredoxin--NADP reductase, chloroplastic	26	44.196	130600000	102590000	82851000	49522000	218570000	86956000	74665000	76632000	43263000
W9R7V0	Uncharacterized protein	2	61.403	5166800	4196300	4227800			2992100
W9R7V3	ZF-HD dimerization-type domain-containing protein	6.2	27.55	7538600	15072000	13416000		5874700			8102800
W9R7V9	GDSL esterase/lipase	2.6	71.062			27417000
W9R7W8	Uncharacterized protein	15.2	33.954					43206000	49571000	26634000	31421000	29797000
W9R7X0	Uncharacterized protein	46.3	31.874	225050000	130750000	209300000	175920000	291660000	54870000	177240000	179840000	233580000
W9R7X2	F-box protein FBW2	1.4	89.575	3235100	4556300			4044300
W9R7Y7	Uncharacterized protein	5	42.055	14495000	12741000		19910000	7708200	17693000	46364000	50225000	58263000
W9R7Z9	GRAM domain-containing protein	7.2	33.174	20072000	22336000	38834000	19416000	57660000	31880000	37773000	54391000	66710000
W9R803	Glutamate--tRNA ligase	4.6	64.282	20703000	20004000	12601000	14824000	15423000		26028000	34034000	16562000
W9R804	Uncharacterized protein	14.4	20.472	41205000	38289000	64445000	29184000	11142000	45815000	59844000	56563000	117790000
W9R816	Dihydrolipoamide acetyltransferase component of pyruvate dehydrogenase complex	14	58.481	374390000	438660000	448360000	220790000	176410000	168650000	97074000	136600000	124460000
W9R819	AP complex subunit sigma	12.1	21.03	10195000	15035000	8533500	7903200		30832000
W9R826	Uncharacterized protein	11.5	83.759	25072000	55144000	41218000	25422000	28219000	18153000	36448000	19364000
W9R827	Uncharacterized protein	27.8	14.29	38101000	29733000	39669000
W9R828	Epimerase domain-containing protein	11.1	37.718				32874000	7201300	19701000	75925000	74924000	10488000
W9R838	Uncharacterized protein	29.7	19.092	651660000	293900000	463030000	1262300000	1578400000	1065100000	1687600000	1380800000	2189700000
W9R853	Pectin acetylesterase	10	45.665	26219000	28073000	30747000	12797000	34569000	32187000
W9R856	Flap endonuclease 1	12.9	40.722	25035000	25685000	13052000				66359000	89021000	41799000
W9R858	Hexosyltransferase	9	46.145	72623000	30995000	18061000	54002000	134390000		32258000	26297000	18809000
W9R868	DEAD-box ATP-dependent RNA helicase 40	2	125.2		2056300	4132500			1695800	2512600	5862000
W9R870	E3 ubiquitin-protein ligase RFWD3	4.4	35.707	11306000		11276000	41185000
W9R874	Uncharacterized protein	14.4	25.257	88272000	77039000	131890000	92489000	153320000	110170000	43032000	37628000	64766000
W9R882	Dihydrolipoyl dehydrogenase	40.1	52.744	785300000	966560000	908850000	2163300000	1870100000	2269300000	2456300000	2764400000	1905900000
W9R883	Uncharacterized protein	11.9	13.74	34486000	31221000	63420000	51360000		25635000
W9R894	50S ribosomal protein L21	15	25.536	96549000	81612000	90707000	92755000	101160000	178450000	43291000	59307000	84484000
W9R899	Uncharacterized protein	14.4	63.195	85033000	83124000	65705000	33581000	82598000	28554000	48434000	41807000	41232000
W9R8A6	Usp domain-containing protein	9.2	32.253	19633000	25128000	24319000	30745000			11747000	15331000	19753000
W9R8B0	Protein disulfide-isomerase 5-2	11.8	48.392	30697000	36542000	36240000		45956000	12421000	33423000	34930000	31849000
W9R8B2	Uncharacterized protein	1.7	67.506	2329600	3539300	3565400	3118900
W9R8B5	Glycosyltransferase	17.1	54.35	20797000		26178000	41545000	35616000		164770000	221980000	120950000
W9R8B6	Bifunctional protein FolD	24.2	28.032	45444000	46532000	49215000	93340000	46639000	42929000	77365000	43711000	148740000
W9R8C0	Phosphoribosylamine--glycine ligase	17.2	54.001	72941000	14095000	189220000		227050000	236410000	788450000	1017900000	167880000
W9R8D4	Heat shock 70 kDa protein 4	55.7	70.997	12896000000	15203000000	13267000000	7836700000	7054600000	9605400000	4281900000	4313400000	5372500000
W9R8D5	2-oxoisovalerate dehydrogenase subunit alpha	3.6	53.904						9473300	12412000	10851000	13910000
W9RGH5	Uncharacterized protein	4.9	26.088							6988200		22252000
W9R8D7	Uncharacterized protein C19orf29	2.9	88.372	12136000	17623000	13080000		13891000
W9R8F1	UDP-glucuronic acid decarboxylase 1	23.7	38.78	85787000	87943000	75314000	20261000	12762000	15068000	9555600	7342300	9293100
W9R8F4	Caffeic acid 3-O-methyltransferase	4.7	39.628
W9R8G4	Putative pectinesterase/pectinesterase inhibitor 51	7.6	61.611	11676000	8795100	11573000	4952600	7969300	8633600	12141000	11435000	8215900
W9R8H0	Putative signal peptidase complex subunit 2	22.8	20.289	70005000	76191000	45923000	35846000		22841000	8411100	7596800	9322300
W9R8I4	G-type lectin S-receptor-like serine/threonine-protein kinase	1.4	134.13	11423000	9245600	16653000		30420000	30736000	103540000	75583000	49382000
W9R8L5	Annexin D4	27.5	38.476	59439000	41768000	56074000	135120000	226680000	419970000	206340000	127990000	171050000
W9R8L7	Clathrin heavy chain	31.9	200.39	1714400000	1894500000	1545400000	1104900000	1866800000	1923100000	1489200000	1563400000	1150600000
W9R8L8	Uncharacterized protein	8.6	57.901	38243000	28253000	39873000	45216000
W9RRR7	40S ribosomal protein S13	40	16	1603100000	1716400000	1800600000	659510000	780940000	750560000	449610000	431000000	534710000
W9R8N0	Acetyl-coenzyme A synthetase	10.3	84.524	14381000	15435000	10679000	31480000	45070000	44079000	71068000	75585000	16224000
W9R8N5	Glyceraldehyde-3-phosphate dehydrogenase	43.1	42.969	7233700000	4563100000	7809900000	29303000000	13853000000	11117000000	10927000000	12718000000	13629000000
W9R8P6	Aspartic proteinase nepenthesin-1	19.5	46.432	2776500000	2571700000	3583300000	256570000	783310000	941740000	70031000	45975000	297890000
W9R8Q2	Uncharacterized protein	7	58.009							21651000	36934000	27530000
W9R8Q4	NAD(P)-bd_dom domain-containing protein	14.1	53.994	28780000	32114000	20905000	126530000	71414000	90597000	323280000	276550000	265650000
W9R8Q6	Ribosome maturation factor rimM	3.6	78.362							15771000	12970000
W9R8T3	Uncharacterized protein	26.7	39.759	690300000	697470000	642910000	640030000	624490000	727240000	773810000	842510000	839280000
W9R8U7	Translocon-associated protein subunit beta	27.8	20.968	590410000	709480000	706810000	230450000			74124000	69945000	67072000
W9R8W2	Putative phenylalanine--tRNA ligase beta subunit	6.7	67.516							36030000	34268000	38727000
W9R8W8	Uncharacterized protein	9.9	41.699	49509000	55497000	42132000	57348000			32466000
W9R8X5	Uncharacterized protein	9	76.107	40511000	68805000	39400000		19404000
W9R8X7	Chaperone protein ClpC	49.2	62.879	1445100000	1692600000	1365300000	2017100000	1113000000	1582500000	2312200000	2907400000	3320000000
W9R8X9	Mitochondrial pyruvate carrier	21.7	45.53	116750000	106870000	141760000	71166000	153830000	49579000	85151000	104390000	89154000
W9R8Z1	Uncharacterized protein	7.2	33.046	7597600	8058800	5835900	4030000	5189700
W9R905	Uncharacterized protein	5.6	45.274	37145000								21725000
W9R906	Glucose-6-phosphate 1-epimerase	17	34.53	79641000	87631000	94826000	137950000		30527000	87778000	95274000	73126000
W9R913	Strictosidine synthase 1	3.1	35.574	41110000	50214000	25500000	5995700			18161000	10611000
W9R928	Splicing factor 3B subunit 4	15.5	40.263	48124000	57230000	42284000	20144000	22119000	12325000	24221000	27117000	19800000
W9R938	Putative voltage-gated potassium channel subunit beta	22.1	44.686	184790000	190150000	205430000	150350000	146690000	115190000	498570000	426570000	272790000
W9R940	Dolichyl-diphosphooligosaccharide--protein glycosyltransferase 48 kDa subunit	13.9	27.01	40313000	68313000	42353000	12027000	19576000		10944000
W9R942	Alpha-mannosidase	17.5	107.67	665760000	811320000	639230000	216850000	341870000	495060000	217550000	83144000	156470000
W9R946	Probable bifunctional methylthioribulose-1-phosphate dehydratase/enolase-phosphatase E1	17.1	59.65	391880000	365000000	292650000	409680000	401170000	336190000	476710000	489660000	627390000
W9R956	DUF4149 domain-containing protein	13.6	23.648	41224000	40179000	47428000	54072000	46932000	84833000	65084000	75929000	60107000
W9R965	Plastid-lipid-associated protein	35.2	34.987	1965600000	961090000	1839800000	7782700000	6836600000	5174700000	2550900000	3405000000	3323600000
W9R968	ADP-ribosylation factor 1	14.4	23.202						122080000
W9R970	Putative 3,4-dihydroxy-2-butanone kinase	8	56.193	18360000	27804000	21579000	13912000			13205000	10426000	15528000
W9R983	Chlorophyll a-b binding protein, chloroplastic	3.4	32.864							23937000	27346000	26978000
W9R988	Glycosyltransferase	7.2	41.164	8484000	12216000	11581000	4896500	4348300	9628300
W9R992	Dolichyl-diphosphooligosaccharide--protein glycosyltransferase 48 kDa subunit	6.4	33.535	10731000	10812000	10364000	7357700
W9R996	Putative voltage-gated potassium channel subunit beta	24.1	36.995		8664500		20529000		16746000	306850000	577850000	136170000
W9R999	Phospholipase A-2-activating protein	5	35.447	5446300	6073100		3609000
W9R9B3	L-ascorbate oxidase-like protein	5.7	51.152	121830000	115820000	126940000	68830000
W9R9B5	Dihydroxy-acid dehydratase	21	65.02	238240000	276820000	312510000	172420000	166860000	170870000	227100000	181470000	153870000
W9R9D3	BAH and coiled-coil domain-containing protein 1	9	27.674	1917500	10342000	1887400		1144700	1016500
W9R9D4	Uncharacterized protein	46.2	13.631	9515800	14315000	15574000	10705000			24760000	18107000	8815900
W9R9D6	Malonyl-CoA decarboxylase	1.8	62.325	14107000	9750100		29788000
W9R9G3	Carboxypeptidase	12.2	34.502	3519200	2518300		13887000			35303000	14897000	31904000
W9R9J3	Acylamino-acid-releasing enzyme	23.8	28.025	57037000	95341000		99141000			93649000	156180000	68217000
W9R9L9	Uncharacterized protein	19.8	81.403	244600000	234370000	278180000	444680000	451060000	423130000	539110000	595420000	536240000
W9R9M3	Mitochondrial outer membrane protein porin of 36 kDa	33	29.436	789240000	779050000	558990000	508890000	276640000	324240000	416410000	396970000	353490000
W9R9Q1	bPH_2 domain-containing protein	9.5	22.11					28816000	35237000
W9R9Q3	Protein arginine N-methyltransferase 1.5	0.9	150.11	2080100	6706100	10500000	2568700
W9R9Q8	Glucan endo-1,3-beta-glucosidase 5	6.2	53.808					54176000	45243000	77800000	68146000	54265000
W9R9R3	Aspartate--tRNA ligase	38.8	60.395	605210000	609230000	659430000	468210000	597740000	579370000	381160000	311770000	517870000
W9R9S3	SUN domain-containing protein	13.3	50.232	74649000	64788000	144840000	48761000		66250000	180980000	217960000	206720000
W9R9S8	Putative eukaryotic translation initiation factor 5-2	4.7	49.192							3164900	4325600	2716600
W9R9T8	Lysosomal Pro-X carboxypeptidase	12.5	58.693	72195000	80360000	100870000	100310000	144720000	162340000	98168000	75468000	68267000
W9R9X3	Ketol-acid reductoisomerase	21.1	45.863	1515300000	1930500000	1443300000	887290000	889410000	1076500000	306960000	239710000	281890000
W9R9Z5	Amino_oxidase domain-containing protein	9.1	64.195			8868800	32861000	75288000		54206000	87268000	36039000
W9R9Z6	Xyloglucan endotransglucosylase/hydrolase	22.1	33.269	41739000	53243000	54681000	115150000	91567000	115130000	131390000	133390000	219070000
W9RA09	Methyl-CpG-binding domain-containing protein 10	29.4	32.71	161080000	175080000	207520000	203330000	171470000	261430000	270170000	291460000	268660000
W9RA22	Bifunctional 3-dehydroquinate dehydratase/shikimate dehydrogenase	5.1	67.402	13003000	14679000	17708000	14071000	16103000	23205000	23154000	23392000	35207000
W9RA25	Putative polygalacturonase	7.3	51.932	11205000	10570000	11350000	9059600	7595600	15481000	39637000	13973000	17103000
W9RA44	Eukaryotic translation initiation factor 1A	14.5	16.36	6836900	7610400	10305000	9353200	10801000	6304200	13823000	13999000
W9RA46	Fructose-bisphosphate aldolase	4.4	83.396	7868200	9133500	10872000
W9RA58	Uncharacterized protein	38.6	8.9094	82397000	72117000	61384000	50158000	86794000	49678000	24680000	19757000	22896000
W9RA62	Amidophosphoribosyltransferase	15.3	63.99	19244000	40552000	12095000	73605000	52787000	103680000	75209000	57714000	69912000
W9RA79	Alanine aminotransferase 2	8	59.032	20454000	22722000	18739000	24674000	21247000	28294000	59821000	34880000	38959000
W9RA82	Uncharacterized protein	7	17.611									20869000
W9RA88	PKS_AT domain-containing protein	22.9	42.744	173730000	254360000	196230000	71813000	120530000	111130000	60441000	91867000	103380000
W9RA90	Protein SET	40.7	22.476	367700000	429500000	197680000	100430000	293040000	84266000	205090000	254910000	175140000
W9RAA0	Uncharacterized protein	6.3	68.079			8479100	27355000		29834000	50350000	92510000	36368000
W9RAB8	Geranylgeranyl diphosphate reductase	36.4	51.813	480990000	462730000	470020000	242310000	244480000	456390000	108070000	111530000	107240000
W9RAC2	NADPH-protochlorophyllide oxidoreductase	25	43.364	134120000	161700000	165470000	137620000	134120000	173240000	187850000	173480000	129300000
W9RAF5	Mitotic checkpoint protein	21	37.509	84257000	154350000	116100000	35619000	39253000	36203000		67787000	44860000
W9RAJ7	Peptidyl-prolyl cis-trans isomerase E	12.8	19.403	12129000	21974000	30359000	11812000
W9RAN4	Protein THYLAKOID FORMATION1	36.4	33.762	590270000	465080000	450120000	617630000	629760000	755470000	246910000	345630000	378460000
W9RAP0	V-type proton ATPase subunit G	20	12.414	4778900	4373200	7357000	2833300	10967000	5439700	11712000	12343000	24172000
W9RAQ1	T-complex protein 1 subunit theta	31.1	58.123	432030000	545240000	393870000	227740000	258960000	300970000	273740000	242480000	324690000
W9RAR5	Putative phosphoribosylformylglycinamidine synthase	8.4	155.04	59668000	72235000	60135000	117350000	90718000	22166000	64544000	126640000	57174000
W9RAS6	ALG-2 interacting protein X	1.3	141.73				5040100
W9RAS8	Pleiotropic drug resistance protein 1	14.3	160.86		141620000		232640000	631210000	72624000	252900000	265270000	106490000
W9RAS9	Putative N-acetyltransferase ycf52	6.2	21.314
W9RAT3	Uncharacterized protein	7.5	28.999	29429000	21015000	24489000	20199000	19937000	21802000
W9RAV1	Glutamate decarboxylase	30.3	56.15	405240000	411670000	389910000	201110000	66997000	190010000	418590000	388100000	207780000
W9RAW2	S-adenosylmethionine synthase	54.2	43.038	1435500000	2382500000	1454400000	223820000	828010000	757230000	410760000	370710000	279430000
W9RAX0	ABC transporter E family member 2	15.7	68.31	105790000	112490000	112240000	74593000	56122000	85334000	96068000	88166000	86071000
W9RAX3	Calreticulin	35.6	49.998	4627600000	4591200000	3195900000	854540000	960750000	1153600000	306560000	318390000	273670000
W9RAX4	Aldose 1-epimerase	6.8	37.123	33933000	37978000	62417000	24982000
W9RAX5	Chaperone surA	12.4	42.665	48116000	54939000	30418000	65555000	55553000	55271000	25343000	35880000	29854000
W9RAX8	Pre-mRNA branch site p14-like protein	29	14.456	61961000	53009000	60683000	34213000
W9RAY2	Uncharacterized protein	18.4	57.967	77861000	78697000	86510000	88240000	30785000	73205000	163710000	115930000	186340000
W9RAY5	Uncharacterized protein	1.5	90.026		17559000
W9RAY7	Putative Xaa-Pro aminopeptidase P	20	73.958	159980000	118600000	104670000	120090000	45634000	45582000	85627000	51346000	28383000
W9RAZ6	NAD-dependent dihydropyrimidine dehydrogenase subunit PreA	10.2	46.477	22193000	31015000	30402000	45150000	33272000	20149000	21097000	22161000	41717000
W9RB11	Putative sucrose-phosphate synthase 1	5.8	120.25	96028000	113140000	115010000	130380000	134850000	186260000	230340000	212420000	358360000
W9RB21	Sm domain-containing protein	14.4	30.359	187320000	332490000	151750000	128760000	130390000	187140000	53920000	66417000	53006000
W9RB33	Uncharacterized protein	6.2	43.547	8882700	7683200	13472000	5811200	38690000	13399000	9576600	10229000	5228400
W9RB38	Homeobox protein knotted-1-like 3	17.4	48.928	31609000	15944000	11182000	67257000		14063000	72219000	64133000	20161000
W9RB39	Peptidyl-prolyl cis-trans isomerase	8.1	20.151	3597100	4910800
W9RB72	Lysosomal alpha-mannosidase	13.6	33.702	17569000	16491000	7107900	10689000		26670000	9397700	13882000	16663000
W9RB79	Sex determination protein tasselseed-2	4.5	30.117	5395700	7760400	9126000
W9RB82	V-type proton ATPase subunit C	36.2	43.684	206230000	223280000	217930000	177580000	197230000	201920000	344190000	291490000	414170000
W9RB86	Cysteine--tRNA ligase	5	67.763	35278000	18551000	19438000	27396000			11155000	13476000	10053000
W9RB93	Apoptotic chromatin condensation inducer in the nucleus	17.8	79.213	62177000	216470000	74863000	27464000	18140000	13075000	14676000	14309000	19161000
W9RBA4	Lecithin-cholesterol acyltransferase-like 1	13.8	50.495							38902000	67324000	43048000
W9RBD7	ABC transporter F family member 4	6.9	81.049	25057000	44347000	38249000	35265000
W9RBD8	Uncharacterized protein	53.7	8.9092	450580000	500380000	527220000	396140000	358760000		118240000	132210000	158520000
W9RBD9	Pyridoxal phosphate homeostasis protein	18.5	26.327	10934000	12752000	12206000	25434000	18844000	11011000	22757000	16800000	26051000
W9RBF3	Alpha,alpha-trehalose-phosphate synthase [UDP-forming] 5	3.3	96.684	2979900	2699700	2384500	1931400	10276000
W9RBG9	Uncharacterized protein	6.4	15.845	8540700	10069000	12556000				13334000	12103000	14250000
W9RBH1	Far upstream element-binding protein 2	3.6	59.398	6808300	8202900	11807000		6300200
W9RBH5	Extended synaptotagmin-3	6.3	62.653							14792000	17238000	11687000
W9RBH9	Glycosyltransferase	3.7	55.299							5368300	9208600
W9RBI1	Coatomer subunit alpha	24.7	137.98	21750000	18557000	20455000	16140000	18419000	14078000
W9RBI2	Upstream activation factor subunit spp27	4.1	46.257	5511000	6656700	7140300	8011500			6403800	6204600
W9RBJ2	Cell division protein FtsZ-1-like protein	23.2	44.59	642370000	634030000	528780000	424500000	352030000	311030000	112460000	135880000	107120000
W9RBJ8	Glycosyltransferase	7.3	53.523			38935000	50029000			24590000	26180000
W9RBM4	Uncharacterized protein	15.9	14.887					47401000		18619000	18712000	26731000
W9RBM8	Carboxypeptidase	2.9	49.642	9243500	6788500	11929000	25528000		15437000	91465000	47715000	47454000
W9RBN3	UDP-sulfoquinovose synthase	19.6	53.725	178260000	126860000	114970000	90168000	43556000	44687000	76893000	43946000	251440000
W9RBP3	Glycine cleavage system P protein	35.7	114.9	2232100000	1932700000	2432100000	9589700000	4915800000	7188400000	6142400000	7645600000	3687100000
W9RBP9	Uncharacterized protein	5.1	34.644							3499800	9491100
W9RBQ2	Allene oxide synthase	6.6	54.403	2099100	3325800	3433300
W9RBR2	Allene oxide synthase	37.2	57.517	68444000	48418000	125240000	1934500000	628000000	1541100000	731590000	641690000	770920000
W9RBS0	Rieske domain-containing protein	30.5	26.885	126300000	118130000	118040000	169900000	212750000	193240000	158150000	182730000	178210000
W9RBV3	Cinnamyl alcohol dehydrogenase 1	15.1	39.059	10352000	9410600	8824700	10847000	13210000	11060000	13212000	18335000	8645300
W9RBV5	Alba-like protein C9orf23-like protein	24.6	28.074	415300000	436010000	456680000	161780000	177380000	210690000	69661000	69784000	107410000
W9RBV8	APH domain-containing protein	43.8	47.767	791960000	702090000	705660000	714980000	781790000	820660000	510070000	398560000	290230000
W9RBX4	Glutathione S-transferase U17	15.5	25.328	490850000	559400000	416700000	220750000	275340000	254630000	80143000	105820000	138330000
W9RBY2	Subtilisin-like protease SDD1	20.5	82.233	591530000	448410000	589860000	641190000	1054800000	852350000	894470000	787920000	768830000
W9RBY6	Bifunctional polymyxin resistance protein ArnA	15.4	43.561	110820000	213550000	296530000	55680000	141650000	22646000
W9RBZ1	Protein TOPLESS	12.8	125	376710000	547570000	331130000	188010000	58869000	242700000	359390000	398330000	174520000
W9RC00	DEAD-box ATP-dependent RNA helicase 35	1.5	65.29			16693000
W9RC13	Jacalin-type lectin domain-containing protein	7.8	16.257	132880000	89113000	127940000	13991000
W9RC16	Uncharacterized protein	2.5	59.084					42547000
W9RC18	Methionine gamma-lyase	2.4	48.442								12321000
W9RC20	Plastocyanin	25.5	16.574	498260000	371180000	877000000	1778900000	2239700000	1194500000	734550000	646990000	800640000
W9RC26	Putative LRR receptor-like serine/threonine-protein kinase	1.8	80.831	31069000	33514000
W9RC30	E3 ubiquitin-protein ligase KEG	6	102.37				33270000		236510000	31538000	11611000	32673000
W9RC32	Thioredoxin domain-containing protein	6.8	53.736	4121600	5006100					18833000	16246000
W9RC44	Uncharacterized protein	4.2	30.617							11661000	25137000	9520100
W9RC51	Uncharacterized protein	3.1	42.571		9826800	12802000
W9RC52	Homeobox-leucine zipper protein ATHB-13	4.9	37.377	847090000	582830000	819810000	2187700000	1743700000	2390400000	901950000	660230000	610370000
W9RC53	SHSP domain-containing protein	18.3	26.837			7905700			6783700			160540000
W9RC78	Eukaryotic translation initiation factor 3 subunit L	19.4	64.286	65806000	89943000	46422000	37823000		48791000	62600000	49708000	49300000
W9RC94	Peroxidase	4.2	37.477			12688000
W9RC98	40S ribosomal protein S12	28.3	12.956	135010000	161360000	148990000	123950000	86156000	55081000	109030000	108480000	130700000
W9RCA8	Uncharacterized protein	5.3	21.617	12763000	18627000	18086000	7872600	9502100	11049000
W9RCC5	Serine/threonine-protein kinase SRK2A	14.7	39.943	11718000	13298000	13389000	6698500		40995000
W9RCC9	Lactoylglutathione lyase	24.8	40.038	6190800	8764100	9803300	20472000	11546000	30288000	78909000	89333000	28666000
W9RCD5	Succinate-semialdehyde dehydrogenase (Acetylating)	14.3	49.262	132640000	193690000	179990000	218000000	68969000	166700000	342130000	346330000	385700000
W9RCD7	EMC1_C domain-containing protein	13.9	108.35	61321000	162060000	36493000	7924700	10434000	126000000	12273000	13822000	22096000
W9RCG2	Uncharacterized protein	19.8	27.393	18309000	17266000	22882000	16495000		20789000
W9RCG8	Uncharacterized protein	11.2	9.6309							137900000		131080000
W9RCH0	26S proteasome non-ATPase regulatory subunit 12	26.9	50.483	250870000	253700000	169000000	130770000		71417000	102460000	79886000	63566000
W9RCH9	(-)-germacrene D synthase	3.6	64.972							12774000	25365000	16527000
W9RCI5	SHSP domain-containing protein	21.8	25.547	651750000	414930000	816140000	530580000		310900000	49216000	91118000	487320000
W9RCI8	Glutamate--glyoxylate aminotransferase 2	43	53.503	916390000	677990000	902480000	3288500000	2436500000	3168700000	1951000000	2419600000	1230700000
W9RCJ5	Uncharacterized protein	17.4	84.3	24492000	14327000	37185000	226470000	126420000	169020000	113210000	277180000	126110000
W9RCJ7	Estradiol 17-beta-dehydrogenase 12	22.3	36.121	220000000	177940000	113400000	51054000	189930000	168070000	35844000	49392000	47563000
W9RCL8	Uncharacterized protein	2.2	74.592	60788000	86690000	57446000	28436000
W9RCM0	2-phytyl-1,4-beta-naphthoquinone methyltransferase, chloroplastic	8.5	28.847							11260000	9566100
W9RCN6	GDSL esterase/lipase	3.5	92.51	24599000	17734000	14168000	37487000	65190000	59080000	21459000	35762000	15794000
W9RCN8	Polygalacturonase	2.5	57.683	10124000
W9RCP7	Purple acid phosphatase	9.8	75.063	20817000	24927000	19882000	14916000	18992000	26164000	22569000	16562000	7954400
W9RCR1	Uncharacterized protein	32.9	17.661	272390000	296180000	289730000	81462000	70570000		134680000	62527000	90694000
W9RCR2	ABC transporter B family member 26	3.2	81.635		1536200			1822700	3078000
W9RCR8	Ribulose bisphosphate carboxylase/oxygenase activase 2	47.4	48.001	7423800000	6390500000	9049600000	41558000000	23686000000	21501000000	32596000000	37436000000	27181000000
W9RCR9	Jacalin-type lectin domain-containing protein	17.4	22.375	1136800000	277120000	374590000		230520000		483350000		674640000
W9RCS0	Uncharacterized protein	21.8	16.44	10195000	11838000	15707000	26211000	26269000	61068000	68970000	79801000	33934000
W9RCT4	DNA damage-inducible protein 1	9.9	51.722	18453000	11518000	11447000	10203000			16777000	16111000	14645000
W9RCU7	Ras-related protein RABE1c	32	18.717	23060000	33844000	30870000	27943000	24500000	18380000	27672000	33689000	48607000
W9RCV0	Actin-depolymerizing factor 2	11.9	18.427	52914000	51059000	61664000		57114000	25418000
W9RCV1	Uncharacterized protein	10.9	12.553	37715000	29426000	43436000	23371000	9703300		10590000		28232000
W9RCV6	1,4-Dihydroxy-2-naphthoyl-CoA synthase	5	37.028	8616400	8888100	13765000	21935000	13832000	12891000	20244000	18849000
W9RCV9	PsbP-like protein 1	24.7	27.285	134640000	111170000	107410000	279890000	177660000	248380000	319590000	385370000	225840000
W9RCW8	Beta-hexosaminidase subunit	5.2	28.276	8775600	17901000	14414000	9378200	18498000	9631800	15120000	20027000	28756000
W9RCW9	Aldehyde dehydrogenase family 2 member	45.8	58.042	1015000000	1030100000	1041000000	2255300000	1412200000	1438200000	867860000	1074500000	885080000
W9RCX0	Isoleucine--tRNA ligase	8.1	132.61	69456000	59365000	47192000	38082000	35018000	38697000	36841000	28766000	61316000
W9RCX8	Glutathione S-transferase	49.2	26.785	469810000	507480000	385780000	437440000	379310000	319700000	356730000	351520000	652830000
W9RCY1	Threonine--tRNA ligase	18.9	71.389	91509000	94458000	100100000	69501000	124070000	91041000	77474000	85932000	107540000
W9RCZ4	CCR4-NOT transcription complex subunit 3	3.6	32.353		2753500	3876500
W9RCZ5	Uncharacterized protein	11.6	74.993	20941000	26243000	29031000	36916000	15753000	19508000	43947000	44459000	66285000
W9RD00	Proteasome subunit alpha type	47.4	26.843	238910000	255760000	257970000	111120000	219730000	196690000	245180000	266270000	330210000
W9RD10	BURP domain-containing protein	1.5	66.832	7211200	7724500	5039900			7494400
W9RD35	Succinate-semialdehyde dehydrogenase	5.6	44.263	10962000	11162000	13563000	17834000	12006000	10709000	11084000	7532600	15584000
W9RD37	Uncharacterized protein	10.8	26.35	7163200	11647000	20312000
W9RD39	Nop domain-containing protein	4.8	59.456	10637000	25387000	20850000				4703000
W9RD41	Inosine-5-monophosphate dehydrogenase	24.8	53.597	187520000	155250000	240810000	216880000	110080000	166400000	177300000	195460000	198020000
W9RD42	S5A_REDUCTASE domain-containing protein	5.5	32.878			6525000		10712000	10643000	16456000	9298800	13587000
W9RD44	Serine/arginine-rich splicing factor 7	22.1	27.128	330750000	360240000	288100000	40793000		59844000	101600000	120450000	74247000
W9RD49	Putative plastid-lipid-associated protein 10	22.7	31.452	12280000	7928800	12043000	39778000	32926000	36063000	87145000	125710000	32132000
W9RD59	MLP-like protein 423	59.6	17.575	4592200000	4171900000	6086200000	179430000	1630900000	2220100000	39310000	13741000	19221000
W9RD65	Nucleobase-ascorbate transporter 6	2.4	58.137	51998000	63809000	50647000	25182000			10047000	13803000	12203000
W9RD73	Peptidylprolyl isomerase	23.7	25.183	63863000	79252000	38916000	191090000	142030000	161350000	419040000	526670000	249700000
W9RD81	Uncharacterized protein	20.8	23.425	37112000	19317000	16778000	36641000		17669000	43706000	45714000	41934000
W9RD86	50S ribosomal protein L6	44.9	24.985	459570000	431030000	504090000	516330000	679610000	694630000	396870000	499600000	464630000
W9RD90	Ornithine carbamoyltransferase	13.6	41.843	208840000	285790000	236010000	70482000		52133000	10260000	9781200	15194000
W9RDA3	Fatty acid amide hydrolase	4	67.839					11431000	12157000	19188000	21040000	20111000
W9RDC0	Heterogeneous nuclear ribonucleoprotein Q	14.3	50.822	39847000		43657000		44909000	27015000	32122000	28634000	27340000
W9RDD3	Endoglucanase	6.5	53.007	9479600	8034000	8295800		13042000			10621000	12417000
W9RDE7	Uncharacterized protein	11.7	32.146	173530000	119070000	263200000	413210000	586160000	216080000	628060000	789250000	912800000
W9RDF9	Uncharacterized protein	64.4	47.943	3548400000	4218100000	3115200000	2960900000	2871300000	3156600000	3276000000	3246900000	3185800000
W9RDG1	Dolichyl-diphosphooligosaccharide--protein glycosyltransferase subunit 1	7.2	57.766	34444000	38666000	16759000	14772000
W9RDH2	Quinone oxidoreductase PIG3	15.1	34.457	29463000	35545000	14862000	16273000	10081000	21798000	69708000	59928000	82902000
W9RDH3	3-hydroxyisobutyryl-CoA hydrolase 1	9.4	42.97							20388000	23024000	24233000
W9RDH4	Importin N-terminal domain-containing protein	13.5	109.89	136480000	148450000	100050000	98255000	77987000	100780000	71838000	62910000	42883000
W9RDI0	Bark storage protein A	10.6	38.48	17735000	14388000	17069000	51482000	27109000	89329000	71240000	63185000	135510000
W9RDK7	Dynamin-related protein 1E	23.3	68.489	178240000	182830000	109220000	100040000	105920000	112660000	47293000	54199000	47688000
W9RDL0	Pectinesterase	18.8	65.499	1000900000	711410000	830980000	1310000000	1650600000	1603600000	1237500000	1071900000	1247100000
W9RDL6	Uncharacterized protein	35.5	82.85	1306400000	1741400000	1745500000	1591000000	902240000	1091900000	384020000	350000000	334860000
W9RDL9	Cytochrome b5, seed isoform	18.7	14.94	17411000	15337000	9600000	11628000		20388000	40388000	30202000	30128000
W9RDN0	Putative quinone-oxidoreductase-like protein	34.8	35.163	245590000	230240000	235030000	361030000	712900000	439060000	477560000	473510000	490250000
W9RDP0	Peptidylprolyl isomerase	37.5	61.052	919120000	1257700000	1131700000	521610000	434870000	654250000	452390000	560020000	977780000
W9RDP8	60S ribosomal protein L32-1	42.9	15.583	434280000	562810000	244700000	225290000	32899000	243460000	294780000	290080000	164140000
W9RDQ1	Ras-related protein RABA5c	24.1	23.737	41968000	46812000	45204000	19135000	45142000	32646000
W9RDT5	Protein vip1	27.5	31.308	88935000	104290000	104370000	39736000	84295000	69900000	103770000	48390000	136350000
W9RDU1	Splicing factor 3A subunit 3	4.9	59.488	18005000	16903000	10993000			8614800
W9RDX2	Purple acid phosphatase	15.6	47.046	115700000	100600000	111640000	60428000	68713000		53944000	53508000	47895000
W9RDX4	Pyruvate kinase	8.3	64.521	18011000	39828000	15510000
W9RDX8	DOMON domain-containing protein	8	26.55							10705000	6443900	4328100
W9RDY0	6-phosphogluconate dehydrogenase, decarboxylating	15.4	53.579			9460700	11871000
W9RDZ3	Glycosyltransferase	21.9	53.019	60250000	60668000	57728000	120940000	80546000		97434000	109330000	29763000
W9RDZ4	VOC domain-containing protein	40.2	16.636	775880000	1457300000	908620000	264630000	233290000	152070000	196050000	129340000	182840000
W9RE05	Uncharacterized protein	4.8	45.531							4874900	5805300	3199300
W9RE06	Periplasmic beta-glucosidase	11	67.696	59530000	176470000	145320000	15317000	60887000	27425000	23810000	8412900	17909000
W9RE24	26S proteasome non-ATPase regulatory subunit 2 homolog	23.4	98.726	397400000	536120000	436480000	267740000	322290000	291930000	411770000	343390000	427150000
W9RE32	SHSP domain-containing protein	21.1	36.85	72382000	81403000	110430000	56216000	106660000	79029000	173820000	85284000	137680000
W9RE37	NADH dehydrogenase [ubiquinone] iron-sulfur protein 7	15.8	23.555	47756000	74328000	54300000	65522000	40861000	63047000	21285000	20478000	30802000
W9RE41	PITH domain-containing protein	15.2	22.561	34321000	41345000	40063000	20960000	28927000	17896000	20643000	23669000	34134000
W9RE44	Clat_adaptor_s domain-containing protein	13	19.554						10128000
W9RE69	Chaperonin CPN60-2	29.6	40.809	183570000	204370000	203340000	74468000	151030000	133740000	94166000	111670000	208080000
W9RE82	Brefeldin A-inhibited guanine nucleotide-exchange protein 2	1.8	196.63	22414000	29781000	18135000	17887000		19903000
W9RE93	RNA_pol_L_2 domain-containing protein	8.4	12.511	14993000	14452000	14691000	4924600		9416100
W9REA0	Serine/threonine-protein kinase STN8	20.7	55.501	9108000	16197000	21709000	83478000	81640000	87995000	94307000	139730000	70488000
W9REA6	Reticulon-like protein	19.2	28.286	168260000	178640000	201760000	97692000	80479000	207930000	89467000	107810000	100210000
W9REB3	Isoamylase 3	3.3	51.079							7439400	6438200
W9REC7	Protein KIAA0664-like protein	5.3	187.95	12544000	13245000	13752000	14638000	22534000	18073000	18477000	37013000	19441000
W9REE2	Uncharacterized protein	10.2	52.311	53070000	90329000	39906000	17776000	27000000	26591000	30825000	28757000	23443000
W9REF1	Uncharacterized protein	16	9.1802	14562000	24711000	26617000	14980000	91914000	49703000	19685000	27143000	35426000
W9REF8	Glutamate decarboxylase	26.9	41.649	60831000	120700000	40694000	26358000		106450000
W9REG6	Methyl-CpG-binding domain-containing protein 10	34.2	32.786	566620000	662700000	672290000	536880000	223130000	454870000	375760000	301590000	244800000
W9REG7	Epimerase domain-containing protein	43.9	42.272	2020300000	1633700000	2700900000	9184700000	4430100000	6632200000	5631100000	5730000000	4749600000
W9REH1	PsbP domain-containing protein 1	50	12.19	17807000	15496000	17043000	23353000	29184000	19303000	42356000	46310000	53055000
W9REH7	2Fe-2S ferredoxin-type domain-containing protein	17.1	22.139	30202000	29349000	34974000	113890000			37466000	47344000	29374000
W9REH8	DEAD-box ATP-dependent RNA helicase 37	23.4	66.296	103310000	122450000	101360000	74952000	121920000	148620000	113700000	105210000	75976000
W9REI7	28 kDa ribonucleoprotein	8.4	68.163		51347000		77356000	34003000	53106000	22899000	26709000	24443000
W9REJ1	Alba domain-containing protein	41.9	14.536	416460000	279800000	250810000	118330000	79518000	86606000	85318000	90757000	147690000
W9REJ4	15-cis-phytoene desaturase	4.2	69.334	6263200	10156000	9437400	12558000				16770000	10805000
W9REK3	Glutathione reductase	28.5	54.604	120800000	121420000	142170000	169830000	175140000	191040000	343490000	319860000	355410000
W9REK5	Clavaminate synthase-like protein	10.5	36.104	17652000	12347000	10042000			7384800	15718000		11986000
W9REK8	Early nodulin-like protein 1	25.3	19.578	132570000	195350000	74516000	39708000
W9REL6	Uncharacterized protein	3.4	32.843	60903000	62372000	49405000	49818000		43706000	26186000	34615000	32467000
W9REN3	Transmembrane 9 superfamily member	6.7	68.892	38017000	66089000	53181000		19249000	39578000	20001000	30553000
W9REN5	Sedoheptulose-1,7-bisphosphatase	41	42.6	103630000	169510000	320220000	867780000	736510000	412200000	247340000	345320000	203990000
W9REP7	Translocase of chloroplast 159	14.9	148.93	75652000	102930000	80586000	127450000	41346000	84484000	80679000	173390000	161940000
W9REQ0	Isocitrate dehydrogenase [NADP]	43.1	46.115	1332100000	1509300000	868220000	799050000	1079300000	1091200000	415840000	480310000	371080000
W9RER4	Serine/threonine-protein phosphatase	15.4	42.523	78069000	190390000	105500000	93796000	94039000	91512000	69007000	70582000	54477000
W9RES9	60S ribosomal protein L14-2	20.5	17.926	264210000	247510000	292550000	85218000	159420000	139390000	213210000	169610000	191370000
W9RET7	Long-chain-alcohol oxidase	7.8	81.37	6049100			17875000		26644000	13772000	24332000	12082000
W9RET8	PG_binding_1 domain-containing protein	4	38.978							7439200	7236000	6651700
W9REU6	Acyl carrier protein	9.8	15.159	31348000	27963000	31412000	8564100	11903000	8887300	15082000	17612000	35592000
W9REV9	Dehydrogenase/reductase SDR family member 7	8.9	35.497	11253000	11042000	14966000	8021000	13026000	9491000		12380000	12943000
W9REW2	Dirigent protein	7.5	22.014	11632000	11501000	15691000	6546900		35424000
W9REX2	Aldehyde dehydrogenase family 3 member I1	21.3	64.796	381710000	383300000	516860000	938280000	747130000	917880000	1165000000	1078700000	924710000
W9REX5	UDP-glucose:glycoprotein glucosyltransferase	3.6	180.87	19516000	33871000	24198000	24463000	13524000	11702000	9583400	8874600	10054000
W9REY5	Diaminopimelate epimerase	13.9	38.945	88297000	102100000	143210000	85171000	129550000	31811000	21781000	31586000	37534000
W9RF04	Putative aminotransferase y4uB	11.6	51.418	111410000	108950000	71061000	146830000			67866000	56918000	46489000
W9RF29	Uncharacterized protein	10.4	55.392	17986000	25973000	26114000	15694000
W9RF30	Putative chromatin-remodeling complex ATPase chain	6.2	128.07	17033000	28190000	27910000	21065000		11917000
W9RF34	Peptide chain release factor 2	6.9	51.918							2924400	4758300
W9RF40	Late embryogenesis abundant protein Lea14-A	36.8	40.31	1438400000	1444200000	1594000000	939260000	1183800000	1028600000	360720000	332310000	370490000
W9RF48	Oxygen-evolving enhancer protein 2	51.1	28.333	5851500000	3780200000	7469400000	14370000000	7316200000	8940300000	18898000000	17178000000	18280000000
W9RF52	40S ribosomal protein SA	32.8	33.392	1923900000	1960000000	1633100000	626250000	781350000	772020000	372490000	378260000	404950000
W9RN83	Glycosyltransferase	5.3	50.717						5391000	22424000	14795000	7853800
W9RF77	Glutathione S-transferase F8	39.9	24.908	403150000	265250000	379250000	392750000	419770000	436650000	480630000	825250000	1141000000
W9RF78	60S ribosomal protein L5	39.3	34.924	2036600000	1820300000	2221800000	774900000	1625200000	1381600000	668350000	728620000	771080000
W9RF87	Enoyl-CoA hydratase 2	6.7	58.077	13247000	15455000	17992000	11721000		37601000	17754000	21049000	19489000
W9RF95	Dehydrin ERD10	9.1	28.832	72026000	65052000	42988000	97672000	122770000	47457000	234620000	151420000	188910000
W9RFB0	Uncharacterized protein	12.4	44.843	28371000	17248000	40387000	95241000	117480000	60220000	35738000	60354000	63811000
W9RFB9	Uncharacterized protein	18.9	37.007	57039000	79652000	81338000	121150000	80177000	81937000	74727000	65477000	71298000
W9RFC2	PTI1-like tyrosine-protein kinase 3	9.1	45.15	23314000	44846000	43126000	15101000	17430000	14776000	10205000	7838200	8906000
W9RFF7	Citrate_bind domain-containing protein	19.1	24.422	97597000	114790000	71650000	52124000	61899000	56598000	92298000	118140000	68480000
W9RFG8	Aminopeptidase	18.1	96.911				103700000	219280000	19049000	293590000	309520000	176310000
W9RFH2	T-complex protein 1 subunit gamma	7.9	151.28	196200000	226920000	205130000	121790000	92972000	110220000	177480000	140850000	292370000
W9RFH7	Pectinesterase	6.7	61.69	28779000	18499000		33456000
W9RFH9	Peptidylprolyl isomerase	4.9	28.356	2523100			5280400		7643800	19124000	10901000
W9RFI4	Dolichyl-diphosphooligosaccharide--protein glycosyltransferase subunit 2	26.2	71.208	414800000	523490000	377380000	160650000	93542000	287730000	111370000	137520000	127410000
W9RFJ4	Reticulon-4-interacting protein 1	13.9	42.056	7921600	11680000			6409200		22351000	14262000	13856000
W9RFL4	Maf-like protein	10.7	30.124	18572000	14816000	20675000	12658000	17327000	11734000	18908000	15274000	19280000
W9RFL8	Uncharacterized protein	17.6	92.965	490220000	368920000	506080000	423790000	733810000	738610000	551540000	469140000	550890000
W9RFM1	Histidinol dehydrogenase	14.2	68.18	56692000	71316000	48838000	45237000	154060000		52718000	70837000	55754000
W9RFN2	Uncharacterized protein	4	120.62	6772000	7995700	11727000	6238800	5594100	4848300
W9RFN5	60S ribosomal protein L35a-3	43.8	12.938	454240000	653630000	301340000	222710000	288030000	364260000	108970000	144650000	121790000
W9RFN8	Uncharacterized protein	18.4	8.2468	2074200	3799400				2664900
W9RFP1	Upstream activation factor subunit spp27	35.7	13.701	74646000	72171000	60321000	57510000	21334000	45320000	82540000	53681000	59316000
W9RFQ1	Reticuline oxidase-like protein	18.5	61.563	4088400				97809000	40541000	108280000	68834000	34487000
W9RFQ8	Zinc finger CCCH domain-containing protein 11	5.8	53.138	5136400		6835800	4763900			14138000	13708000	17057000
W9RFS3	Serine/threonine-protein kinase STN7	22.8	61.148	19760000	16246000	9462100	168950000	72290000	111170000	307960000	230290000	56757000
W9RFS9	Allene oxide cyclase 4	17.6	28.297	105360000	86500000	135460000	50107000	89213000	78010000	18389000	11162000	13271000
W9RFT1	Serine/arginine-rich splicing factor 4	8.3	35.335	50437000	34769000	76513000	14940000	21244000	22761000	9779400	5490100	18024000
W9RFX4	Malic enzyme	25.1	73.599	360480000	260090000	208960000	210200000	221900000	251720000	139320000	102520000	63249000
W9RFX5	50S ribosomal protein L13	18.7	28.083	148190000	127740000	155100000	225000000	129850000	247030000	75841000	81528000	71531000
W9RFY6	ABC transporter B family member 1	3.4	150.71	10589000	12865000	11467000	6310500	11603000		11871000	10048000	12742000
W9RG01	Acyl-coenzyme A oxidase	8.7	74.808	12398000	14736000	14883000	15305000		14865000	15959000	17150000	21388000
W9RG11	Pyridoxine/pyridoxamine 5-phosphate oxidase	7.2	29.01	21359000	21188000	20956000	23044000	28158000	19105000	40469000	63343000	98655000
W9RG16	Phosphoribosylaminoimidazole-succinocarboxamide synthase	5.1	65.98	6738500	11341000	11391000	9569000	21668000	15492000	13440000	20438000	12159000
W9RG17	GDSL esterase/lipase	5	42.006	26176000	42057000	29254000
W9RG25	Glucan endo-1,3-beta-glucosidase 4	5.5	53.182	29999000	60657000	48570000	19064000		25810000
W9RG51	Cytochrome b-c1 complex subunit 9	43.1	8.2553	114480000	86155000	89137000	95653000	117070000	67625000	29117000	28962000	26851000
W9RG54	AB hydrolase-1 domain-containing protein	5.6	42.549								4734500
W9RG58	Vacuolar-sorting receptor 1	5.9	69.419	125230000	78897000	95594000	12505000	10912000		8504700	8664600	16816000
W9RG63	GYF_2 domain-containing protein	4.2	61.559	7445200	13583000	13794000	7436000	8053100	1875300
W9RG67	Dipeptidyl peptidase family member 6	18.3	43.121	85586000	80774000	67080000	28150000	12006000	38246000	69178000	88744000	105870000
W9RG70	Importin subunit beta-1	7.1	96.163	34794000	77695000	42861000	6920300		9204300	25854000	9802200
W9RG76	Carboxypeptidase	16.3	49.463	130840000	114620000	160550000	153360000	88741000	71772000	81921000	72679000	70629000
W9RG82	Far upstream element-binding protein 3	9.5	80.978	85530000	103830000	91948000	72572000	33790000	54183000	51971000	51841000	62142000
W9RG87	Uncharacterized protein	11.9	30.224	4989500	11766000				9411800
W9RGB3	Putative vacuolar protein sorting-associated protein 13A	0.2	498.98	25049000	21257000	27760000	172310000	6184300	196760000	82351000	321810000	179490000
W9RGC5	Stress-response A/B barrel domain-containing protein	31.8	12.496	39087000	26976000	10876000	26298000		26535000	23970000	22944000	171970000
W9RGD2	D-3-phosphoglycerate dehydrogenase	20.1	63.286	50668000	49093000	54421000	105540000	80530000	88874000	150150000	148530000	120510000
W9RGD5	PI-PLC X domain-containing protein	6.6	44.544	20157000	26414000	24757000	37105000	52072000	45523000	103300000	109050000	113960000
W9RYQ5	Flavonoid 3-monooxygenase	4.1	60.606							9568700	14303000
W9RGH2	Uncharacterized protein	6.6	83.755	9497300	9011200	6229800
W9RGH7	Uncharacterized protein	29	22.22	87380000	82500000	93395000	130950000	75131000	118380000	48692000	42155000	119020000
W9RGJ1	Uncharacterized protein	21.4	43.541	78113000	89656000	88632000	40148000	49989000	34840000	77293000	63828000	55255000
W9RGJ8	Uncharacterized protein	4.8	39.124	42820000	58668000	74767000	27738000	83964000
W9RGL2	Threonine dehydratase	3	66.309	13553000	21927000	27333000	7782600	7704800	12262000	4312100
W9RGN5	Protein transport protein Sec24-like protein	1.9	115.22	13199000	11312000	10546000			7459700	9972800	13287000	11307000
W9RGN8	Chlorophyll a-b binding protein, chloroplastic	50.4	28.532	1219500000	764580000	1426900000	3291100000	2088800000	2312000000	1938700000	2214300000	1976500000
W9RGQ3	Small nuclear ribonucleoprotein G	40.5	8.8352	247560000	244340000	331800000	126830000	200110000	97348000	79374000	88968000	73532000
W9RGQ5	Transcription elongation factor SPT5	1.7	115.4		3162400
W9RGQ8	Uncharacterized protein	6.1	48.039								14364000
W9RGR6	Mannan endo-1,4-beta-mannosidase 6	4.5	47.716	24980000	16871000	22452000	13089000
W9RGR8	Uncharacterized protein	8.9	20.341	12485000	9250400	13288000	28594000	85349000	83138000	53343000	48996000	41617000
W9RGS5	Transketolase	43.3	80.305	5348200000	4697500000	6444800000	15620000000	11085000000	10679000000	11764000000	13878000000	10158000000
W9RGT3	Uncharacterized protein	12.8	33.682	25957000	47377000	40789000	23383000	26232000	27083000
W9RGT7	F-box protein SKIP8	5.5	26.384	3761200	3856200				2965700
W9RGU1	Tubulin beta chain	33.6	50.363	28336000	36162000	27319000	12390000		19183000
W9RGV2	Phosphoglucomutase	51	63.511	997290000	1021100000	1314500000	1082900000	830750000	803660000	1440600000	1404500000	1589500000
W9RGV7	Glyoxylate reductase	27.5	38.328	102020000	79157000	35515000	174400000	77621000	155490000	129190000	159570000	191310000
W9RGW1	CAAD domain-containing protein	30.8	16.215	20429000	12199000	19929000	64558000	16629000	30409000	122690000	80355000	47405000
W9RGW3	Protein argonaute 4	18	75.063	94893000	238580000	144990000	49834000	47759000	127800000
W9RGY2	Putative inactive receptor kinase	6.5	72.059	57176000	63678000		44162000	49183000		20547000	12073000	26112000
W9RGZ8	Serine-threonine kinase receptor-associated protein	16.9	38.033	27704000	33296000	26864000	19890000	18805000	19723000	32365000	43660000	42717000
W9RH22	Mitochondrial-processing peptidase subunit alpha	4.2	54.235							7715500	5445100	7873800
W9RH28	Strictosidine synthase 1	16.2	36.135	95307000	266810000	69217000		44237000		40370000	22590000
W9RH39	Uncharacterized protein	14	34.574	93386000	127600000	133980000	75450000	23213000	63086000	131360000	87715000	74227000
W9RH55	HMG-Y-related protein A	20.1	19.346	164100000	260870000	230310000	67641000	75455000	78877000	121910000	66452000	53783000
W9RH68	Endoglucanase	8.2	55.229	18367000	21500000	19818000
W9RH83	NmrA domain-containing protein	20	34.574	109840000	117740000	75351000	68728000	98343000	86674000		44098000
W9RH95	Serine/threonine-protein phosphatase	5	36.989
W9RHB1	UDP-glucuronic acid decarboxylase 1	8.4	25.234	13608000	17726000	13559000
W9RHD2	Isoleucine--tRNA ligase	14.3	117.52	39010000	44236000	46538000	69614000	38898000	48245000	112040000	144590000	91008000
W9RHD5	Pyrophosphate--fructose 6-phosphate 1-phosphotransferase subunit beta	28.1	61.541	816360000	1151800000	601790000	303390000	108190000	449820000	195760000	359390000	358560000
W9RHE5	Uncharacterized protein	10.8	15.479	2356300		7571000
W9RHF1	Uncharacterized protein	7.8	33.249	5677000	8619300	4596800	3741000	8757000	2796200	6339800	8684300
W9RHF9	Sucrose nonfermenting 4-like protein	4.5	54.589	5328900	6035700	9057600			6228000
W9RHJ6	Uncharacterized protein	12.9	34.433	158240000	117030000	34199000	148200000			141670000	165910000	140920000
W9RHK9	L-allo-threonine aldolase	10.1	38.297	12870000	18802000	13137000		8266100	8793200
W9RHL2	Proteasome subunit alpha type	29.4	30.924	507570000	476060000	277080000	305840000	109440000	211780000	102390000	90233000	128500000
W9RHM1	Uncharacterized protein	10.9	26.431		5477900	9413200				5439800	7992800
W9RHN3	PPC domain-containing protein	21.3	36.968	19000000	22949000	19692000	28958000		19575000	50601000	54296000	41610000
W9RHP1	60S ribosomal protein L44	5.9	51.071	479520000	464550000	646770000	178400000	133840000	199850000	148300000	163340000	322660000
W9RHP7	Poly(RC)-binding protein 1	18	48.817	113230000	126890000	139350000	78274000	40801000	47005000	102550000	118480000	89695000
W9RHQ2	Histone	19.9	22.064	428170000	654120000	763520000	163080000	288660000	246190000	406000000	459930000	337140000
W9RHR9	ATP-dependent zinc metalloprotease FTSH 2	40.8	74.242	1896400000	1746600000	1947800000	2497500000	2678700000	3301400000	2537100000	2596500000	2422400000
W9RHS2	Auxin transport protein BIG	0.5	566.71	90719000	86214000	87289000	56046000	83705000	83499000	29791000	27919000	33560000
W9RHT2	5-methyltetrahydropteroyltriglutamate--homocysteine methyltransferase	31.3	9.2354	97795000	141870000	85263000	32397000	65805000
W9RHU3	Phospho-2-dehydro-3-deoxyheptonate aldolase	10.1	33.404	6877800	9402400	6961500	6736900	6445000
W9RHW3	GDSL esterase/lipase	15.1	23.262	96485000	98272000	142980000
W9RHW6	Uncharacterized protein	1.7	280.42	17128000	10015000	22561000	16832000	13156000	16302000	24183000	19473000	21481000
W9RHZ1	Methylcrotonoyl-CoA carboxylase subunit alpha	9.4	127.79							90536000	71924000	68427000
W9RZ85	Ubiquitin-conjugating enzyme E2 35	28.8	17.248	30053000	33653000	48309000	27696000	60544000	6051400			28741000
W9RHZ6	NifU-like protein 3	13.2	57.815							23817000	11629000	19512000
W9RI01	Plasma membrane ATPase	14.2	105.51	13857000	9919000	9703900	18971000	14416000	16152000	80122000	91109000	10713000
W9RI03	Cell division cycle 5-like protein	2.9	109.46	5524800	14294000	5436800	5110800	2836700	4890500
W9RI27	Uncharacterized protein	37.1	18.968	198870000	180240000	185300000	347550000	402380000	341180000	102800000	154810000	93261000
W9RI46	Subtilisin-like protease	2	90.335	11402000	10783000	15537000
W9RI49	40S ribosomal protein S15	65.8	17.242									17681000
W9RI60	Uncharacterized protein	6.3	22.168	35357000	29709000	33144000	34541000	34610000	26075000	227350000	148560000	213800000
W9RI64	Mediator of RNA polymerase II transcription subunit 14	4.9	239.81	547960000	552400000	359620000	392540000	523670000	429450000	134760000	143650000	140910000
W9RI69	ATP-dependent Clp protease proteolytic subunit	28.3	31.729	313220000	317210000	308250000	262860000	37101000	96800000	395370000	509970000	419590000
W9RI83	Outer envelope protein 80	6.7	79.018	9653500	10704000	8251400	16602000	14235000	18340000	27253000	33626000	40314000
W9RI85	Uncharacterized protein	1.1	93.584		43692000
W9RI97	Aldehyde dehydrogenase	9	54.609	53849000	58535000	78020000
W9RI99	Uncharacterized protein	0.9	103.34	6208600	6287400		5005200			15644000	12807000	6718700
W9RIB4	GTP-binding protein	39.9	22.083	407340000	413870000	318690000	222750000	202240000	246430000	66894000	55366000	42414000
W9RIB5	Uncharacterized protein	20.9	37.633	42522000	40715000	48429000	23591000	74926000	38215000	41157000	39209000	40292000
W9RIC2	Cell division cycle protein 48-like protein	30	96.188	230220000	208860000	290850000	191550000	215540000	106460000	78368000	59230000	31287000
W9RIC3	Epimerase domain-containing protein	23.8	35.801	40135000	39458000	45645000	139820000	310480000	208270000	236440000	223460000	158930000
W9RID2	Importin subunit alpha	18.7	58.463	32902000	48349000	46360000	25440000		62426000	44934000	38075000	30940000
W9RID5	Serine/threonine-protein kinase SAPK2	19.5	67.138	1674000000	1671500000	2086500000	825970000	762470000	1148800000	878470000	967500000	1067800000
W9RID6	RNA-binding protein 8A	19.7	21.065	76954000	92665000	86603000	36090000		67568000	132900000	116820000	89393000
W9RID9	Serine--tRNA ligase	2.9	57.733	10223000	13147000	11657000	8911800			13363000	23244000	7471200
W9RIG1	NAD(P)H-hydrate epimerase	7.5	67.095							67647000	87991000	209470000
W9RIG3	Uncharacterized protein	4.2	24.103						5153400
W9RIH9	ABC1 domain-containing protein	24.9	63.008		4312800		83904000	11529000	12856000	264310000	433240000	116520000
W9RIK4	Uncharacterized protein	13.3	11.979	19153000	25017000	26788000	20652000	8131400	12299000	15799000	10239000	18947000
W9RIP4	Heterodimeric geranylgeranyl pyrophosphate synthase small subunit	19.5	36.901	49222000	54925000	61288000	61601000	63208000	37272000		44069000	34863000
W9RIQ3	Long chain acyl-CoA synthetase 1	2.8	67.994	7937500	9735700				6671800
W9RIR7	ADP-ribosylation factor 2	47.3	23.033	334670		30839000	231880
W9RIT4	ADP,ATP carrier protein	1.3	67.791					247460000	10144000	58770000
W9RIV2	Aquaporin TIP1-1	16.7	25.873	444840000	698190000	197790000	813430000	553380000	1009100000	1356900000	1749700000	2681900000
W9RIX3	Putative zinc protease pqqL	4.8	140.25	6690900	10962000	6767800	10269000	9216600	6797800	23554000	17631000	20923000
W9RIY9	Mitochondrial outer membrane protein porin 2	30.1	29.315	293870000	283270000	374650000	236940000	184090000	259370000	139230000	140740000	165400000
W9RJ04	Clathrin heavy chain	10.5	196.88	21977000	22124000	20589000	16577000	16050000	25256000	48407000	43314000	21185000
W9RJ06	Glucan endo-1,3-beta-glucosidase 6	6.5	52.142	48545000	56469000	24194000	19350000	13404000	24911000	6927400	7469900
W9RJ26	Outer envelope protein 64	4.2	41.656							12628000	14982000	17871000
W9RJ27	PLAT domain-containing protein	17.4	20.898	716340000	616640000	703250000	627230000	1136300000	477790000	924330000	410670000	688050000
W9RJ30	N-alpha-acetyltransferase 50	12.2	18.492							6304800	7960900	5188500
W9RJ31	CBS domain-containing protein	12.3	57.92	7470600	7405000	7047300	19822000	21459000	34214000	57196000	82969000	21870000
W9RJ38	Small nuclear ribonucleoprotein Sm D3	26	14.201	179740000	240050000	137880000	62853000	123930000	141770000	37432000	23193000	40489000
W9RJ43	Catalase	47	56.957	2420300000	2092700000	2054300000	9433800000	7510900000	6548900000	15223000000	15743000000	11313000000
W9RJ49	Putative plastid-lipid-associated protein 6	35.2	30.652	391830000	272210000	445110000	1369700000	1024600000	994810000	1593800000	1876000000	1468000000
W9RJ53	High mobility group B protein 2	14.4	16.054	18996000	18896000	9011300	17109000	9959100	21973000
W9RJ59	Uncharacterized protein	1.4	140.2			8217800
W9RJ66	Uncharacterized protein	31.8	37.126	11024000	10927000	11499000	51214000	8862300	10618000	46050000	407830000	53186000
W9RJ70	Uncharacterized protein	4.9	29.641	8437100	10365000	16526000	7254200	5388100	3048500
W9RJ75	Replication factor A protein 2	11.7	31.008	13089000	23421000	12363000
W9RJ94	60S ribosomal protein L13-2	29	23.778	827540000	856390000	1216200000	397230000	401800000	478000000	591940000	419990000	518860000
W9RJ97	Protein phosphatase	5.9	45.669	11951000	13437000	14191000	15358000		15066000	24017000	25523000	23638000
W9RJ99	Short-chain dehydrogenase TIC 32	4.7	20.357	5545900		4746100				26237000	13113000	9619000
W9RJA1	Vesicle-associated membrane protein 713	29.1	25.105	31556000	35577000	22135000	15802000		38131000	38785000	29969000	35503000
W9RJB8	Protein MEMO1	4	112.93	12396000	13405000	15072000	9845000
W9RJD1	Cysteine proteinase RD21a	15.8	51.052	71217000	81589000	86820000	68762000	173260000	156080000	208550000	183540000	101310000
W9RJE4	26S protease regulatory subunit 8-A-like protein	35.3	44.547	328730000	359550000	249960000	184720000	131070000	158320000	87755000	79612000	105900000
W9RJE8	Bifunctional purine biosynthesis protein PurH	8.9	64.498	32993000	47267000	25166000	43162000	17742000	29650000	97394000	92887000	57885000
W9RJF1	Rhodanese domain-containing protein	14.6	27.687	11674000	11888000	18703000	18882000		27973000	19065000	20203000	24900000
W9RJF2	U2 small nuclear ribonucleoprotein B	19.5	30.303	43990000	43874000	45030000	22561000	48759000		16179000	18031000	13680000
W9RJF5	60S ribosomal protein L7-4	50.6	28.319	608880000	643950000	967140000	275550000	171720000	170430000	82325000	50552000	50421000
W9RJG5	Lipoxygenase	26.3	100.56	691730000	780460000	1026700000	886340000	195820000	354510000	1153600000	887560000	646630000
W9RJG7	Ras-related protein RABA5a	14.3	24.943	196580000	182070000
W9RJH0	DUF3700 domain-containing protein	11	28.067					8347100	34648000		15362000	37641000
W9RJH3	Inositol-1-monophosphatase	10.8	40.541	18941000	19029000	23062000		10531000	10466000		16194000	20483000
W9RJH6	Uncharacterized protein	15.1	20.439	7401600	6747800	11765000
W9RJJ7	Chaperone protein ClpC	62.8	36.525	1689800000	1619900000	1316500000	1585700000	996900000	1180300000	812170000	1114500000	1009500000
W9RJK5	Uncharacterized protein	4.5	24.716			4635900
W9RJL1	Uncharacterized protein	3.4	36.579	15135000	14128000	33753000	24188000	20229000	13781000	63713000	70237000	49341000
W9RJM4	Upstream activation factor subunit spp27	25.5	15.078	63152000	230590000	165390000	157030000	111730000	158630000	87481000	108290000	145250000
W9RJQ1	Putative plastid-lipid-associated protein 8	10	26.521	4578100	3193600	8174100	7666000			3491800	3563400	12829000
W9RJQ8	Putative aarF domain-containing protein kinase	9.2	85.702						19420000	20359000	20852000	13926000
W9RJR4	3-ketoacyl-CoA thiolase 2	36	48.666	164900000	230590000	173940000	195830000	146400000	82707000	570380000	504360000	210460000
W9RJS6	Carbonic anhydrase	7	33.319	25787000	55402000	26971000	35099000				24671000	115200000
W9RJT5	L51_S25_CI-B8 domain-containing protein	11.1	11.181	14911000		9577200			14170000	20407000	27986000	28052000
W9RJV1	Uncharacterized membrane protein	4	88.908				2624900					4658400
W9RJW4	Uncharacterized protein	10.4	81.447	8698800	10923000		28413000	18697000	51273000	65310000	47075000	41693000
W9RJW6	B-cell receptor-associated protein 31	8.1	23.587	5316300			4483200
W9RJW9	Aminomethyltransferase	58.7	44.06	1038700000	817340000	1134600000	4052800000	2931300000	2319600000	5366300000	5995800000	4784800000
W9RJY9	Peroxiredoxin Q	18.3	12.998	494640000	294520000	832310000	1551800000	1155100000	1200000000	298030000	275690000	287970000
W9RK14	Uncharacterized protein	66.9	15.997	110860000	105310000	193130000	74281000	58827000	70244000	50531000	46669000	61428000
W9RK17	Uncharacterized protein ycf37	13.8	39.048	31650000	35945000	47858000	52086000	75255000	43820000	26183000	36308000	94566000
W9RK20	WD40 repeat-containing protein SMU1	2.4	61.747	3455000	3783200	4511300	3275300
W9RK23	Xylose isomerase	31.7	53.877	498470000	463400000	358750000	215080000	176110000	226520000	221000000	155900000	208240000
W9RK30	Uncharacterized protein	3.8	29.865	108280000	90277000	151040000	36063000	132620000
W9RK41	FGGY carbohydrate kinase domain-containing protein	2.1	68.216									6590200
W9RK49	Lysosomal Pro-X carboxypeptidase	8.2	52.488	18282000			85357000		32461000	137070000	64762000	39258000
W9RK68	Uncharacterized protein	5.1	44.402	8653200	12030000	6919800			8238400
W9RK77	Uncharacterized protein	1.7	138.29								1907400
W9RKA4	Starch synthase, chloroplastic/amyloplastic	13.1	67.421	18617000	46982000	55273000	30617000	51444000	50169000	281560000	368390000
W9RKA8	Chlorophyll a-b binding protein, chloroplastic	26.1	30.903	196600000	94882000	146050000	643950000	318950000	458830000	523750000	657180000	338740000
W9RKB8	14-3-3-like protein D	15.1	72.957	91894000	74313000	97218000	83162000	72324000	27736000	90980000	86267000	98721000
W9RKB9	Ribosomal protein	35.8	39.822	424290000	382910000	561520000	462420000	369550000	461470000	678890000	917690000	949200000
W9RKC0	Uncharacterized protein	21	53.034	257890000	279040000	218470000	611370000	332280000	433280000	1238300000	1137700000	864180000
W9RKD9	Branched-chain-amino-acid aminotransferase	11.1	44.898	52515000	48695000	52221000	24873000	20934000	19249000	36313000	33722000	38870000
W9RKF4	Cathepsin B	3.8	37.746	6464200	14133000	12354000	1258600		13737000
W9RKG2	Uncharacterized protein	27.8	25.746	135970000	129320000	169420000	214290000	357550000	207690000	288180000	321000000	226680000
W9RKH2	NmrA domain-containing protein	24.1	44.3	171210000	149990000	179000000	454520000	266520000	333920000	204360000	276490000	247100000
W9RKH7	T-complex protein 1 subunit epsilon	14.7	60.869	158360000	197640000	192540000	93718000	94937000	89399000	123330000	91755000	136170000
W9RKI9	Cellulase domain-containing protein	6.3	62.06		18430000	10759000		42432000	51416000	33472000	21379000	16126000
W9RKL9	26S protease regulatory subunit 6A-A-like protein	45.3	20.405	54789000	55276000	96109000	19157000	50595000	31165000	70327000	67720000	65717000
W9RKM1	PPM-type phosphatase domain-containing protein	9.2	29.92	3088500	3646800	2221600			1857100
W9RKP0	Thioredoxin reductase 2	28	38.961	317080000	493620000	371960000	300600000	205390000	244250000	185150000	213160000	120420000
W9RKP5	Putative methyltransferase	10.7	38.354							37957000	58390000	43334000
W9RKQ3	Protein SEC13-like protein	21.2	32.62	259920000	203780000	198670000	115950000	48530000	96124000	201170000	139400000	140240000
W9RKQ5	HMG1/2-like protein	23.4	15.887	305210000	424030000	468310000	211170000	251230000	124490000	307610000	282990000	341510000
W9RKQ8	Uncharacterized protein	6.6	46.721	49457000	83794000	102280000	34609000	34062000		15444000	16800000	13745000
W9RKR0	Ribonuclease	22.3	107.53	450890000	550790000	482470000	61946000	111070000	158740000	31286000	29117000	15201000
W9RKS2	Uncharacterized protein	17.1	41.508	14501000	7801800	9771400	11385000	2933400
W9RKV0	Pre-mRNA-processing factor 6	2.3	114.44	3600600					2482000			7666500
W9RKW4	NAD(P)H-quinone oxidoreductase subunit N	21	25.438	33755000			39234000	13837000		59233000	78057000	48876000
W9RKW6	Endochitinase 1	27.7	34.894	34607000	17225000	43862000	52513000	52394000	39098000	113270000	77600000	148380000
W9RKX2	Eukaryotic initiation factor 4A-13	39.1	27.741	75494000	97025000	102640000	78680000	143050000	95308000	46488000	39448000	43383000
W9RKX6	ATP-dependent Clp protease proteolytic subunit	17.8	45.31	112230000	132380000	133060000	120580000	96012000	103020000	151860000	187600000	146630000
W9RKY1	Aminopeptidase	28.3	97.762	663260000	721420000	753240000	467940000	449680000	639620000	665820000	585930000	522730000
W9RKZ6	Outer membrane lipoprotein blc	37.8	21.319	294050000	239560000	262280000	297350000	250490000	336620000	296380000	352420000	718950000
W9RL14	40S ribosomal protein S5	55.9	22.766	2086900000	2417000000	2725000000	1006200000	1324200000	977290000	752120000	585900000	1631300000
W9RL32	Ubiquitin-conjugating enzyme E2 7	7.6	16.062			16637000
W9RL43	Methionine--tRNA ligase	16.2	61.27	20494000	21834000	28097000	23704000			110670000	145730000	71708000
W9RL56	CNNM transmembrane domain-containing protein	3.8	54.307							12305000	11251000	6929000
W9RL63	Polyphenol oxidase	16.9	65.055	372540000	355610000	377040000	241480000	145180000	363660000	314980000	149610000	352500000
W9RL64	Serine/threonine-protein phosphatase	6.9	34.871	19557000	26054000	23024000	25148000		13668000	16071000	11650000	18561000
W9RL70	DLH domain-containing protein	11.2	25.724	12237000	14878000	19247000	8666200	14428000	15010000	24331000	15137000	34039000
W9RL71	Alpha-galactosidase	9	42.089	39665000	16673000	17536000	16636000
W9RL72	Eukaryotic translation initiation factor 3 subunit F	26	23.957	218380000	176070000	182340000	87231000			46970000	30661000	34679000
W9RLB1	5-methyltetrahydropteroyltriglutamate--homocysteine methyltransferase	21.9	83.098	923910000	803420000	1057300000	166130000	712910000	454730000	75022000	72900000	76122000
W9RLB3	Vacuolar-sorting receptor 6	5.7	70.498							13282000	11791000
W9RLC6	Aconitate hydratase	24.9	102.3	485210000	567420000	581780000	360220000	510500000	382690000	855730000	816660000	640940000
W9RLD0	Potassium transporter	1.3	106.64			4689700			12909000	14239000	17854000	10155000
W9RLD9	Uncharacterized protein	17.1	36.284	20733000	20994000	30502000	20608000	22604000	20486000	55892000	64849000	101650000
W9RLH6	Glycerol-3-phosphate dehydrogenase	5.6	68.632	2401400	3711100	4147400	3997200	3876300	3487500
W9RLI9	Pyruvate kinase	34.6	56.273	375570000	417850000	408500000	278390000	262430000	241070000	147760000	132520000	114290000
W9RLJ5	Topless-related protein 4	9.1	124.48	69907000	80950000	82470000	69958000	71425000	62634000	119670000	116520000	128140000
W9RLL0	Putative LRR receptor-like serine/threonine-protein kinase	8.7	48.428	54878000	77342000	66422000			35654000
W9RLL9	DNA helicase	10.8	81.264	16734000	30785000	19997000						11621000
W9RLM1	4-alpha-glucanotransferase	4.1	65.354							11266000	10690000
W9RXF3	Ribosomal protein	22.8	30.286	405270000	484220000	351560000	167600000	220770000	261550000	225290000	221940000	253690000
W9RLN2	50S ribosomal protein L15	33.1	13.318	45409000	39839000	70331000	65323000	42924000	48275000	75878000	86124000	133660000
W9RLN3	Protease 2	4.3	89.295	35114000	41462000	31388000	39956000			12842000	16585000	16956000
W9RLN4	Glutamate synthase [NADH]	2.2	196.9							10266000	10121000
W9RLQ1	Putative quinone-oxidoreductase-like protein	40.9	35.418	579190000	545450000	611960000	586000000	419200000	555560000	307460000	194670000	285020000
W9RLQ2	SHSP domain-containing protein	14.6	34.185							25865000	19876000	13958000
W9RLQ8	Gamma-glutamyltranspeptidase 1	3.4	66.48	20159000	14037000	19301000	13270000
W9RLQ9	Uncharacterized protein	1	73.735	46026000	23599000	42764000	70179000	68579000	59924000	24312000	24581000	26696000
W9RLR5	Acidic leucine-rich nuclear phosphoprotein 32-related protein	6.5	51.479	8566500	8237700	17378000	6970100		4273500	18980000	14950000	19736000
W9RLT9	FabA domain-containing protein	20.6	25.672	168430000	166970000	118140000
W9RLU6	Peptidylprolyl isomerase	26.2	23.545	17998000	7152000	25783000	30269000	59876000	22514000	127280000	68656000	85280000
W9RLU8	Putative methionine--tRNA ligase	20.3	41.437	79046000	54734000	169670000	42939000	29284000	35067000	40346000	47898000	84329000
W9RLV3	Uncharacterized protein	13.7	28.607	24008000	17072000	27189000	30639000	82264000	68169000	58572000	77764000	81709000
W9RLW3	Malignant T-cell-amplified sequence 1	11	23.398	5368900	10112000	7397000			3805400
W9RLX2	60S ribosomal protein L10	8.2	64.765	740990000	744210000	688590000	329740000	230590000	215750000	487930000	522360000	138560000
W9RLX5	Heparanase-like protein 3	4.9	59.012	2856000	3802100	3173600	2812100	8941300
W9RM10	RNA-dependent RNA polymerase	19.6	113.21	333170000	313320000	324190000	307190000	368220000	373070000	621410000	431370000	509900000
W9RM55	Glycine--tRNA ligase 1	32.6	77.355	618590000	581050000	602210000	839850000	561970000	822420000	702240000	868010000	529320000
W9RM88	Cytochrome b-c1 complex subunit 6	4.3	23.444								6341100
W9RMA1	Histone	15.9	29.543	545590000	914170000	1148900000	270210000	280830000	411320000	302080000	300680000	329310000
W9RMA3	PRA1 family protein	12.5	20.408	17559000	13828000	19952000	29749000	24915000	56598000	69229000	55268000	49369000
W9RMA5	Dynamin-related protein 5A	15.2	68.326	82781000	119730000	42443000	23757000		25392000		18005000
W9RMB5	Patatin	11.1	44.292				4769900		4086800	16346000	44694000	14429000
W9RMB6	60S ribosomal protein L17-2	25.2	22.801	1357100000	1576100000	1414400000	512830000	418080000	793030000	656590000	486660000	500460000
W9RMC9	ATP-dependent 6-phosphofructokinase	29.1	54.453	106390000	69588000	109860000	138280000	37835000	48552000	156740000	297730000	121800000
W9RMD6	Uncharacterized protein	5.8	58.554	6448500	8374600	7430500	9423000	7340200	6547500		15513000	13251000
W9RMD9	Uncharacterized protein	10.9	35.497	103100000	93371000	146990000	250160000	268070000	253510000	281060000	267850000	611250000
W9RME4	Transmembrane 9 superfamily member	7	73.331	83864000	90037000	33281000	36181000	11056000	71564000
W9RMG3	Sucrose synthase	3.3	95.023							15595000	13561000	15784000
W9RMH0	AP-2 complex subunit alpha	8.6	119.33	32475000	27817000	28737000	28469000	64657000	78713000			21088000
W9RMH2	Putative importin-7-like protein	2.8	122.65	42214000	46969000
W9RMJ5	Uncharacterized protein	15	13.442		9302700	9763700	19494000	81731000	56671000	30884000	43830000	40700000
W9RMK1	Fructose-bisphosphate aldolase	58.5	38.152	154790000		17974000	3250000000	1158800000	1522000000	1748200000	2098500000	1632300000
W9RMK9	Ubiquitin carboxyl-terminal hydrolase 12	19.6	228.25	316800000	434560000	431940000	305590000	288200000	217510000	314100000	294520000	190170000
W9RML0	30S ribosomal protein S1	19	40.356	25401000	18703000	23556000
W9RMM3	Chlorophyll(Ide) b reductase NOL	8.8	39.163						27694000	13411000	14355000	15154000
W9RMP1	Dynamin-like protein ARC5	4.3	85.901							15674000	16917000
W9RMP4	Isovaleryl-CoA dehydrogenase 1	5.5	41.471							19020000		17304000
W9RMQ8	UDP-glucose 4-epimerase GEPI48	15.2	38.231	46363000	38366000	43654000	137230000	120740000	60114000	85652000	92850000	95807000
W9RMR2	La-like protein	12.9	53.279					3286000	3532800	8335200	10252000	5327500
W9RMT5	Aldehyde dehydrogenase family 2 member	45.1	59.392	245540000	287650000	332760000	281250000	353070000	225730000	582840000	572760000	487840000
W9RMW2	Pantothenate kinase 2	12.2	101.1	47301000	36680000	52460000	44637000			32349000	25325000	18057000
W9RMX0	Calreticulin	16.4	48.364	85615000	94720000	61531000	60761000	78030000	111340000	67079000	52263000	21042000
W9RMX2	60S ribosomal protein L38	8.3	17.678	629210000	837840000	556440000	231790000		73332000	104990000	65407000	46021000
W9RMX5	Sacchrp_dh_NADP domain-containing protein	7.2	49.178	5550200	8170100	10591000	11721000	14745000	8206400	40814000	49013000	13116000
W9RMY3	Uncharacterized protein	5	47.693	10950000	17225000	12071000			6516900
W9RMY8	Uncharacterized protein	44.2	10.752	348890000	285430000		108120000		116690000	24667000	26930000	81223000
W9RN06	Elongation factor 1-gamma	13.5	52.226	171950000	219800000	190180000	131590000	378640000	207040000	98530000	90865000	96157000
W9RN09	Cystathionine beta-lyase	13.2	49.699	93510000	94794000	126280000	24940000	12427000	52699000	14486000	13505000	12986000
W9RN12	Glycine--tRNA ligase 2	4.9	125.91	6618900	6246900	8336700	7473700	5459900	8156600	7620800	12391000	6918800
W9RN25	Peptidylprolyl isomerase	17.4	38.954	4169100	3988600	3509900	17940000	45128000	63169000	29465000	31880000	6973600
W9RN38	Putative ADP-ribosylation factor GTPase-activating protein AGD9	11.1	43.371	8110400	26986000	22266000	7326800	8357700	8797900			7840400
W9RN40	Guanosine nucleotide diphosphate dissociation inhibitor	39.2	50.845	508140000	598870000	448770000	349070000	307580000	346070000	694790000	539120000	598380000
W9RN48	Uncharacterized protein	7.2	62.09	63283000	67007000	63281000	215670000	57325000	110700000	45483000	49990000	312430000
W9RN52	Putative DNA-binding protein ESCAROLA	6.1	39.736			35356000
W9RN56	40S ribosomal protein SA	28.6	32.008	693550000	952120000	1086200000	379130000	432380000	352390000	583120000	591410000	397760000
W9RN57	Uncharacterized protein	6.7	31.905	4233800	4669100	10301000		6548000	7660300
W9RN59	Alpha-glucan water dikinase	14.1	160.73	42205000	26832000	30769000	39247000	55742000	87109000	68952000	78740000	48971000
W9RN74	Hexosyltransferase	1.6	64.726	5052400	5771200	3607300
W9RN76	Signal recognition particle receptor subunit beta	22.8	28.963	25297000	18081000	20611000	18213000	83816000	95336000	31513000	44684000	25823000
W9RN90	Smr domain-containing protein	3	80.541	9134700	10470000	12773000	15513000	7302200	11951000	26998000	26854000	21628000
W9RNA6	ATP-dependent Clp protease proteolytic subunit	23.6	40.68	100970000	92949000	121810000	143140000	177560000	56517000	142960000	163300000	116150000
W9RNB1	Quinone oxidoreductase-like protein	59	40.635	7324900000	5190200000	5931300000	13723000000	9743500000	9001300000	5542600000	7111300000	9597100000
W9RND6	Acyl-coenzyme A oxidase 4	19.4	48.226	24968000	34283000	45159000	29167000		36007000	29417000	34838000	93790000
W9RNE2	Phospholipase A1-IIdelta	47.5	48.55	76713000	34522000	250740000	10910000000	558120000	1514600000	2809400000	2735000000	1128300000
W9RNG3	ATP sulfurylase 2	18.5	53.991	56646000	59450000	92465000	57156000	83546000	60144000	62107000	110560000
W9RNH8	AP complex subunit sigma	8.8	24.107	12849000	13567000		14673000		17840000
W9RNK0	Uncharacterized protein	19.4	38.809	25232000	27091000	22928000	13097000	18491000	33156000	17891000	17520000	11630000
W9RNK1	Protein lap4	7.4	58.668								21670000
W9RNK6	Pyruvate dehydrogenase E1 component subunit alpha	25.6	35.898	78480000	84721000	63959000	83237000	78752000	52428000	158520000	168990000	121910000
W9RNL0	50S ribosomal protein L10	24.4	25.226	194300000	155240000	162950000	210660000	207290000	237490000	76033000	123530000	179630000
W9RNL7	Clathrin light chain	21.4	35.406	200950000	158100000	136720000	43860000	129970000	114890000	70700000	44666000	74894000
W9RNM7	Polyphenol oxidase	28.1	67.744	1281600000	2186800000	2312600000	617030000	1748800000	1335600000	1069300000	731400000	891900000
W9RNN8	Enhancer of rudimentary homolog	10.2	13.601	3955100	3522300	3678500
W9RNP2	Phosphoenolpyruvate carboxylase 2	39.9	111.05	439790000	561110000	490240000	974110000	558270000	633930000	1116000000	1036300000	507610000
W9RNP6	Rab proteins geranylgeranyltransferase component	3.8	60.399	6588100	9397700	11566000			5765500
W9RNP9	Putative cytochrome c	48.7	12.317	187170000	121680000	199280000	159200000	121160000	136930000	170830000	96805000	225140000
W9RNQ0	Uncharacterized protein	29.1	72	139970000	140940000	180200000	293670000	421090000	312010000	745930000	608240000	695150000
W9RNQ5	Multiprotein-bridging factor 1a	18.9	21.584	50407000	57445000	60634000	40376000	59297000	35558000	41773000	31262000	45307000
W9RNR2	Tubulin alpha chain	38.4	49.267	1869200000	2086900000	1455300000	324710000	952910000		101300000	105470000	54538000
W9RNS8	Annexin	7.2	38.96	4859500	4642100		7517700	26118000	28163000	13746000	7839500	15338000
W9RNV1	Serine hydroxymethyltransferase	24.1	24.74	644430000	320700000	720800000	2299200000	1641100000	1770700000	609000000	827700000	532610000
W9RNX6	Uncharacterized protein	6.9	49.036	17713000	27366000	35501000	37711000	34757000	40868000	108530000	87150000	56814000
W9RNX7	Cell division protein FtsZ-2-2-like protein	27.7	50.713	270850000	284470000	346810000	264670000	260880000	252510000	248610000	231260000	295510000
W9RNY3	Uncharacterized protein	1.3	76.338	10933000	13041000
W9RP12	PfkB domain-containing protein	31.8	35.221	750360000	764980000	709100000	266160000	378050000	444800000	381020000	358290000	219380000
W9RP17	Uncharacterized protein	7.5	21.761	2048200	2129300
W9RP25	Uncharacterized protein	3.3	28.398		3263800					19164000	13721000	15571000
W9RP26	Uncharacterized protein	5.9	75.209	6735300	15616000	17938000	7068200
W9RP34	Uncharacterized protein	29.9	13.598							12696000	18608000	10503000
W9RP37	CS domain-containing protein	24.2	35.183	293490000	324470000	236050000	100240000	204430000	37113000	30219000	53289000	91909000
W9RP45	Peptidyl-prolyl cis-trans isomerase	40.7	22.012	949710000	1037000000	603760000	421690000	544840000	476430000	395180000	388210000	372900000
W9RP67	UBX domain-containing protein 1	5.6	46.466	8395600	12474000	11971000	7664800	9224700	9306600	7781000	10358000	11978000
W9RP68	Peptidylprolyl isomerase	26.3	16.325	209500000	202670000	185700000	20987000	21568000		41395000	84404000	49075000
W9RP72	Anthranilate synthase component I-2	6.8	82.626	21123000	21342000	27081000	17168000	12793000		39678000	34531000	23463000
W9RP83	Uncharacterized protein	33.7	9.1585	103350000	61003000	82795000	459190000	316750000	368000000	185480000	282020000	282400000
W9RP88	Phosphomethylpyrimidine synthase	2.3	72.37	4424000	2574500	4985600	8544700			13207000	12867000	4759800
W9RPA6	Peroxisomal fatty acid beta-oxidation multifunctional protein AIM1	10.5	89.866	48938000	65853000	51999000	62726000	41689000	83779000	102340000	104140000	84772000
W9RPE6	GDSL esterase/lipase 1	2.9	41.857	54295000	61582000	63998000	28668000			12066000	12308000	15057000
W9RPF2	LEA_2 domain-containing protein	13.9	23.629	25547000	27306000	50004000	45704000	57310000	68221000	107810000	63391000	60284000
W9RPG2	Polyol transporter 5	4.1	58.725		2655300		3815200	4953500	8541300	7256500	17307000	6808700
W9RPK5	Acetyl-coenzyme A carboxylase carboxyl transferase subunit alpha	6.6	85.398	18715000	39125000	18812000	12082000		22647000	13983000	13262000	35130000
W9RPK6	Long chain acyl-CoA synthetase 2	2	74.117			3667700
W9RPK9	Ras-related protein RABD2c	38.1	22.608	374240000	354050000	417590000	198390000	409100000	372520000	138180000	114130000	193150000
W9RPL7	Proliferating cell nuclear antigen	32.7	29.167	324760000	669970000	333590000	32343000	24826000	21989000	20967000		45289000
W9RPM2	Glycinin G3	30	38.934	84571000	79789000	101230000	138960000	49862000	97289000	111280000	100050000	166640000
W9RPM3	Fructose-1,6-bisphosphatase	24.7	44.753	677450000	416540000	976990000	2640700000	1811600000	2276600000	2081100000	2674400000	1493300000
W9RPM9	Uncharacterized protein	45	16.486	124360000	119600000	247520000	54971000			84406000	77518000	55837000
W9RPN0	ATP-dependent Clp protease proteolytic subunit	26.4	33.459	238230000	194010000	232630000	272340000	244320000	207300000	158810000	186320000	232910000
W9RPN1	Luminal-binding protein 2	4.4	52.998					5042600
W9RPN4	Histone H2A	37.4	15.57	609810000	662680000	815420000	453780000	290180000	465590000	993210000	649140000	485710000
W9RPP5	Protein CbbY	9.9	30.433	9516900	11120000	20852000	48303000	33762000	22551000	53005000	73801000	65429000
W9RPQ1	Malate dehydrogenase	52.6	35.592	3397300000	3624800000	3958700000	3848900000	3600900000	3143900000	6570600000	6124700000	8105900000
W9RPR0	Protein tas	3.8	248.18	55052000	59024000	165440000	140820000	118280000	68442000	135320000	170860000	206260000
W9RPV7	Hypersensitive-induced response protein 2	35.7	31.539	83049000	70065000	74817000	107020000	89953000	169250000	141060000	125090000	148420000
W9RPW5	HABP4_PAI-RBP1 domain-containing protein	24.8	50.19	529540000	541610000	672200000	257890000	278780000	202320000	497750000	398630000	418180000
W9RPW9	Zeaxanthin epoxidase	3.8	48.575				29493000			12992000	19080000	9412500
W9RPX5	U-box domain-containing protein 4	11.7	95.305	38400000	31815000	34851000	51585000	32508000	34763000
W9RPZ0	DNA-directed RNA polymerases I, II, and III subunit RPABC3	12.3	21.344							8334400	7315100	6582100
W9RQ03	Acyl-coenzyme A oxidase	10.8	74.866	21612000	21286000	23259000	21223000	13477000	30853000
W9RQ13	3-isopropylmalate dehydratase small subunit	8.6	26.54							8238100	13765000
W9RQ15	Large subunit GTPase 1-like protein	3.8	65.424	25977000	43098000	28359000	30821000	31024000	25371000	47067000	105210000	113080000
W9RQ16	60S ribosomal protein L21-2	56.1	18.694	1194300000	1464100000	1573600000	524620000	632310000	688770000	1035500000	1105500000	1052900000
W9RQ18	V-type proton ATPase subunit E	32.2	26.208	263410000	249820000	242910000	181220000	184620000	173870000	613750000	449080000	393480000
W9RQ49	E3 ubiquitin-protein ligase UPL2	3.8	400.24	22439000	39752000	29269000	16742000	10681000	17804000	47992000	43941000	14990000
W9RQ50	Uncharacterized protein	21	18.78	50638000	53021000	56239000	51540000	49859000	57205000	185760000	147280000	200020000
W9SFC2	Retrovirus-related Pol polyprotein from transposon TNT 1-94	0.7	178.56						39856000	28441000	27913000	23461000
W9RQ56	Uncharacterized protein	1.2	92.794	1661700	1693900	1245900
W9RQ59	Uncharacterized protein	3.1	74.971	8480700	10161000
W9RQ61	Ferredoxin	23	15.742			76732000	119240000					777720000
W9RQ63	Cation-transporting ATPase	1.4	130.53							8128300	5592800	5925200
W9RQ71	T-complex protein 1 subunit beta	14	113.83	59416000	72217000	78487000	24963000			12766000	9320800	10747000
W9RQ76	60S ribosomal protein L7-2	46.5	28.401	90254000	62612000	111690000	32662000	23186000	46712000	23128000	16735000	21923000
W9RQB1	Peroxisomal membrane protein PEX14	2	58.683	7347000	10687000	18803000	6129700	5781000	5492000	14343000	12822000	17214000
W9RQB8	Uncharacterized protein	41.2	29.476	116720000	265090000	150100000	51787000	87010000	17356000	107380000	257080000	172090000
W9RQC1	Iron-sulfur cluster assembly protein	7.4	17.671	3819800	7081600		9175900	2832100	5903900	15664000	13389000	13098000
W9RQC5	Uncharacterized protein	5.8	24.997							18792000	16910000	21796000
W9RQC9	Acyl carrier protein	7.3	18.495	3539300	4712400	9721500	4707100				11300000	28633000
W9RQF9	DEAD-box ATP-dependent RNA helicase 56	22.2	58.687	959810000	1286800000	850600000	561610000	600810000	678020000	239400000	242610000	211690000
W9RQH1	Pectinesterase	31.3	25.407	1062100000	911750000	969240000	1152000000	1187100000	1306500000	785410000	703480000	650150000
W9RQH4	Oligopeptidase A	26.9	91.292	137050000	178560000	178130000	194480000	169000000	146810000	377560000	472900000	170840000
W9RQI2	Prolyl endopeptidase	18.2	82.293	9079500	8760700	9863700	163680000	13210000	6665300	109480000	392490000	11708000
W9RQI4	Epoxide hydrolase 2	6	36.47	5154900	4698100	5661900	7816900	8359700	10267000	7712600	5617200	7200200
W9RQI7	L-ascorbate oxidase-like protein	28.7	60.33	2345400000	1869600000	1814700000	937560000	2098000000	2647700000	312950000	229210000	340420000
W9RQJ1	Ubiquitin carboxyl-terminal hydrolase 12	9.9	137.28	25838000	32710000	29724000	22117000	23344000	20039000	15030000	9661500	21042000
W9RQJ3	Glyoxysomal fatty acid beta-oxidation multifunctional protein MFP-a	9.1	78.815	33335000	29324000	29739000	40017000	31607000	53596000	44627000	54055000	62756000
W9RQL9	Peptidylprolyl isomerase	5.9	20.071	5702100	5861800	7021700	3643700	5408400	5080500	11788000		4888400
W9RQM9	Ferredoxin-thioredoxin reductase, variable chain	36.3	18.452	108290000	89527000	84929000	198920000	209210000	136260000	177470000	288280000	460030000
W9RQP0	Uncharacterized protein	7.3	61.995	20397000	53901000	43807000	43770000			13175000	10168000	8221900
W9RQP9	Tropinone reductase-like protein	11.6	29.904	4662800		5050300	10394000	8728800	7556000	9622100	21740000	32885000
W9RQQ1	Uncharacterized protein	21	15.184	47934000	33649000	48963000	84515000	81714000	59497000	194680000	212750000	322010000
W9RQQ6	Cysteine synthase	55.6	43.739	2227300000	1969300000	2208200000	3922700000	3283900000	3077100000	1411600000	1575700000	1375400000
W9RQR4	Uncharacterized protein	16.3	47.211	87332000	120580000	108490000	83806000	57160000	79984000	60663000	89234000	80121000
W9RQR8	Peptidyl-prolyl cis-trans isomerase	6.3	18.996	5298800	6780700	6423200	5436000			8823800	6438300
W9RQS6	Putative GPI-anchor transamidase	5.7	47.621	7687600	9313600	6634900
W9RQT0	Phosphoribosylaminoimidazole carboxylase	9.9	66.858	62399000	32465000	31263000	25460000	19200000	34139000	14009000	26052000	23653000
W9RQV4	Wound-induced protein WIN2	3.9	22.382	7047700	6289000	9344600				55860000	31942000	40139000
W9RQV9	Splicing factor 3B subunit 3	10.6	135.03	185330000	199540000	230630000	116320000	84748000	238650000	132450000	112440000	87694000
W9RQW4	Putative aldo-keto reductase 1	11.8	77.001	37502000	46186000	35907000	36750000	34826000	30355000	37545000	33106000	25454000
W9RQW9	Putative ribose-5-phosphate isomerase	35.3	30.793	161450000	108860000	145500000	422990000	380010000	67778000	589200000	737820000	445130000
W9RQX1	Polyadenylate-binding protein RBP45B	10.1	43.987	27563000	46667000	45735000	26228000	32547000	26080000	23056000	32041000	23979000
W9RQX7	Uncharacterized protein	11.3	61.187	85068000	55014000	60827000	61112000		82783000	35587000	24800000	31374000
W9RQY4	26S proteasome non-ATPase regulatory subunit 6	24.8	46.294	302470000	315480000	238270000	114640000	211310000	37093000	84684000	72324000	62479000
W9RQY7	Putative NOT transcription complex subunit VIP2	1.8	67.543
W9RQZ1	ADP,ATP carrier protein	35.3	41.997	1222200000	1297700000	854060000	958200000	1414600000	845810000	387870000	373610000	484470000
W9RQZ4	Phosphoenolpyruvate carboxylase 4	7	56.559	6816400	7960400	7513000	10793000	7217100	5760500	7512900	9209600	10039000
W9RQZ6	Uncharacterized protein	1.8	110.79		5190700	5489400	3141800
W9RR04	Chaperone protein dnaJ 10	14.7	22.644		11741000		5365100
W9RR22	Leukotriene A-4 hydrolase-like protein	14.3	68.279	109910000	131150000	115880000	67918000	65711000	78671000	104350000	104630000	105000000
W9RR24	ZmSiR protein	22.8	77.334	265110000	356930000	342150000	159560000	245720000	187800000	299360000	305430000	228430000
W9RTJ3	Epimerase domain-containing protein	12.8	35.953	12094000	15169000	16220000	8134400				10293000
W9RR31	Uncharacterized protein	11.5	41.648	51342000	61812000	60886000	43003000					146390000
W9RR53	60S ribosomal protein L7-4	41.9	33.967	2468600000	2143900000	2772000000	1147500000	538540000	1163000000	495150000	293880000	319140000
W9RR54	WAT1-related protein	7.6	41.666	22413000	25110000	17468000
W9RR71	Uncharacterized protein	9.3	25.467	7174400	5482500	8898100		7307800	7285800	5904200		8931700
W9RR87	Quinone oxidoreductase	2.8	43.174						4783600		8405600	5922500
W9RR90	WPP domain-containing protein	5	59.067	42707000	67320000	53311000
W9RRA5	Uncharacterized protein	25.4	55.667	82360000	116820000	76304000	54732000	153960000	132450000	76546000	75379000	77569000
W9RRC0	Diaminopimelate decarboxylase 2	12.1	58.991	91743000	160740000	102470000	73028000	45134000	55827000	60628000	73401000	60067000
W9RRC8	Uncharacterized protein	25.6	31.664	36605000	25443000	28480000	97264000		136870000	45110000	64581000	44418000
W9RRD0	Casein kinase II subunit alpha-2	15	39.373	29119000	107230000		31757000	4100800		16461000	13249000	20455000
W9RRD6	Probable cytosolic iron-sulfur protein assembly protein CIAO1 homolog	4	39.258		5919000	5146600			3467300	6674100	5503500	6702200
W9RRE1	Glycine-rich RNA-binding protein 2	17	27.761	662230000	646670000	547980000	475460000	423440000	416210000	216300000	190740000	420250000
W9RRE2	Uncharacterized protein	8.5	14.846									13397000
W9RRE3	Histone deacetylase HDT1	19.2	29.205	99537000	96884000	66308000	55645000		89389000	20656000	18306000
W9RRG2	Uncharacterized protein	17.7	8.5184	46153000	38052000	53130000	310500000			58238000	101360000	81106000
W9RRG4	Aspartic proteinase	17.5	56.072	162440000	110870000	54436000	35273000	32271000	80033000	71241000	55287000	47867000
W9RRG8	Uncharacterized protein	3.3	86.367		24120000	19192000			122730000	43278000	62895000	103610000
W9RRI6	Annexin	8.9	35.564	6804200	4849100	4261400	4231500	5808100	4266400	9097200	11000000	3390900
W9RRI7	Sorting and assembly machinery component 50-B-like protein	10.6	60.727	13872000	14838000	11159000	17233000	18463000
W9RRN3	Subtilisin-like protease	3.1	81.95		4607900				12772000	24261000	14893000	26262000
W9RRP4	Eukaryotic translation initiation factor 3 subunit C	15.3	105.65	84992000	100460000	74733000	71946000	34734000	47460000	45610000	54982000	28493000
W9RRP5	Uncharacterized protein	4.7	37.026	11212000	5916300	12770000	4756600		15059000	18710000	21490000	20772000
W9RRQ2	Uncharacterized RNA-binding protein	5.4	36.392							32953000	20604000	28865000
W9RRS6	60S ribosomal protein L34	33.3	13.71	685160000	782760000	792740000	317640000	349730000	439650000	246100000	263600000	422720000
W9RRW7	SHSP domain-containing protein	43.3	16.053	16545000	6987200	7974500	35890000			4284000	7517700	277770000
W9RS00	Pyruvate, phosphate dikinase	22.7	105.66	6602200	7172600		267390000	60296000	69979000	624120000	771700000	138830000
W9RS01	Neutral ceramidase	5.5	85.956	13956000	13109000	11182000	6264700	16158000	8001800
W9RS07	PfkB domain-containing protein	5.2	59.108	7665600	7612900	8124100
W9RS08	Ferrochelatase	2.7	54.404				4711600		4836400		8775500
W9RS09	Magnesium-protoporphyrin O-methyltransferase	26.1	34.186	77439000	82099000	73322000	80625000	48284000	66128000	38773000	50087000	124300000
W9RS15	Branchpoint-bridging protein	3.4	82.928	15987000	15605000	15514000	14803000
W9RS34	Usp domain-containing protein	19.5	18.303	112120000	77117000	54013000	62209000			32263000	24740000	13064000
W9RS40	Putative NADH dehydrogenase [ubiquinone] 1 alpha subcomplex subunit 5	8.9	19.301	68129000	56026000	79175000		71290000		32320000	38903000	29794000
W9RS52	L-galactono-1,4-lactone dehydrogenase	15.4	68.146					10344000		72675000	47367000	27513000
W9RS53	Protease Do-like 8	9.8	30.829	26340000	25206000	39755000	32927000	25524000	37501000	44771000	60379000	33049000
W9RS56	Site-determining protein	5.3	34.844		4175200	2867300
W9RS61	NADH dehydrogenase [ubiquinone] iron-sulfur protein 4	20.9	17.355	68391000	65426000	58532000	50520000	95125000	157520000	91968000	66075000	88446000
W9RUQ0	60S ribosomal protein L26-1	49.3	16.653	626040000	683620000	712170000	308160000	452110000	408440000	459680000	454690000	463050000
W9RS93	CYTH domain-containing protein	10.8	23.126							3653000	4810600	9125200
W9RSA2	Glycerol kinase	14.5	56.681	58450000	48499000	64267000	29767000	34618000	30687000	42070000	38519000	13397000
W9RSA9	Uncharacterized protein	23.9	35.663	258840000	239070000	371350000	650410000	627200000	546660000	907320000	1094500000	1110600000
W9RSC3	Chaperone protein	51.8	101.47	3317200000	3283100000	2804400000	2036400000	2102100000	1561700000	1165000000	1651300000	3854600000
W9RSC5	Uncharacterized protein	17.9	8.6341				67333000			16621000	15314000	13785000
W9RSD2	Amidase 1	12.9	47.115	21390000	18824000	31055000	55149000	32138000	34074000	86763000	93145000	84637000
W9RSE3	DFP domain-containing protein	4.8	25.358
W9RSF1	Pectinesterase	18.6	50.161				726010000	30067000	9136900	1745300000	1626600000	3094000000
W9RSH0	Signal peptidase I	15.6	19.234	15252000	16699000	23207000	6749100
W9RSI3	Adenylate kinase B	32.8	26.43	101930000	120040000	188880000	83247000	253810000	117900000	62591000	101650000	67348000
W9RSK3	Beta-glucosidase-like protein	15.7	73.87	46825000	38519000	44230000	50686000		58343000	79598000	88096000	78949000
W9RSK5	Bifunctional nitrilase/nitrile hydratase NIT4A	10.6	37.748			9235400	22488000			26471000	29623000	48497000
W9RSM5	Protein-L-isoaspartate O-methyltransferase	7.4	41.234	19513000	21542000	21253000	16435000				12917000	20100000
W9RSN6	FACT complex subunit SPT16	1.9	119.57	93568000	105010000	87955000	190800000
W9RSQ4	DCD domain-containing protein	4.7	84.353	22096000	26842000	28630000	19950000
W9RSR2	Elongation factor Tu	62	52.148	2407300000	2239400000	2218300000	5204400000	3714600000	4527200000	6015300000	7392300000	6721000000
W9RSS6	SodC protein	26.4	20.261	644240000	1059500000	687770000	486830000	500570000	452100000	1005000000	667960000	935140000
W9RSS8	Acetyl-CoA carboxylase 1	12.1	247.77	63897000	57698000	56856000	73049000	96374000	63030000	94908000	106870000	87166000
W9RSU0	Uncharacterized protein	5.7	43.585	8114600	10993000	10061000	7232200		6669600	6920200
W9RSU2	COP9 signalosome complex subunit 4	2.5	54.963							12910000	6747700	5231100
W9RSU4	Uncharacterized protein	3.4	47.621							10833000	6580400
W9RSV1	UDP-glucuronic acid decarboxylase 1	7.1	48.575	1486500
W9RSV6	TPR_REGION domain-containing protein	3.9	37.448	9285400	10981000	10745000	7400200		54272000	14268000	20382000
W9RSV8	Serine/arginine-rich splicing factor 2	16.6	34.781	137070000	101170000	278570000	59612000	101460000	120920000	170460000	228310000	29801000
W9RSX6	60S ribosomal protein L11-2	33.3	23.358	1571200000	1568500000	1867400000	620640000	1525000000	1013100000	646510000	622010000	1098200000
W9RSY1	Ras-related protein Rab11D	52.3	24.079	83859000	68183000	67092000	71080000	79569000	63671000	106840000	87970000	128020000
W9RSZ6	Uncharacterized protein	9	31.857	7488200	12235000	9785400	12581000			10534000	12000000	18192000
W9RT02	Ribose-phosphate pyrophosphokinase 4	16.4	35.625	32515000	33591000	38938000	20544000	19750000	21505000	28581000	21792000	20468000
W9RT19	Deoxyuridine 5-triphosphate nucleotidohydrolase	59.5	18.32	244490000	314780000	330450000	52944000	11441000	96486000	130030000	105290000	48396000
W9RT26	GDSL esterase/lipase	15.3	40.204	130880000	56419000	317380000	21590000	11688000	12665000	46755000	15949000	26770000
W9RT32	Uncharacterized protein	33	40.578	1064400000	1428900000	1152600000	166380000	347700000	430550000	102030000	64115000	93536000
W9RT39	Nascent polypeptide-associated complex subunit alpha-like protein 2	39.2	24.476	588790000	492580000	293560000	161830000			49174000	59097000	57504000
W9RTA9	Uncharacterized protein	5.2	53.912								2125700
W9RTC6	Glyceraldehyde-3-phosphate dehydrogenase	52.8	36.917	1153000000	1216400000	997350000	584290000	1065400000	953640000	991490000	826050000	915640000
W9RTD1	3-oxoacyl-[acyl-carrier-protein] reductase	6.4	38.323	33162000	30971000	37049000
W9RTD9	DAO domain-containing protein	8	45.008							15269000	11838000	13040000
W9RTG6	Uncharacterized protein	22.5	12.135	26103000	19241000	25142000	23151000		50565000
W9RTI8	GMC_OxRdtase_N domain-containing protein	15.9	65.454	162810000	294280000	179560000		9796400	10653000
W9RTJ5	Uncharacterized protein	12.1	64.075	32220000	20253000	33436000	41911000	128290000	107630000	53239000	36831000	48211000
W9RTJ8	Serine/threonine-protein phosphatase	2.1	108.42	3331300	4341600	3977700			2586500
W9RTL0	Ras-related protein Rab11D	23.8	25.042	25664000	21933000	22427000	14176000	28681000	24792000	21391000	16323000	29181000
W9RTL1	Carboxypeptidase	10.9	56.74					11256000	11634000	26936000	24380000	35039000
W9RTL3	Uncharacterized protein	14.9	19.939	43796000	28621000	34150000	50890000	86590000	46932000		25194000	30139000
W9RTL4	Peroxidase	14.1	36.672							119270000	112620000	37268000
W9RYZ9	Histone H3	27.2	15.406	3143300000	2623100000	5084900000	1997300000	2006100000	2387200000	2491400000	1783200000	2724600000
W9RTM4	Uncharacterized protein	3.2	65.501	3012000	5137000
W9RTP1	Expansin-like A1	7.7	28.133	3335500		5031700	3890100	8185500		8616700		7361800
W9RTP7	Phytocyanin domain-containing protein	10	34.524	46333000	40657000	59433000	54821000	213850000	116440000	47782000	36502000	79411000
W9RTP8	GRAM domain-containing protein	9.7	25.495	14075000	13007000	13618000	1939600		7613500
W9RTQ8	Rae1-like protein	6.9	38.794	8937600	10727000	12900000	6752900					18085000
W9RTT5	Lipase_GDSL domain-containing protein	5.8	47.921							41307000	25419000	43712000
W9RTU4	Formate--tetrahydrofolate ligase	25.8	67.609	147870000	173850000	102040000	161640000	129990000	144240000	222230000	300750000	264120000
W9RTV8	Uncharacterized protein	23.7	39.103	154130000	158950000	165100000	271260000	200530000	21681000	163270000	220640000	254890000
W9RTX1	Cysteine desulfurase 2	21.9	44.108	66980000	64195000	78094000	127140000	111900000	190000000	155720000	169710000	179410000
W9RTX5	Uncharacterized protein	3.4	52.532							9662900	7720200	7048400
W9RTX6	Ribosomal_L18e/L15P domain-containing protein	35.6	16.44	591830000	678270000	809020000	367940000	216820000	300390000	382480000	329980000	329960000
W9RTY2	Fumarate hydratase 1	26.9	53.269	82948000	85215000	106820000	79385000	226180000	73972000	156590000	127640000	132070000
W9RU10	Inner membrane protein PPF-1	3.6	49.05	13955000	15585000	17702000	12817000	14663000	16931000	63001000	93689000	52063000
W9RU12	Uncharacterized protein	15.7	57.265	220440000	214900000	320720000	125070000	198830000	144850000	52661000	18623000	81942000
W9RU18	Putative acyl-activating enzyme 18	11.8	69.076			11600000	32106000	15743000	47003000	19008000	44624000
W9RU19	Cysteine proteinase inhibitor	37.6	11.403	104920000	76947000	145750000	66825000	311230000	57769000	85278000	70040000	237560000
W9RU22	NADH dehydrogenase [ubiquinone] iron-sulfur protein 1	23.9	81.678	142490000	153830000	141780000	149730000	171820000	129240000	203160000	192260000	141810000
W9RU36	Uncharacterized protein	3.8	39.287	7238400	12442000		4892500		4798800	8637600	8850700	5929500
W9RU43	Putative glutathione S-transferase	28	25.133	421200000	326040000	383730000	858510000	594340000	566710000	224730000	229280000	350160000
W9RU72	Xanthoxin dehydrogenase	6	29.942							6797200	8666900
W9RU73	Zinc finger CCCH domain-containing protein 14	4	31.036		6962100			4712800
W9RU93	25.3 kDa vesicle transport protein	13.3	25.405	13611000	12596000	19779000	12950000		6574400
W9RU98	Glyco_hydro_18 domain-containing protein	14.7	32.714	13480000	17270000	34529000	7668900
W9RUA3	Pyrroline-5-carboxylate reductase	13.1	44.725	22264000	23083000	34714000	16873000		16815000		25574000	21281000
W9RUA6	Ubiquitin-conjugating enzyme E2 7	6	18.616									5889600
W9RUA8	Uncharacterized protein	19.5	28.822	161820000	142100000	130790000	44549000	229700000	143230000	71342000	50713000	44942000
W9RUB0	Heat shock cognate 70 kDa protein	48.2	71.198	225970000	188600000	136800000	355520000	41295000	173110000	68208000	75919000	300720000
W9RUB7	Alpha-galactosidase	13.9	47.495	41592000	32294000	29202000	16909000	24518000	49395000	28176000	26090000	35969000
W9RUD0	60S ribosomal protein L14-2	32.8	14.699	482200000	460310000	494480000	158810000	271850000	180750000	143230000	123840000	344440000
W9RUE2	Putative membrane peptidase ydiL	3	41.54	19522000	28607000	12770000	72151000			42451000	36957000	16520000
W9RUF6	Uncharacterized protein	9.7	12.994	4879300			6984100					18070000
W9RUF7	Putative LRR receptor-like serine/threonine-protein kinase	18.1	64.376	126350000	130490000	140990000	43007000	89808000	115320000	63713000	44998000	64476000
W9RUG8	Uncharacterized protein	3.6	28.354							14682000	9364800	8122400
W9RUG9	ATP-dependent zinc metalloprotease FTSH 10	2.3	90.642	4631200	3491600	9728500	2776700		3933800	5784400	7269600	4713500
W9RUH1	Histone H2A	31.2	14.712	169750000	302990000	342930000	92283000
W9RUJ2	Serine hydroxymethyltransferase	42.3	52.022	2279600000	2430100000	1784600000	1034900000	1766000000	1362300000	756720000	624910000	776630000
W9RUJ5	U4/U6 small nuclear ribonucleoprotein PRP4-like protein	4.7	67.535	13118000	18368000	22132000
W9RUJ9	Superoxide dismutase	17.7	25.654	42659000	34414000	40030000	35950000	25278000	37747000			87549000
W9RUK1	Uncharacterized protein	19.7	28.461								15759000
W9RUK5	Uncharacterized protein	25.3	10.753					19198000	14285000	26356000	18832000	33258000
W9RUK7	Long-chain-fatty-acid--[acyl-carrier-protein] ligase AEE15	12.3	63.876	12375000	11686000	12406000	23729000	9022800	11828000	124910000	139770000	76217000
W9RUL2	Uncharacterized protein	4.2	34.542
W9RUL7	DEAD-box ATP-dependent RNA helicase 20	17.6	54.98	30948000	38464000	38354000	22668000	20812000	33367000	54496000	31766000	46924000
W9RUM5	Uncharacterized protein	38.5	16.136	23734000	20933000	41091000	36918000	30956000	22827000	67751000	52768000	62011000
W9RUN4	Uncharacterized protein	2.6	54.866					62750000
W9RUP4	COQ9 domain-containing protein	11.8	33.853	14577000	22053000	39490000				17925000	16705000	14309000
W9RUR3	Ran-binding protein 1-b-like protein	33.8	24.767	151650000	146000000	111780000	79770000	165240000	156510000	270010000	279550000	214730000
W9RUS2	Uncharacterized protein	31.1	76.652	181730000	158820000	167270000	268290000	219130000	293900000	388560000	314920000	401800000
W9RUS8	Putative NADH dehydrogenase	12.8	55.301	54500000	45247000	56658000	106080000	62167000	127890000	64660000	93870000	91654000
W9RUT7	Pectate lyase	13.9	43.808	84854000	90733000	107710000	101330000	133760000	139120000
W9RUU2	Histone H2A	50	14.687	657570000	721930000	156390000	198160000	190140000	484210000	224260000	163410000	81469000
W9RUU7	Ribosomal protein L37	14.9	13.693	281170000	231460000	502150000	207530000	364670000	255280000	377420000
[truncated: 1,049 more rows]
