# Supplementary material for: Comparative Proteomics of Mulberry Leaves at Different Developmental Stages Identify Novel Proteins Function Related to Photosynthesis
Source: Front Plant Sci. 2021 Dec 24;12:797631. doi: 10.3389/fpls.2021.797631 (PMC8739898; doi:10.3389/fpls.2021.797631)
Supplement: Supplementary Table 3 — List of differentially expressed proteins in L6 compared to L1. Up-regulated proteins (168) in L6 relatively to L1 were marked red, and down-regulated proteins (249) were marked green. [file Table_3.XLSX]

## Sheet: Sheet1
ProteinGroup	Coverage	MolWeight	LFQ intensity JY6-1	LFQ intensity JY6-2	LFQ intensity JY6-3	average JY6	LFQ intensity JY1-1	LFQ intensity JY1-2	LFQ intensity JY1-3	average JY1	JY6/JY1	t test p value
W9RBR2	37.2	57.517	1934500000	628000000	1541100000	1.36787e+09	68444000	48418000	125240000	8.07007e+07	16.9499	0.029368
L7YHV5	24.9	53.921	9910700	35738000	33545000	26397900	1804300	2019000	1751100	1.85813e+06	14.2067	0.0412283
W9RN25	17.4	38.954	17940000	45128000	63169000	42079000	4169100	3988600	3509900	3889200	10.8194	0.0439016
W9RBK4;Q09X29;A0A1V0J136;A0A1I9QMQ5;A0A172R2V9;A0A159YMQ6;A0A0A0YP39	8.5	27.157	85409000	122040000	139740000	1.1573e+08	21134000	3449800		12291900	9.41512	0.0174922
W9SCU3	41.9	43.968	9136900000	9059800000	6859300000	8352000000	1243300000	381200000	1262300000	9.62267e+08	8.67951	0.000768028
W9S8P5	38.3	35.839	30339000000	13104000000	18300000000	20581000000	3386900000	973630000	2843800000	2.40144e+09	8.57026	0.0243266
W9S7C8	13.6	51.734	300760000	488520000	353420000	380900000	48710000	20948000	71722000	4.71267e+07	8.08247	0.0044684
W9RFS3	22.8	61.148	168950000	72290000	111170000	117470000	19760000	16246000	9462100	1.5156e+07	7.75071	0.0223045
W9SA42;W9S5Q3	20	81.506	1480700000	1475000000	1767600000	1.57443e+09	237280000	103630000	332410000	224440000	7.01494	0.00032427
W9RCJ5;W9RCU3	17.4	84.3	226470000	126420000	169020000	173970000	24492000	14327000	37185000	2.53347e+07	6.86688	0.00749511
W9SJT7	2.1	39.693	137510000	244320000	392490000	2.58107e+08	37771000	30050000	50693000	3.95047e+07	6.53357	0.0420873
W9RZ66	11.6	61.012	78554000	73558000	95324000	8.24787e+07	13023000	12235000		12629000	6.5309	0.00377593
A8QIH7	77.2	27.191	2158600000	4125700000	2239000000	2841100000	429140000	429250000	566360000	4.74917e+08	5.98231	0.0213491
W9SA60;W9SJK3	27.1	68.37	92261000	116790000	205340000	1.3813e+08	20287000	26512000	25103000	2.39673e+07	5.76328	0.0293996
W9RGR8	8.9	20.341	28594000	85349000	83138000	6.56937e+07	12485000	9250400	13288000	1.16745e+07	5.62712	0.0439423
W9REA0	20.7	55.501	83478000	81640000	87995000	84371000	9108000	16197000	21709000	1.56713e+07	5.38378	7.48312e-05
W9QIV8;W9QBX6	55.5	22.315	6577800000	3916000000	5897700000	5.46383e+09	1559500000	382670000	1104700000	1.01562e+09	5.37978	0.00688756
W9RIC3;W9S7D4	23.8	35.801	139820000	310480000	208270000	2.19523e+08	40135000	39458000	45645000	41746000	5.25855	0.0231167
W9S2F0	47.6	51.766	16192000000	16699000000	14781000000	1.58907e+10	3025000000	2838600000	3446100000	3.10323e+09	5.12068	2.89047e-05
W9SNU5	17.6	22.34	8482200	8761900	13144000	1.01294e+07		1524400	2677000	2100700	4.8219	0.0275843
Q09X00;A0A1V0J183;A0A1I9QMT4;A0A172R2Y4;A0A159YMX7;A0A0F6WW57;A0A0A0YUI1	56.6	9.3965	876140000	879920000	891130000	8.82397e+08	253830000	193780000	112890000	1.86833e+08	4.72291	7.13417e-05
W9RP83	33.7	9.1585	459190000	316750000	368000000	3.81313e+08	103350000	61003000	82795000	8.23827e+07	4.62856	0.00233113
W9SHY0	19.3	82.746	229480000	247740000	448110000	3.08443e+08	74873000	40764000	87940000	67859000	4.54536	0.0280928
W9QYC0	45	30.547	6615600000	4030300000	3227900000	4624600000	1312000000	691840000	1165000000	1056280000	4.37819	0.0264355
W9R965	35.2	34.987	7782700000	6836600000	5174700000	6598000000	1965600000	961090000	1839800000	1588830000	4.15274	0.00371938
W9QKE4;W9QSY0	20	47.819	151180000	190570000	213210000	1.84987e+08	40974000	28736000	64668000	4.47927e+07	4.12984	0.00260227
Q5USC6;A0A0B5GDL6;X5F8Q7;Q5USC5;A0A0B5GPP3	83.4	16.752	1698500000	2146600000	985370000	1.61016e+09	474410000	233450000	465780000	3.91213e+08	4.1158	0.0246555
W9QMA9	13	24.748	193120000	176810000	143070000	171000000	69009000	26423000	29469000	4.16337e+07	4.10725	0.00301573
A0A0A0QZ09;W9RGF2	14.7	73.917	39184000		26282000	32733000	8642700	5886300	9398800	7.97593e+06	4.10397	0.0158256
W9S1R3	37.9	28.014	332040000	222210000	186100000	2.46783e+08	68018000	41041000	72791000	6.06167e+07	4.07121	0.0143937
W9SPE6;W9RHU9	35.9	37.172	476180000	185610000	289820000	3.17203e+08	87981000	54370000	92382000	7.82443e+07	4.05401	0.049617
W9R5Q7	17.5	53.122	164020000	232880000	266710000	2.21203e+08	59697000	50033000	54102000	5.46107e+07	4.05055	0.00536217
Q09X18;A0A1V0J188;A0A1I9QMR6;A0A172R2R6;A0A159YMX9;A0A0F6WW42;A0A0A0YPR9;W9R2A5	25.6	82.384	4735200000	3189500000	4865400000	4.26337e+09	1192700000	864550000	1112800000	1.05668e+09	4.03467	0.00423342
W9SZU4	57	28.465	2132400000	2565400000	1400000000	2032600000	504960000	314730000	729180000	516290000	3.93694	0.0136383
W9R0C1	25.4	24.376	540500000	484870000	557220000	527530000	191720000	120830000	90826000	1.34459e+08	3.92336	0.000446999
W9R432	34.8	25.642	181200000	119590000	122150000	140980000	51378000	15115000	42489000	3.63273e+07	3.88082	0.0102482
W9RRC8	25.6	31.664	97264000		136870000	117067000	36605000	25443000	28480000	30176000	3.87947	0.0109655
Q09X22;A0A1V0J157;A0A1I9QMR2;A0A172R2S6;A0A159YMY2;A0A0F6WW47;A0A0A0YSG7;W9R3W2;W9SDQ4	29.2	39.577	22698000000	12702000000	17768000000	1.77227e+10	5335700000	3661600000	4742800000	4.58003e+09	3.86955	0.0109047
W9S561;W9STV1	6.5	52.286	59601000		43660000	51630500	13176000	11015000	16241000	1.34773e+07	3.83091	0.00885227
W9RCR8	47.4	48.001	41558000000	23686000000	21501000000	28915000000	7423800000	6390500000	9049600000	7621300000	3.79397	0.0291814
W9SH54	64	36.947	8254600000	8918000000	9077100000	8749900000	2631100000	1565200000	2993200000	2396500000	3.65112	0.000216003
A0A218MH29	45.4	34.306	1422900000	877950000	1000500000	1100450000	291290000	288430000	339610000	3.06443e+08	3.59104	0.00873557
W9SD67	16.2	44.452	97552000	53852000	70624000	7.40093e+07	29479000	21923000	10593000	20665000	3.58139	0.0183254
W9RJ43;W9SPU5	47	56.957	9433800000	7510900000	6548900000	7831200000	2420300000	2092700000	2054300000	2189100000	3.57736	0.00274386
W9RCI8	43	53.503	3288500000	2436500000	3168700000	2.96457e+09	916390000	677990000	902480000	8.32287e+08	3.56195	0.00153793
W9RXB1	25.2	33.243	431290000	370850000	418150000	4.06763e+08	132530000	43489000	166580000	1.142e+08	3.56186	0.00204534
W9QPP1	55.2	24.718	9291200000	15654000000	7311800000	1.07523e+10	3217400000	1515700000	4355100000	3029400000	3.54933	0.0434112
A0A0G2QMX2;W9SC39	44	14.626	68909000	165100000	128050000	1.20686e+08	31373000	29292000	41641000	34102000	3.53898	0.0375565
W9R8Q4	14.1	53.994	126530000	71414000	90597000	9.61803e+07	28780000	32114000	20905000	2.72663e+07	3.52744	0.0139335
Q09X04;A0A1V0J171;A0A1I9QMT0;A0A159YMX1;A0A0F6WW79;A0A0A0YP62;A0A172R2V2;W9R3K5;W9QWB1;W9R7C7	61.2	35.325	6722000000	7531500000	6369200000	6.87423e+09	1912000000	1560100000	2391400000	1954500000	3.51713	0.000303828
Q09X21;A0A1V0J163;A0A1I9QMR3;A0A172R2U2;A0A159YMW8;A0A0F6WW45;A0A0A0YN81;W9QWB6	36.2	51.821	30480000000	17103000000	17142000000	21575000000	7784600000	4419300000	6427900000	6210600000	3.4739	0.028032
W9RJ31	12.3	57.92	19822000	21459000	34214000	25165000	7470600	7405000	7047300	7.30763e+06	3.44366	0.0171922
W9RXI1	50.5	40.31	5958600000	4183900000	4873500000	5.00533e+09	1636700000	1132900000	1605600000	1458400000	3.43207	0.00281137
W9SEQ8;W9RUF1;W9SRD9;W9SCV1;W9RRM6;W9QPM9	6.4	169.12	18893000	20051000	8051100	1.5665e+07	4425900	5837700	3531900	4598500	3.40655	0.0462965
A0A1V0J178;A0A1I9QMS4;A0A172R2U0;A0A165PKU7;A0A0F6SUN8;A0A0A0YUH5;Q09X10;Q9MU33;W9RTI2;W9SDQ0	86.5	53.733	59522000000	46073000000	37285000000	4.76267e+10	14154000000	9806000000	17997000000	1.39857e+10	3.40539	0.00812628
Q09X17;A0A1V0J174;A0A1I9QMR7;A0A172R2S5;A0A159YMN6;A0A0F6ZDE2;A0A0A0YSH2;W9QER6;W9QNL6	19.9	83.11	9955800000	4899700000	8515000000	7.79017e+09	2377500000	2044300000	2451900000	2.29123e+09	3.39999	0.0218903
W9REN5	41	42.6	867780000	736510000	412200000	6.72163e+08	103630000	169510000	320220000	1.97787e+08	3.39843	0.0339648
W9QU37	31.5	35.76	162570000	195080000	209710000	189120000	75555000	28807000	62737000	5.56997e+07	3.39535	0.00248587
W9RYW2	16.6	19.983	985550000	912380000	631000000	8.42977e+08	249890000	177840000	317500000	248410000	3.39349	0.00672372
Q09X32;A0A1V0J144;A0A1I9QMQ2;A0A172R2T8;A0A165PKT8;A0A0F6WW74;A0A0A0YSF4	50.9	55.441	32733000000	27577000000	32200000000	3.08367e+10	9066200000	7244100000	10976000000	9.09543e+09	3.39035	0.000375576
W9RNV1	24.1	24.74	2299200000	1641100000	1770700000	1.90367e+09	644430000	320700000	720800000	5.61977e+08	3.38745	0.00470405
W9RD49	22.7	31.452	39778000	32926000	36063000	3.62557e+07	12280000	7928800	12043000	10750600	3.37243	0.000467708
W9RZN3	35	39.139	1325800000	1251800000	1705400000	1.42767e+09	474250000	363580000	437280000	4.25037e+08	3.35893	0.00224906
W9QWT8	15.7	147.9	17781000000	13751000000	11238000000	1.42567e+10	4456600000	3665300000	4646000000	4.25597e+09	3.34981	0.00658847
W9S711	3.5	59.677	349950000	242140000	225990000	2.72693e+08	74635000	81135000	88884000	8.15513e+07	3.34382	0.00812957
W9SAH2	41.5	116.28	4593800000	2230000000	2970700000	3.26483e+09	923510000	881900000	1137200000	980870000	3.32851	0.0313409
W9RBP3	35.7	114.9	9589700000	4915800000	7188400000	7231300000	2232100000	1932700000	2432100000	2.19897e+09	3.2885	0.0206918
W9QQ77	15.8	55.899	59319000	26669000	46759000	44249000	14910000	11354000	14315000	1.35263e+07	3.27132	0.0325981
W9RKA8	26.1	30.903	643950000	318950000	458830000	473910000	196600000	94882000	146050000	145844000	3.24943	0.0291769
W9RPM3	24.7	44.753	2640700000	1811600000	2276600000	2.24297e+09	677450000	416540000	976990000	6.90327e+08	3.24914	0.00583055
W9RKI9	6.3	62.06		42432000	51416000	46924000		18430000	10759000	14594500	3.21518	0.0317969
W9RA62;W9RG97	15.3	63.99	73605000	52787000	103680000	7.66907e+07	19244000	40552000	12095000	2.39637e+07	3.20029	0.0365936
W9REG7	43.9	42.272	9184700000	4430100000	6632200000	6749000000	2020300000	1633700000	2700900000	2118300000	3.18605	0.0302979
W9RWA6	27	39.903	196760000	188700000	270610000	218690000	60761000	64705000	81038000	6.88347e+07	3.17703	0.00501451
W9RFB0	12.4	44.843	95241000	117480000	60220000	9.09803e+07	28371000	17248000	40387000	2.86687e+07	3.17351	0.0255762
W9QW05	55.3	39.642	3052300000	2252000000	2757500000	2.68727e+09	1000300000	738900000	802080000	8.47093e+08	3.17234	0.00172324
S5FS06;W9RY59	30.5	65.398	165770000	156420000	118080000	1.46757e+08	44087000	47222000	48651000	4.66533e+07	3.14568	0.00240083
Q8GUS0	48.7	22.256	215560000	194590000	238000000	216050000	68986000	59050000	79621000	69219000	3.12125	0.000450574
W9RJW9	58.7	44.06	4052800000	2931300000	2319600000	3.10123e+09	1038700000	817340000	1134600000	996880000	3.11094	0.0151321
W9QR60	21.9	17.422	630950000	887800000	784450000	7.67733e+08	258960000	197250000	287990000	2.48067e+08	3.09487	0.00279963
W9QU83;Q09X11;A0A1V0J173;A0A1I9QMS3;A0A172R2V1;A0A159YMY5;A0A0F6ZDF0;A0A0A0YN92	69.9	14.742	2208700000	1497900000	1120300000	1.60897e+09	716860000	456860000	400210000	5.24643e+08	3.06678	0.0313722
W9RJ49	35.2	30.652	1369700000	1024600000	994810000	1.1297e+09	391830000	272210000	445110000	3.69717e+08	3.05559	0.00435629
L0HSU7;W9S7I0	58.8	22.019	394010000	297510000	343690000	345070000	140180000	69241000	132290000	1.13904e+08	3.02949	0.00295634
W9QVF5	23.3	36.163	11750000		14990000	13370000	3048900	4056000	6171300	4425400	3.0212	0.0132423
W9S6Z2	24.5	19.921	248800000	156280000		202540000	80759000	58672000	62148000	67193000	3.0143	0.0319598
W9RZD3	24.1	26.577	1231100000	855710000	1087800000	1.0582e+09	367440000	163510000	528010000	3.52987e+08	2.99786	0.0097239
W9RC20	25.5	16.574	1778900000	2239700000	1194500000	1737700000	498260000	371180000	877000000	5.82147e+08	2.98499	0.0269195
W9R8N0	10.3	84.524	31480000	45070000	44079000	4.02097e+07	14381000	15435000	10679000	1.34983e+07	2.97886	0.00439603
W9QUC7	32.5	18.288	360240000	587570000	312170000	4.19993e+08	149770000	102340000	176900000	1.43003e+08	2.93695	0.0342134
Q09X03;A0A1V0J158;A0A1I9QMT1;A0A172R2Z5;A0A159YMU7;A0A0F6WW91;A0A0A0YPT3	17.5	4.1609	106540000	76843000	82665000	8.86827e+07	30900000	30078000	29721000	30233000	2.93331	0.00301087
W9SH77	23.9	32.079	1021800000	958140000	1019500000	9.99813e+08	390930000	309450000	322990000	3.41123e+08	2.93094	3.59035e-05
W9R399;W9R2W4;W9RH19	16.6	80.157	35258000	68781000	82119000	6.20527e+07	24077000	18931000	20792000	2.12667e+07	2.91784	0.0437215
W9SBB4	29.2	27.454	1008500000	736800000	1115700000	9.53667e+08	332210000	186170000	473790000	3.30723e+08	2.88358	0.0112599
W9RCN6	3.5	92.51	37487000	65190000	59080000	53919000	24599000	17734000	14168000	1.88337e+07	2.86291	0.0172031
Q09X31;A0A1V0J153;A0A172R2U6;A0A159YMP9;A0A0F6ZDB6;A0A0A0YN73;W9RM45;A0A1I9QMQ3	42.4	21.022	3645800000	2660100000	3075300000	3.12707e+09	1323000000	845560000	1113100000	1.09389e+09	2.85867	0.00304982
W9QGQ4	51.9	42.386	26918000000	17940000000	17947000000	20935000000	7482000000	5642700000	8870200000	7.33163e+09	2.85543	0.0122492
Q09WY6;A0A1V0J1A6;A0A1I9QMU8;A0A172R2U7;A0A159YMQ0;A0A0F6ZFN5;A0A0A0YSK3	10.6	17.459	142670000	135220000	114620000	1.30837e+08	37604000	13423000	88201000	4.64093e+07	2.81919	0.0231392
W9RC52	4.9	37.377	2187700000	1743700000	2390400000	2.10727e+09	847090000	582830000	819810000	749910000	2.81003	0.00287804
W9S923	14.8	22.669	88224000	67015000		77619500	29463000	25783000		27623000	2.80996	0.0433516
W9R2L9	36.8	20.258	447120000	313340000	334900000	365120000	178500000	115580000	99699000	1.3126e+08	2.78166	0.00817392
W9S2Y9	32.8	31.449	5263500000	3131300000	4225000000	4206600000	1540900000	1169400000	1828600000	1.51297e+09	2.78037	0.0139231
W9R838	29.7	19.092	1262300000	1578400000	1065100000	1.30193e+09	651660000	293900000	463030000	469530000	2.77284	0.01018
W9SFH5;W9R746	18.5	47.665	105520000	102710000	126340000	1.11523e+08	49106000	42770000	29239000	4.03717e+07	2.76242	0.00168625
W9S427	15.1	91.258	127530000	229430000	231120000	1.96027e+08	66857000	63768000	82567000	71064000	2.75845	0.0228232
W9S2T2	9	37.814	20005000	9992900	13457000	1.4485e+07	5009200	4115600	6649600	5.25813e+06	2.75477	0.0381305
W9QII5	36.6	23.528	1435800000	1029800000	1796400000	1.42067e+09	560750000	331510000	663710000	5.18657e+08	2.73913	0.020404
W9RD73	23.7	25.183	191090000	142030000	161350000	1.64823e+08	63863000	79252000	38916000	60677000	2.7164	0.00488392
W9SHD4;W9R3C7	31.8	26.195	531980000	354140000	403140000	4.29753e+08	202480000	107720000	166590000	158930000	2.70404	0.0105847
D3KE88;W9QZQ2	54.5	15.38	3544900000	3715100000	3587400000	3615800000	1514900000	926590000	1580400000	1340630000	2.69709	0.000443808
Q09WW4;A0A1V0J1C2;A0A1I9QMX1;A0A172R2W3;A0A159YMX5;A0A0F6ZDS9;A0A0A0YUK2;W9QPC3	39.5	19.501	102940000	80238000	110340000	9.78393e+07	52667000	25111000	31142000	3.63067e+07	2.6948	0.00753514
W9S9U6	20	48.276	65222000	109770000	82513000	85835000	50201000	25305000	20761000	32089000	2.6749	0.0276173
W9S550	55.2	46.01	13084000000	8197900000	11753000000	1.10116e+10	3506200000	3817400000	5077500000	4133700000	2.66387	0.0109952
W9QW55	21.3	22.976	361080000	335780000	239020000	311960000	120240000	68214000	162970000	1.17141e+08	2.66311	0.0135072
W9S2S6;W9QUM5;W9T150	10.2	93.289	88242000	119270000	112160000	1.06557e+08	42839000	23460000	56709000	4.10027e+07	2.59879	0.00820749
W9RZI8	20.6	49.171	208070000		181100000	194585000	79145000	63162000	83553000	7.52867e+07	2.58459	0.00264162
W9SVH5;W9R7I8	18.8	23.137	1401300000	1159600000	1055200000	1.20537e+09	515860000	391010000	498770000	4.68547e+08	2.57256	0.00255779
W9S9G1	28.9	102.09	195020000	192800000	199730000	195850000	83566000	76065000	69143000	76258000	2.56826	1.34474e-05
W9SCQ6	48.7	39.931	5533500000	4033100000	4154200000	4573600000	1874300000	1344500000	2125100000	1781300000	2.56756	0.00636228
W9S3B6	8.9	13.332	156630000		100220000	128425000	58604000	40872000	50847000	5.01077e+07	2.56298	0.0380071
Q09WW7;A0A1V0J193;A0A1I9QMW8;A0A172R2Y3;A0A159YMT0;A0A0F6ZED7;A0A0A0YPW5	63	9.0384	732240000	420110000	821290000	657880000	264610000	250240000	257330000	2.57393e+08	2.55593	0.0301962
W9RUU9	63.7	20.456	67112000000	50854000000	38225000000	5.20637e+10	20980000000	16219000000	24029000000	2.04093e+10	2.55097	0.0217051
W9RWT5	40	56.81	1195800000	880820000	863400000	9.80007e+08	436720000	341700000	385540000	3.87987e+08	2.52588	0.00603794
W9QMS5	42	71.66	91970000	104850000		98410000	64996000	21309000	30771000	3.90253e+07	2.52169	0.0444545
W9SDY9	7.9	16.481	7407600	7884500	4864200	6.71877e+06	1798500	1697300	4517300	2.67103e+06	2.51542	0.0370828
W9RZJ2	11.4	157.24	756890000	510410000	826370000	697890000	285470000	173080000	376790000	2.78447e+08	2.50637	0.0203351
W9RWE7	31	18.755	1994400000	1904600000	1242100000	1713700000	702390000	619870000	734710000	6.85657e+08	2.49936	0.0127525
W9RV72	12.8	30.117	182520000	124130000	226280000	1.77643e+08	83705000	73040000	57032000	71259000	2.49293	0.0253966
W9SHH1;W9RYI0;W9QJ00	29.5	17.845	452930000	552200000	868380000	6.24503e+08	264810000	270100000	221980000	2.52297e+08	2.47527	0.0419808
W9SIW2	46	51.148	2205900000	2029500000	1829800000	2.02173e+09	868500000	641670000	955320000	821830000	2.46004	0.00111369
W9R8I4	1.4	134.13		30420000	30736000	30578000	11423000	9245600	16653000	1.24405e+07	2.45793	0.00777439
W9S926	42.3	23.512	7103500000	5368500000	4113100000	5.52837e+09	2476500000	1430100000	2868200000	2.25827e+09	2.44806	0.0277771
W9QS52	19.5	29.355	114140000	121800000	146730000	1.27557e+08	46089000	42314000	70307000	5.29033e+07	2.41113	0.00478981
W9RJY9	18.3	12.998	1551800000	1155100000	1200000000	1302300000	494640000	294520000	832310000	540490000	2.40948	0.0192335
W9SBD7	45.1	38.989	747630000	811290000	520150000	6.93023e+08	303870000	243450000	320790000	289370000	2.39494	0.011558
W9RYX2	27.4	56.968	203490000	130820000	132780000	1.55697e+08	81124000	35061000	78964000	6.50497e+07	2.3935	0.032536
W9S514	6.4	28.243	114130000	84613000	91544000	9.67623e+07	36045000	31436000	54234000	4.05717e+07	2.38497	0.00765385
W9QIR3	6.8	52.197	25968000	17637000	20978000	2.15277e+07	9372300	8790300		9081300	2.37055	0.0285035
W9R882	40.1	52.744	2163300000	1870100000	2269300000	2100900000	785300000	966560000	908850000	8.86903e+08	2.3688	0.000749867
W9SI90	25.7	50.67	86359000		128420000	107389500	33891000	61691000	42112000	45898000	2.33974	0.0476593
W9S019;W9SF02	38.9	27.095	132610000	95226000	100870000	1.09569e+08	42550000	43078000	55033000	46887000	2.33687	0.00705962
Q09WY8;A0A1V0J175;A0A1I9QMU6;A0A172R2Y5;A0A159YMT3;A0A0F6SUP7;A0A0A0YP77	35.6	7.7489	5516100000	3974700000	3296700000	4262500000	1853700000	1397200000	2286000000	1.84563e+09	2.30951	0.0265805
W9QLY3	7.9	36.077	29050000		24049000	26549500	12481000	12310000	9885000	1.15587e+07	2.29693	0.00609594
W9RGS5	43.3	80.305	15620000000	11085000000	10679000000	1.24613e+10	5348200000	4697500000	6444800000	5.49683e+09	2.267	0.0138501
W9RGN8	50.4	28.532	3291100000	2088800000	2312000000	2.56397e+09	1219500000	764580000	1426900000	1.13699e+09	2.25504	0.0269004
W9RMD9	10.9	35.497	250160000	268070000	253510000	2.57247e+08	103100000	93371000	146990000	114487000	2.24695	0.00119844
W9QMM2	34.3	81.378	505990000	444680000	494710000	4.81793e+08	233380000	205310000	208590000	215760000	2.23301	0.000216167
W9RNQ0;REV__W9RNQ0	29.1	72	293670000	421090000	312010000	3.42257e+08	139970000	140940000	180200000	1.53703e+08	2.22674	0.0108398
W9SXA5	9.8	105.48	34172000	51219000	42568000	42653000	19432000	26454000	11923000	1.92697e+07	2.21348	0.0224398
W9SH10	27.5	41.881	42361000		49067000	45714000	20032000	19749000	22535000	20772000	2.20075	0.00282563
W9SCM1	7.1	13.012	532040000	482080000	368530000	4.60883e+08	262330000	142740000	225300000	2.10123e+08	2.19339	0.0138585
W9SJT4	45	65.634	1285400000	1175600000	942930000	1.13464e+09	523480000	481620000	554980000	5.20027e+08	2.18189	0.0039858
W9QXP6	25.4	38.833	410950000	353720000	499790000	4.21487e+08	168320000	209370000	206250000	1.94647e+08	2.16539	0.0069923
W9SFA4	20.9	25.844	254540000	281040000	410110000	315230000	132170000	119950000	185680000	1.45933e+08	2.1601	0.0314284
W9R9Z6	22.1	33.269	115150000	91567000	115130000	1.07282e+08	41739000	53243000	54681000	4.98877e+07	2.15048	0.00292776
W9S3F9	11.9	23.237	5061100		4413200	4737150	2114600	2295500		2205050	2.14832	0.0171903
W9SQT2	15	36.735	31586000	53591000	57270000	4.74823e+07	16863000	22811000	26691000	2.21217e+07	2.14642	0.0407755
W9RJD5;H2ESC5	35.1	21.588	180850000	115230000	136690000	1.44257e+08	56959000	73579000	71444000	6.73273e+07	2.14262	0.0183881
W9RZL9	8.1	60.209	129600000	77147000	100340000	1.02362e+08	47615000	48529000	47848000	4.79973e+07	2.13267	0.0231303
W9R236;W9QHK7	34.9	86.62	782400000	940230000	848890000	8.57173e+08	376460000	450310000	384260000	4.03677e+08	2.12342	0.000910612
W9QGI6;A0A1D8KVV6;A0A0M4JCD4	31.8	32.006	141090000	87598000	111800000	113496000	61165000	49033000	50773000	53657000	2.11521	0.0198052
W9QYS6	7.7	17.44	20426000	15756000	13936000	16706000	7966300	5767800	10016000	7916700	2.11022	0.0184665
W9RKH2	24.1	44.3	454520000	266520000	333920000	3.51653e+08	171210000	149990000	179000000	1.66733e+08	2.10908	0.0293306
W9RSA9	23.9	35.663	650410000	627200000	546660000	608090000	258840000	239070000	371350000	2.89753e+08	2.09865	0.00356073
W9QE42;W9S1W7	40.2	26.057	178580000	231320000	231910000	2.13937e+08	97278000	81137000	133420000	103945000	2.05817	0.00942064
W9RTX1;W9RU24;W9SIB2	21.9	44.108	127140000	111900000	190000000	1.43013e+08	66980000	64195000	78094000	6.97563e+07	2.05018	0.0392523
W9QPD7	17.5	39.134	30958000	38597000	24915000	31490000	12811000	13925000	19490000	1.54087e+07	2.04366	0.0227286
W9QMN7	17.9	39.619	97385000	73170000	65461000	78672000	30603000	43307000	41831000	3.85803e+07	2.03917	0.0183437
W9REX2	21.3	64.796	938280000	747130000	917880000	8.67763e+08	381710000	383300000	516860000	427290000	2.03085	0.00427213
W9SJU7;M4NDU5	12.6	54.462	60196000	46295000	54064000	5.35183e+07	84362000	137430000	100510000	107434000	0.498151	0.0292268
W9R942	17.5	107.67	216850000	341870000	495060000	351260000	665760000	811320000	639230000	7.05437e+08	0.497933	0.021466
W9S797	14.3	49.777	40526000	27409000	42101000	3.66787e+07	64007000	91865000	65200000	7.36907e+07	0.497738	0.0223047
W9S3D3;W9S0D7	25	17.469	16344000	31632000	22229000	2.34017e+07	45957000	39202000	56550000	4.72363e+07	0.495417	0.0239937
W9RXY8	49.7	83.454	6121500000	6197300000	6038900000	6.11923e+09	11136000000	16275000000	9663600000	12358200000	0.495156	0.0357868
W9RQ49	3.8	400.24	16742000	10681000	17804000	1.50757e+07	22439000	39752000	29269000	3.04867e+07	0.4945	0.0487611
W9QYB1	23.4	50.581	179830000	95471000	101850000	125717000	294890000	218070000	252360000	2.55107e+08	0.492802	0.0210065
W9QH95	42.1	80.736	2778800000	1683800000	2315700000	2.25943e+09	4185400000	4938400000	4643500000	4589100000	0.492348	0.00378587
W9T0N0;W9RU23	19.8	107.21	41041000	101440000	68398000	70293000	126880000	148050000	154360000	1.43097e+08	0.491227	0.0196934
W9RKQ5;W9RDH1	23.4	15.887	211170000	251230000	124490000	195630000	305210000	424030000	468310000	3.99183e+08	0.490076	0.0295122
W9RRS6;W9RQI1;W9RAA1	33.3	13.71	317640000	349730000	439650000	3.69007e+08	685160000	782760000	792740000	7.53553e+08	0.489689	0.00155048
W9RP12	31.8	35.221	266160000	378050000	444800000	3.63003e+08	750360000	764980000	709100000	741480000	0.489566	0.00229506
W9QWR8	21.1	34.834	30939000	25490000	35272000	30567000	57718000	75307000	54593000	6.25393e+07	0.488764	0.0104901
W9RGJ1	21.4	43.541	40148000	49989000	34840000	41659000	78113000	89656000	88632000	85467000	0.487428	0.00161531
W9RE93	8.4	12.511	4924600		9416100	7170350	14993000	14452000	14691000	14712000	0.487381	0.0208243
W9RDP0	37.5	61.052	521610000	434870000	654250000	536910000	919120000	1257700000	1131700000	1102840000	0.486843	0.00857146
W9RA88	22.9	42.744	71813000	120530000	111130000	1.01158e+08	173730000	254360000	196230000	2.08107e+08	0.486086	0.0194023
W9SQH3	33.3	18.83	23120000	40753000	25276000	2.97163e+07	68711000	58810000	56718000	61413000	0.483877	0.00896759
W9S9M2	35.4	62.487	1078700000	722740000	1508000000	1.10315e+09	2109200000	2191600000	2539700000	2.28017e+09	0.483801	0.0109665
W9S7X2;W9S7N3;W9RYL1	22.9	19.953	183480000	270490000	130220000	194730000	347870000	430640000	429230000	402580000	0.483705	0.0134196
W9SAG2	5.6	107.89	10755000	9206000	8618300	9.52643e+06	16160000	20930000	22116000	1.97353e+07	0.48271	0.00611311
W9R6D9	6.5	29.622	26404000	35865000	23795000	28688000	72303000	49766000	56319000	5.94627e+07	0.482454	0.0157008
W9SBU2	35.3	29.336	674890000		519030000	596960000	1126900000	1293000000	1294000000	1.23797e+09	0.48221	0.00611786
W9SB58	16.9	29.405	54422000	62145000	68995000	61854000	108560000	113740000	163160000	1.28487e+08	0.481404	0.0204409
W9QSX5	37	18.131	464440000	530230000	661600000	552090000	1139200000	1104300000	1197500000	1147000000	0.481334	0.000745866
W9RLB1	21.9	83.098	166130000	712910000	454730000	444590000	923910000	803420000	1057300000	928210000	0.478976	0.0499405
W9QQ74	31.5	21.88	148480000	92525000	292990000	1.77998e+08	314910000	369340000	430760000	371670000	0.478915	0.04739
W9SMF3	10.4	19.092	20247000		29609000	24928000	45721000	58807000	51725000	5.20843e+07	0.478608	0.0201829
W9RES9	20.5	17.926	85218000	159420000	139390000	1.28009e+08	264210000	247510000	292550000	268090000	0.477486	0.00555738
W9RVM8	45.3	58.379	551940000	472620000	745320000	589960000	1178200000	1376500000	1169200000	1241300000	0.475276	0.00349855
W9QQL4	7.8	86.4	24369000	10805000	25936000	20370000	46829000	38724000	43164000	4.29057e+07	0.474762	0.0135176
W9SKJ6	21.3	26.03	62611000	58034000	90294000	70313000	143590000	129450000	171690000	1.48243e+08	0.474308	0.00819635
W9QUC8;W9RQM0	41.2	49.685	1512900000	2255500000	2795900000	2188100000	4826300000	5729400000	3318200000	4.62463e+09	0.47314	0.0375653
W9QRE9;A0A0M5KK79	4.8	44.079		4326900	6115200	5221050	10497000	12657000	10027000	1.10603e+07	0.472052	0.0181172
W9RK23;W9S8Y5	31.7	53.877	215080000	176110000	226520000	2.05903e+08	498470000	463400000	358750000	4.40207e+08	0.467742	0.00631043
W9QUF2;W9QXC8	19.1	41.834	91214000	93686000	98725000	9.45417e+07	175770000	225520000	206110000	2.02467e+08	0.466949	0.00180649
W9QWL8	37.6	11.156	41182000	43625000	45492000	43433000	82628000	97781000	99277000	9.32287e+07	0.465876	0.000803235
W9QV98	48.2	23.174	222570000	106640000	235840000	188350000	397080000	469880000	347930000	4.04963e+08	0.465104	0.0161857
W9SWZ3	13.6	29.653	134840000	172720000	45437000	1.17666e+08	280290000	235130000	244740000	2.53387e+08	0.464372	0.0277884
W9QP96	20.9	32.919		37984000	41536000	39760000	69893000	90470000	96746000	85703000	0.463928	0.0223908
W9S961	10.3	33.631	6803600	23297000	9619700	13240100	25241000	30829000	30288000	28786000	0.459949	0.0449576
W9S6T6;W9R4X0	37.2	23.004	570590000	583770000	862270000	672210000	1386200000	1444700000	1555100000	1462000000	0.459788	0.0018102
W9SH92	27.8	30.53	17686000		22491000	20088500	41843000	40606000	48935000	4.37947e+07	0.458697	0.0082981
W9RL14;W9RQK6	55.9	22.766	1006200000	1324200000	977290000	1.10256e+09	2086900000	2417000000	2725000000	2.40963e+09	0.457565	0.00370999
W9RH39	14	34.574	75450000	23213000	63086000	5.39163e+07	93386000	127600000	133980000	118322000	0.455675	0.0331697
W9QQ03;W9QPK5	39.3	15.027	140820000	145290000	132650000	1.39587e+08	254140000	307840000	357820000	306600000	0.455273	0.00520129
W9SDZ4	14	12.029	167350000	179000000	188110000	1.78153e+08	320570000	535110000	325020000	3.93567e+08	0.452664	0.0386903
W9S1W5	3.5	52.983	6682300	8355100	7334800	7457400	12760000	14599000	22416000	1.65917e+07	0.449467	0.0382206
W9R816	14	58.481	220790000	176410000	168650000	1.88617e+08	374390000	438660000	448360000	420470000	0.448585	0.00121377
W9S2A4	16	76.115	3468600	10210000	12049000	8.57587e+06	16056000	21266000	20302000	19208000	0.446474	0.0254799
W9S424	26.1	63.79	111360000	110840000	205280000	1.42493e+08	246150000	362880000	351060000	320030000	0.44525	0.0217108
W9QLF2;W9QLN8	21.8	13.786	165810000	159370000	167930000	164370000	288980000	325440000	497960000	3.70793e+08	0.443293	0.0328894
W9QBZ5;W9S2Q6	25.9	63.99	75062000	56597000	93306000	7.49883e+07	137440000	218400000	151930000	1.69257e+08	0.443045	0.0253393
W9RWI9	36.9	73.496	1558400000	2423000000	2499400000	2.16027e+09	4330000000	4573200000	5726700000	4.87663e+09	0.442983	0.00667666
W9RXW8	33.9	30.976	430880000	510550000	591660000	511030000	1007900000	1198800000	1260000000	1.15557e+09	0.442233	0.00192797
W9RJ94	29	23.778	397230000	401800000	478000000	4.25677e+08	827540000	856390000	1216200000	966710000	0.440335	0.0133112
W9S1N3	12.4	40.973	67684000	29158000	56101000	50981000	109380000	93979000	144740000	116033000	0.439366	0.0261116
W9S7U2	5.6	85.002	16701000	20253000	19583000	1.88457e+07	43316000	43951000	41547000	42938000	0.438904	5.07505e-05
W9SEA3	30.5	9.9651	9683900	13833000	25686000	1.6401e+07	29125000	39169000	43923000	3.74057e+07	0.438462	0.0316565
W9R339	30.6	24.803	49550000	38657000	34541000	40916000	99718000	82160000	98344000	9.34073e+07	0.438038	0.00188101
W9RHP7	18	48.817	78274000	40801000	47005000	55360000	113230000	126890000	139350000	126490000	0.437663	0.00678246
A0A0M5KTU2	4.5	51.189	6420600	10815000	11644000	9.62653e+06	22123000	22176000	21748000	2.20157e+07	0.437258	0.00159403
W9SCL0	19.1	48.285	101050000	110580000	108510000	1.06713e+08	233220000	301290000	198580000	2.44363e+08	0.436699	0.0104826
W9SWB4	37.6	26.315	142550000	199290000	143580000	1.61807e+08	270400000	380820000	461690000	370970000	0.436172	0.0232912
W9RQ16	56.1	18.694	524620000	632310000	688770000	6.15233e+08	1194300000	1464100000	1573600000	1.41067e+09	0.436129	0.00290638
W9SWB8	18.4	37.287	76790000		68419000	72604500	148190000	162510000	188760000	1.66487e+08	0.436098	0.00927766
W9R3G4	15.8	71.521	68332000	106340000	89607000	88093000	148630000	222430000	237400000	202820000	0.434341	0.017823
W9S9J5	24.5	32.394	144560000	719170000	748300000	5.37343e+08	1277200000	1314900000	1120400000	1237500000	0.434217	0.0270563
W9QNW2	14.3	85.627	31278000	43733000	89398000	54803000	144440000	133850000	103530000	1.27273e+08	0.430593	0.0280406
W9S5Y9;W9QLL9	51	46.915	1700600000	1174100000	1799000000	1557900000	3082600000	3896600000	3903500000	3.62757e+09	0.429461	0.0034674
W9RRR7;W9R8M7;W9RE52	40	16	659510000	780940000	750560000	7.30337e+08	1603100000	1716400000	1800600000	1706700000	0.427923	0.000135618
W9QVZ3;W9RIB8;W9RHX4	54.7	29.837	1140900000	1271300000	1390600000	1267600000	2319900000	2961200000	3624800000	2.96863e+09	0.426998	0.0113781
W9R4J3	26.5	65.433	149430000	164200000	307080000	2.06903e+08	352800000	472320000	629440000	4.84853e+08	0.426734	0.0424294
W9RN56	28.6	32.008	379130000	432380000	352390000	3.87967e+08	693550000	952120000	1086200000	9.10623e+08	0.426045	0.0112976
W9RTX6	35.6	16.44	367940000	216820000	300390000	295050000	591830000	678270000	809020000	693040000	0.425733	0.0065915
W9RUD0	32.8	14.699	158810000	271850000	180750000	2.03803e+08	482200000	460310000	494480000	4.78997e+08	0.42548	0.00157692
W9SID6	13.8	36.962	43299000	113180000		78239500	152950000	199080000	199720000	1.83917e+08	0.425407	0.0486269
W9RFC2;W9SW98	9.1	45.15	15101000	17430000	14776000	15769000	23314000	44846000	43126000	3.70953e+07	0.425094	0.0374894
W9RBN3	19.6	53.725	90168000	43556000	44687000	5.94703e+07	178260000	126860000	114970000	140030000	0.424697	0.0312529
W9QCE5	20.5	23.222	17189000	38591000	57515000	37765000	110900000	82481000	73496000	88959000	0.424521	0.0342443
W9RKD9	11.1	44.898	24873000	20934000	19249000	2.16853e+07	52515000	48695000	52221000	5.11437e+07	0.424008	0.000141475
W9RQY4	24.8	46.294	114640000	211310000	37093000	1.21014e+08	302470000	315480000	238270000	2.85407e+08	0.424007	0.042041
W9RPW5	24.8	50.19	257890000	278780000	202320000	246330000	529540000	541610000	672200000	5.81117e+08	0.423891	0.00279754
W9QYE1	12	26.531	6403000	8408700	7082300	7298000	14950000	17814000	19005000	1.72563e+07	0.422917	0.00174905
W9QN56	17.2	77.176	214910000	299100000	335500000	283170000	605390000	699370000	709070000	6.71277e+08	0.421838	0.0013398
W9RBV5	24.6	28.074	161780000	177380000	210690000	1.83283e+08	415300000	436010000	456680000	4.35997e+08	0.420378	0.000174544
W9SH04	5.5	151.02	96100000	21070000	70212000	6.24607e+07	111750000	163010000	173370000	1.49377e+08	0.418142	0.0404813
W9SLZ2	2.5	63.406	4829800		7030900	5930350	15074000	13467000	14239000	14260000	0.415873	0.00379472
A0A192GRM8;A0A192GQJ1	40.3	36.12	979020000	1013300000	612620000	8.68313e+08	2087800000	2608200000	1592100000	2.09603e+09	0.414265	0.0185419
W9QYI1	15.4	28.799	11600000	13431000	18958000	14663000	24234000	35002000	47086000	3.54407e+07	0.413734	0.0405451
W9SBY5	34.4	114.01	1073100000	1832600000	1904600000	1.60343e+09	3319200000	4217500000	4123000000	3.88657e+09	0.412558	0.00424127
W9RFI4	26.2	71.208	160650000	93542000	287730000	1.80641e+08	414800000	523490000	377380000	4.38557e+08	0.411898	0.0229691
W9R6G5	38.6	17.852	487190000	290640000	317320000	365050000	783730000	837430000	1042000000	887720000	0.411222	0.00637497
W9SDB5;W9SA46	37.4	24.07	454810000	437760000	562520000	485030000	986290000	1228800000	1332700000	1.1826e+09	0.41014	0.00314693
W9RV67	6.9	31.412	28947000		25649000	27298000	66997000	57547000	75331000	66625000	0.409726	0.0100499
W9QIN8	58.7	15.891	754830000	927500000	841220000	8.41183e+08	2031400000	2138900000	2034500000	2.06827e+09	0.406709	3.62698e-05
W9S011	25	20.282	86694000	66530000	130170000	9.44647e+07	149530000	239940000	307390000	2.32287e+08	0.406673	0.0494178
W9QUI9;W9R747	57.9	17.637	1191000000	1615000000	1416700000	1.40757e+09	3422200000	2643400000	4318000000	3461200000	0.40667	0.0146733
W9QS28;W9S2X4	30.9	24.692	623520000	589120000	770690000	661110000	1743900000	1470300000	1672900000	1.62903e+09	0.40583	0.000615505
W9QWZ5	7.7	103.24	46391000	45292000	28449000	40044000	97271000	96327000	103120000	98906000	0.404869	0.000679561
W9QJ02	26.1	40.895	518130000	412640000	555270000	4.95347e+08	1153800000	1291500000	1239300000	1228200000	0.403311	0.000235439
W9R6P5	31.7	40.064	171270000	121240000	292390000	1.94967e+08	515000000	614380000	331940000	4.87107e+08	0.400255	0.0395731
W9RP37;W9SF48	24.2	35.183	100240000	204430000	37113000	1.13928e+08	293490000	324470000	236050000	284670000	0.40021	0.0365283
W9QK95	17.7	43.81	56734000	32693000	35268000	41565000	92120000	107510000	113640000	1.04423e+08	0.398043	0.00321451
W9QCD4	11.4	26.339	168410000		166200000	167305000	417950000	381530000	463150000	4.20877e+08	0.397516	0.00364243
W9RMB6	25.2	22.801	512830000	418080000	793030000	5.74647e+08	1357100000	1576100000	1414400000	1449200000	0.396527	0.00256292
W9RF52;W9RF49	32.8	33.392	626250000	781350000	772020000	726540000	1923900000	1960000000	1633100000	1839000000	0.395073	0.000639352
W9QYW2	19.2	38.881	66238000		67916000	67077000	171440000	129440000	208910000	169930000	0.394733	0.040342
W9RWJ2	20.1	51.232	96878000	91444000	85254000	91192000	240960000	252570000	201300000	231610000	0.393731	0.000903103
W9RKQ3;W9R5V5	21.2	32.62	115950000	48530000	96124000	86868000	259920000	203780000	198670000	220790000	0.393442	0.00877966
W9S3U8	23.6	92.386	114890000	276420000	207550000	199620000	545470000	634060000	342950000	5.07493e+08	0.393345	0.0348429
W9R5T2	13.9	69.786	72360000	81111000	98136000	83869000	166450000	228790000	245290000	213510000	0.392811	0.00674325
W9S956	7.4	63.012	19945000	21049000		20497000	55129000		49704000	52416500	0.391041	0.00743678
W9RBZ1;W9RB91	12.8	125	188010000	58869000	242700000	163193000	376710000	547570000	331130000	418470000	0.389975	0.0405076
W9RRF5;W9QJX2	38.7	31.736	623060000	629270000	870060000	7.07463e+08	1781500000	2094600000	1581800000	1819300000	0.388866	0.00282159
W9R189	48.7	16.751	615030000	792820000	965150000	791000000	2019800000	1931400000	2161100000	2.03743e+09	0.388234	0.000504276
W9RQ76	46.5	28.401	32662000	23186000	46712000	3.41867e+07	90254000	62612000	111690000	8.81853e+07	0.387668	0.0266452
W9QS41	22.2	43.424	774180000	1409500000	1071800000	1085160000	3026200000	2334300000	3065600000	2808700000	0.386357	0.0045562
W9R644	23.8	34.15	573420000	576150000	576810000	575460000	1378500000	1381500000	1713400000	1.49113e+09	0.385921	0.00118359
W9RR53	41.9	33.967	1147500000	538540000	1163000000	949680000	2468600000	2143900000	2772000000	2461500000	0.385814	0.00527865
W9SB87	40	47.271	167780000	105650000	191310000	1.54913e+08	473440000	463110000	268680000	4.01743e+08	0.385603	0.0258104
W9QSX8	25.9	43.865	50293000	60323000	43640000	5.14187e+07	160170000	148390000	92161000	1.33574e+08	0.384946	0.0188645
W9SM97	13.7	97.249	69212000	34662000	86119000	63331000	147710000	213410000	133640000	164920000	0.38401	0.0244821
W9RXY7	4.4	237.45	19432000	18238000	17742000	1.84707e+07	45090000	55174000	45098000	48454000	0.3812	0.000909589
W9QSW1;W9QKN3	28.8	18.51	1076400000	621910000	1031300000	909870000	2537300000	2056700000	2572900000	2.38897e+09	0.380863	0.00256922
W9RAV1	30.3	56.15	201110000	66997000	190010000	1.52706e+08	405240000	411670000	389910000	4.02273e+08	0.379607	0.00455555
W9RHQ2	19.9	22.064	163080000	288660000	246190000	2.32643e+08	428170000	654120000	763520000	615270000	0.378116	0.0221549
W9QWQ4	26.9	69.526	145430000	74975000	37232000	85879000	234390000	270420000	178630000	2.27813e+08	0.376971	0.0266793
W9SGH3	9	56.285	25745000	29728000	16228000	2.39003e+07		70756000	56719000	63737500	0.374981	0.0123446
W9R3R8	42.2	60.544	197140000	249660000	61088000	169296000	365180000	542570000	453400000	4.53717e+08	0.373132	0.0200988
W9SIR6	8.6	50.429	4187400		3142400	3664900	8362300	10665000	10566000	9.86443e+06	0.371527	0.00958669
W9R928	15.5	40.263	20144000	22119000	12325000	18196000	48124000	57230000	42284000	4.92127e+07	0.369742	0.0041883
W9RMA1	15.9	29.543	270210000	280830000	411320000	3.20787e+08	545590000	914170000	1148900000	8.69553e+08	0.36891	0.0389332
W9SC21	5	74.757	18410000	27663000	20735000	2.22693e+07	52481000	70989000	58921000	60797000	0.36629	0.00320445
W9QTY3	48.4	14.037	223130000	249510000	300770000	2.57803e+08	601620000	636700000	875870000	704730000	0.365819	0.00741523
I4CHN2;A0A023WGM1;W9RNN3	32.9	23.829	30652000	17130000	29206000	2.56627e+07	55421000	60899000	98511000	7.16103e+07	0.358365	0.0318375
W9RLX2	8.2	64.765	329740000	230590000	215750000	2.58693e+08	740990000	744210000	688590000	7.24597e+08	0.357017	0.000312562
W9R7J6	68.1	21.975	735550000	689850000	601710000	6.75703e+08	1626900000	1469800000	2591700000	1.89613e+09	0.356359	0.0258628
W9RMY8;W9RNY1	44.2	10.752	108120000		116690000	112405000	348890000	285430000		317160000	0.354411	0.0235905
W9RNR2	38.4	49.267	324710000	952910000		638810000	1869200000	2086900000	1455300000	1803800000	0.354147	0.0400233
W9RZT7	22.8	16.89	195960000	188380000	292110000	2.25483e+08	455860000	703030000	761160000	6.40017e+08	0.352309	0.0140133
W9QGD1	5.4	87.044	13577000	17013000	14349000	1.49797e+07	27695000	58767000	41139000	4.25337e+07	0.352184	0.0383136
W9R1E2	13.6	68.463	80921000	40047000	51169000	57379000	187130000	162620000	139040000	162930000	0.35217	0.00464963
W9RTP8	9.7	25.495	1939600		7613500	4776550	14075000	13007000	13618000	1.35667e+07	0.35208	0.0265089
W9R393	22	50.078	99915000	192360000	154010000	1.48762e+08	342430000	455000000	471780000	423070000	0.351624	0.00487528
W9S7F7	45.4	50.321	1185900000	1863200000	1794900000	1.61467e+09	4150100000	5995600000	3639100000	4.59493e+09	0.351402	0.0162972
W9QKG7;A0A0P0BWP8	56.9	30.053	1238200000	889340000	785040000	970860000	2796800000	2767300000	2771100000	2778400000	0.349431	0.000192466
W9QLR7;W9RQB3	14.1	71.057	52233000	71557000	123470000	82420000	201760000	276800000	231050000	2.36537e+08	0.348445	0.007201
W9QQ07	11.2	62.461	65318000	33303000	48419000	4.90133e+07	110580000	189350000	123110000	1.41013e+08	0.347579	0.0244264
W9SID2;W9R026;W9QPP2;W9RZE5	8.3	88.917	18607000	17166000	25725000	2.04993e+07	45211000	71911000	60181000	59101000	0.346853	0.00912716
W9S4L6	20.8	43.795	102540000	81890000	77174000	8.72013e+07	265240000	256330000	233580000	2.51717e+08	0.346427	0.000176567
W9RAW2	54.2	43.038	223820000	828010000	757230000	603020000	1435500000	2382500000	1454400000	1.75747e+09	0.343119	0.0344154
W9RH55	20.1	19.346	67641000	75455000	78877000	73991000	164100000	260870000	230310000	2.18427e+08	0.338745	0.00736797
W9QC73	24	50.433	68068000	26294000	43330000	4.58973e+07	119970000	130070000	157280000	1.35773e+08	0.338044	0.00547922
W9RZ32;W9QPX2	26.2	31.945	152040000	139830000	189440000	1.60437e+08	559100000	509160000	362270000	4.76843e+08	0.336456	0.00654728
W9RG67	18.3	43.121	28150000	12006000	38246000	26134000	85586000	80774000	67080000	7.78133e+07	0.335855	0.00541941
W9RHD5;W9QI94	28.1	61.541	303390000	108190000	449820000	2.87133e+08	816360000	1151800000	601790000	856650000	0.335182	0.0389085
W9S451	36.9	23.557	26385000	47324000	26572000	33427000	102530000	89300000	107420000	99750000	0.335108	0.00166555
W9QQ20	18	60.086	398480000	58512000	245750000	2.34247e+08	756050000	740190000	626250000	7.07497e+08	0.331093	0.011291
W9T0E9	19.3	57.65	166000000	64695000	215780000	148825000	457250000	590460000	313210000	453640000	0.328069	0.0291381
W9QGZ6	46.4	18.369	330500000	496850000	271340000	366230000	1021300000	1152100000	1178700000	1.11737e+09	0.327762	0.000834015
W9RMI8;A0A1D8KVV8;A0A0M3SU45	22.2	39.532	41149000	24347000	54247000	3.99143e+07	152450000	124750000	91522000	1.22907e+08	0.324751	0.013378
W9REU6	9.8	15.159	8564100	11903000	8887300	9784800	31348000	27963000	31412000	30241000	0.323561	0.000194426
W9RIN5;W9R6E6;W9RZL1	13.4	9.532	15222000	10538000	5297600	1.03525e+07	26194000	33739000	36400000	32111000	0.322398	0.00654982
W9RHP1	5.9	51.071	178400000	133840000	199850000	1.70697e+08	479520000	464550000	646770000	530280000	0.321899	0.00428163
W9RAF5	21	37.509	35619000	39253000	36203000	37025000	84257000	154350000	116100000	1.18236e+08	0.313146	0.016106
W9QZW3	29.2	50.474	66770000	94099000	86044000	8.23043e+07	221910000	352820000	215320000	263350000	0.312528	0.0164187
W9R537;W9RSG1	18.8	12.43	130500000	94791000	142690000	1.2266e+08	445230000	329370000	415870000	3.96823e+08	0.309106	0.00188585
W9S4M4	50.8	14.093	41294000	59668000	51150000	50704000	140040000	206170000	160160000	168790000	0.300397	0.00433145
W9REJ1;W9RI44	41.9	14.536	118330000	79518000	86606000	94818000	416460000	279800000	250810000	315690000	0.300352	0.0135748
E2J9M1	40.8	38.516	496670000	3060300000	3250400000	2.26912e+09	5279100000	7348700000	10317000000	7.64827e+09	0.296685	0.0346891
W9R7K2;W9S1S3	31.9	43.281	121790000	24218000	65483000	70497000	189490000	227730000	297870000	2.38363e+08	0.295754	0.0168288
W9S488;W8EEW5	5.3	44.972	5938900		2201200	4070050	11704000	13310000	16812000	13942000	0.291927	0.0258523
W9QPP9;W9QI06	26.5	15.268	30947000	16662000	28347000	2.53187e+07	80295000	97177000	82871000	86781000	0.291754	0.000851941
W9RWF7	8.2	67.378	23278000	20663000	11364000	18435000	63758000	69510000	56384000	6.32173e+07	0.291613	0.00103206
W9R6E1	28.8	94.664	297080000	272530000	124750000	2.31453e+08	665630000	972500000	746260000	7.94797e+08	0.291211	0.00612117
A0A076LEA5;W9S288	40.8	29.619	25675000	33446000	36536000	3.18857e+07	96837000	143180000	91364000	1.1046e+08	0.288662	0.00937157
W9RN09	13.2	49.699	24940000	12427000	52699000	30022000	93510000	94794000	126280000	1.04861e+08	0.286302	0.00949372
W9QJ30	12.5	88.137	23403000	21656000	15004000	20021000	52854000	91683000	67757000	7.07647e+07	0.282924	0.0119097
W9SD17	12.1	41.911		3311200	14597000	8954100	35591000	31819000	28425000	31945000	0.280297	0.0191547
W9R469	12.8	57.028	20126000	68517000	21004000	36549000	104770000	153560000	133000000	1.30443e+08	0.280191	0.0116991
W9RJF5	50.6	28.319	275550000	171720000	170430000	205900000	608880000	643950000	967140000	739990000	0.278247	0.0109927
W9R2H3;W9SCJ8	23.5	24.956	22836000		69692000	46264000	177980000	161450000	163930000	1.67787e+08	0.275731	0.00738081
W9S8F2;W9QJL0;W9R7Y8	6.5	64.326	14527000	15750000	11520000	1.39323e+07	37910000	70737000	44802000	5.11497e+07	0.272384	0.0209273
W9RD59	59.6	17.575	179430000	1630900000	2220100000	1.34348e+09	4592200000	4171900000	6086200000	4950100000	0.271404	0.012694
W9RY65	34.5	44.64	109050000	121720000	240500000	157090000	632420000	717110000	388330000	5.79287e+08	0.271178	0.0169206
W9R2N5	25.9	42.413	24977000	21709000	45496000	3.07273e+07	78950000	134140000	128860000	1.13983e+08	0.269577	0.0120588
W9S8N8	9.7	69.985	40570000	51405000	7818700	3.32646e+07	104710000	109440000	159510000	1.24553e+08	0.267071	0.0140195
W9RCR1	32.9	17.661	81462000	70570000		76016000	272390000	296180000	289730000	286100000	0.265697	0.00023794
W9SJB7	61.3	15.125	55851000	67825000	166990000	9.68887e+07	270580000	522760000	314760000	3.69367e+08	0.26231	0.033144
W9RT32	33	40.578	166380000	347700000	430550000	3.14877e+08	1064400000	1428900000	1152600000	1215300000	0.259094	0.00260289
X5F158;A0A343FMQ1;Q8LGR3	91.3	16.951	2937400000	2510100000	3092000000	2846500000	12913000000	11543000000	8688200000	1.10481e+10	0.257647	0.00284585
W9SJ04;W9RKY2	21.8	25.665	335420000	211710000	351400000	299510000	1160700000	1148300000	1256100000	1.18837e+09	0.252035	9.04799e-05
W9RD90	13.6	41.843	70482000		52133000	61307500	208840000	285790000	236010000	2.43547e+08	0.251728	0.00885499
W9SAG0	20.5	56.574	128000000	58313000	82841000	89718000	394280000	400790000	288690000	3.61253e+08	0.248352	0.00286327
W9QWG2	19.7	67.923	179600000	166480000	18639000	121573000	598920000	460640000	422300000	4.93953e+08	0.246122	0.00747494
W9QN46	15.7	38.885	81095000	63741000	18012000	5.42827e+07	195870000	197770000	272780000	222140000	0.244362	0.00600398
W9RUX9	5.7	39.758	12849000	67190000	51089000	4.37093e+07	132480000	170270000	242760000	1.81837e+08	0.240377	0.0187581
W9RAX3	35.6	49.998	854540000	960750000	1153600000	989630000	4627600000	4591200000	3195900000	4.13823e+09	0.239143	0.00277954
W9S647	5.5	85.075	8042200	16617000	21989000	15549400	85280000	63960000	47590000	65610000	0.236997	0.0126483
W9S9B9	3.2	72.2		8424200	6591700	7507950	27175000	31817000	36217000	3.17363e+07	0.236573	0.00587535
W9S434;W9RR13	45.5	52.412	29950000	22200000	19091000	23747000	79171000	111030000	111500000	100567000	0.236131	0.00234636
W9SV80	10.4	44.1	62833000		12574000	37703500	136290000	138610000	209460000	1.61453e+08	0.233526	0.0419449
W9QT04	10.7	82.402	9335700	13992000	14618000	1.26486e+07	59823000	46247000	56506000	54192000	0.233403	0.000709694
W9R2Z0	16.5	48.054	38017000	16003000	14960000	2.29933e+07	147410000	91349000	65464000	1.01408e+08	0.226742	0.0363551
W9RMX2	8.3	17.678	231790000		73332000	152561000	629210000	837840000	556440000	6.74497e+08	0.226185	0.0244143
W9RKR0	22.3	107.53	61946000	111070000	158740000	1.10585e+08	450890000	550790000	482470000	4.94717e+08	0.223533	0.000697409
W9R8P6	19.5	46.432	256570000	783310000	941740000	660540000	2776500000	2571700000	3583300000	2.97717e+09	0.221869	0.00337936
P83422	43.3	3.1794	428750000	118540000	124760000	2.24017e+08	889000000	1060000000	1083100000	1010700000	0.221645	0.00273855
W9SEI5	32.5	34.528	82049000	30091000	38595000	50245000	297720000	238150000	145610000	227160000	0.221188	0.0198235
W9SBR8	26.4	22.75	183810000	79521000	128590000	1.3064e+08	541780000	429440000	842040000	604420000	0.216142	0.0201768
W9S7E2;W9QPX4	8.6	71.06	15000000	28232000	23021000	2.20843e+07	80067000	128480000	101430000	1.03326e+08	0.213735	0.00501632
W9RZB7	11.6	18.161	166440000	196120000	73215000	1.45258e+08	794810000	888650000	376490000	686650000	0.211546	0.0286318
W9S960	25.4	32.229	13972000		33362000	23667000	99821000	151150000	86249000	1.12407e+08	0.210548	0.0441796
W9RDZ4	40.2	16.636	264630000	233290000	152070000	2.16663e+08	775880000	1457300000	908620000	1.04727e+09	0.206885	0.0170755
W9S1R0	16	50.422	83907000	51883000	139440000	9.17433e+07	399840000	464640000	479650000	4.48043e+08	0.204764	0.000548686
W9RWI1	14.4	60.587	8097200	21848000	4560500	11501900	37929000	80479000	56739000	5.83823e+07	0.19701	0.0248836
W9R8F1	23.7	38.78	20261000	12762000	15068000	1.60303e+07	85787000	87943000	75314000	8.30147e+07	0.193102	0.00011724
W9S9M5	33.7	35.294	54993000	63366000	17066000	4.51417e+07	259160000	237540000	213180000	2.36627e+08	0.190772	0.000600049
W9QFK5	15.8	44.078	134430000	63104000	176950000	124828000	841360000	550380000	580930000	6.57557e+08	0.189836	0.0055815
W9QJR4	6.8	143.08	248180000	50166000	127500000	1.41949e+08	569100000	553200000	1125400000	7.49233e+08	0.189459	0.0367039
W9RWL5	13	29.782	11406000	11783000	13830000	1.23397e+07	43768000	66187000	91514000	6.71563e+07	0.183745	0.0165563
W9RT19	59.5	18.32	52944000	11441000	96486000	5.36237e+07	244490000	314780000	330450000	2.96573e+08	0.180811	0.00253317
W9QNR8	17.1	62.167		42887000	29700000	36293500	196070000	203240000	233220000	2.10843e+08	0.172135	0.00149846
W9QKF3	25.6	18.274	38930000	84944000	75542000	66472000	263600000	512100000	403980000	3.93227e+08	0.169042	0.0111761
W9R017	18.5	52.795	21483000	61095000	76962000	53180000	306970000	311950000	327250000	315390000	0.168617	0.000117934
W9S1Y1	16.7	26.751	87746000	292320000	272810000	2.17625e+08	952240000	1281800000	1790600000	1.34155e+09	0.16222	0.0112231
W9RD44	22.1	27.128	40793000		59844000	50318500	330750000	360240000	288100000	3.26363e+08	0.154179	0.00220749
W9R7H5;W9SM21	31	56.256	157060000	60128000	186530000	1.34573e+08	948600000	1046600000	680920000	892040000	0.150859	0.00281973
A0A1S6PVK8	70.9	13.375	105930000	79358000	70941000	8.54097e+07	689860000	637430000	418660000	5.81983e+08	0.146756	0.00404943
W9R4P1	26	53.037	22521000	98242000	122900000	81221000	492870000	613600000	594090000	5.66853e+08	0.143284	0.000540883
W9T1J8	39.2	24.427	346480000	51861000	219740000	206027000	2258400000	1201900000	931600000	1.46397e+09	0.140732	0.0383765
W9R356;W9SJE5	19.7	98.702	53952000	5855000	8076700	22627900	178100000	201930000	126780000	1.68937e+08	0.133943	0.00573735
W9S8K9	23.8	60.854	68817000	9547300	16595000	31653100	259420000	358680000	125770000	2.47957e+08	0.127656	0.0366047
W9RU54;W9SDE4;A0A2I7M685	11.5	22.273	96915000	113560000	126770000	112415000	798210000	932360000	1086100000	938890000	0.119732	0.00058798
W9QTL2	19.5	75.687	31432000	24990000	49810000	3.54107e+07	365250000	350040000	175130000	2.96807e+08	0.119305	0.0131169
W9R6B8	36.8	15.643	10739000	1240200	3918300	5.29917e+06	39349000	47898000	47531000	44926000	0.117953	0.00056754
W9RG58	5.9	69.419	12505000	10912000		11708500	125230000	78897000	95594000	99907000	0.117194	0.0150612
W9QFL7	12.6	65.294	21250000	30506000	30557000	2.74377e+07	320520000	299560000	114780000	2.44953e+08	0.112012	0.0292726
W9QUG6	29.7	35.059	100280000	27129000	29192000	5.22003e+07	403780000	275050000	754870000	477900000	0.109229	0.0428972
W9RP68	26.3	16.325	20987000	21568000		21277500	209500000	202670000	185700000	199290000	0.106767	0.000295382
W9QCE2	7.1	89.835	6485600	4625800		5555700	48874000	54493000	75628000	59665000	0.093115	0.0143067
W9S6G6	6.8	100.33	82235000	177580000	272560000	1.77458e+08	2076500000	2759700000	1783900000	2206700000	0.080418	0.00231921
W9SBY0	13.4	82.807	4162400	30549000	30273000	2.16615e+07	312200000	289930000	268120000	2.90083e+08	0.074673	6.43111e-05
W9QLY2;W9S9L2	10.8	92.245	25132000	18783000	18720000	2.08783e+07	315490000	396360000	205850000	305900000	0.068252	0.00670163
W9RPL7	32.7	29.167	32343000	24826000	21989000	26386000	324760000	669970000	333590000	4.42773e+08	0.059593	0.0215203
W9RTI8	15.9	65.454		9796400	10653000	10224700	162810000	294280000	179560000	2.12217e+08	0.04818	0.0322904
W9SL29	55.8	7.927	8423600	116400000	104030000	7.62845e+07	1704300000	2450700000	2083100000	2.07937e+09	0.036686	0.000781389
W9S5L1	19.6	46.885	13688000	17943000	54797000	2.88093e+07	740270000	904520000	1070000000	904930000	0.031836	0.000802253
