# Supplementary material for: Comparative Proteomics of Mulberry Leaves at Different Developmental Stages Identify Novel Proteins Function Related to Photosynthesis
Source: Front Plant Sci. 2021 Dec 24;12:797631. doi: 10.3389/fpls.2021.797631 (PMC8739898; doi:10.3389/fpls.2021.797631)
Supplement: Supplementary Table 4 — List of differentially expressed proteins in L20 compared to L6. Up-regulated proteins (154) in L20 relatively to L6 were marked red, and down-regulated proteins (151) were marked green. [file Table_4.XLSX]

## Sheet: Sheet1
Protein	Protein Name	Coverage	MolWeight	LFQ intensity JY6-1	LFQ intensity JY6-2	LFQ intensity JY6-3	average JY6	LFQ intensity JY20-1	LFQ intensity JY20-2	LFQ intensity JY20-3	average JY20	L20/L6	t test p value
W9SXX7	Receptor-like protein 12	31.1	53.339	1221400000	1486700000	1431800000	1.37997e+09	90204000	68315000	74511000	7.76767e+07	0.0562888	8.80136e-05
W9SP00	Expansin	6.7	27.25	48407000	74621000	71420000	64816000	4752300	4933700	4491600	4.72587e+06	0.072912	0.00189461
W9R017	Aspartic proteinase nepenthesin-1	18.5	52.795	21483000	61095000	76962000	53180000	7268500	3794200	5791900	5618200	0.105645	0.0451182
G5ELN1	Class I chitinase LA-c	7.8	39.176		45973000	42169000	44071000	5030000	4617400	6199200	5282200	0.119857	0.000138288
W9R393	Tubulin beta chain	22	50.078	99915000	192360000	154010000	1.48762e+08	27140000	25653000	16066000	22953000	0.154294	0.00964069
W9RQI7	L-ascorbate oxidase-like protein	28.7	60.33	937560000	2098000000	2647700000	1894420000	312950000	229210000	340420000	2.94193e+08	0.155295	0.0339321
W9RD90	Ornithine carbamoyltransferase	13.6	41.843	70482000		52133000	61307500	10260000	9781200	15194000	1.17451e+07	0.191576	0.00626447
W9QYW2	DnaJ homolog subfamily B member 11	19.2	38.881	66238000		67916000	67077000	14552000	16137000	8784700	13157900	0.196161	0.000357691
W9S7L7	Uncharacterized protein	18.8	16.033	34422000	70740000	85175000	6.34457e+07	9852500	18159000	9426100	12479200	0.196691	0.0294508
W9RFS9	Allene oxide cyclase 4	17.6	28.297	50107000	89213000	78010000	7.24433e+07	18389000	11162000	13271000	14274000	0.197037	0.00793006
W9RUY9	Aquaporin TIP2-1	4.4	25.18	244030000	313030000		278530000	61454000	42299000	61322000	55025000	0.197555	0.00369072
W9R5S7	50S ribosomal protein L17	17.4	24.187	239870000	298680000	267050000	2.68533e+08	47968000	58959000	55295000	54074000	0.201368	0.000243283
W9S425	Pyruvate dehydrogenase E1 component subunit alpha	20.6	47.672	78049000	158030000	82438000	1.06172e+08	12280000	25532000	27817000	2.18763e+07	0.206046	0.0331498
W9QPT4	50S ribosomal protein L28	5	20.147	153790000	103010000	140820000	132540000	25258000	28509000	30155000	27974000	0.211061	0.00239768
Q09WY0	50S ribosomal protein L16, chloroplastic	48.9	15.362	308390000	351330000	279250000	312990000	60931000	80139000	61453000	6.75077e+07	0.215686	0.000358581
W9RJY9	Peroxiredoxin Q	18.3	12.998	1551800000	1155100000	1200000000	1302300000	298030000	275690000	287970000	287230000	0.220556	0.00127317
W9QWZ6	40S ribosomal protein S30	12.3	15.342	301630000	502470000	534400000	4.46167e+08	94810000	81339000	128240000	101463000	0.227411	0.00968229
W9RKR0	Ribonuclease	22.3	107.53	61946000	111070000	158740000	1.10585e+08	31286000	29117000	15201000	2.52013e+07	0.22789	0.0396622
W9SZA1	Uncharacterized protein	6.9	52.365	44577000	45377000	72173000	5.40423e+07	14290000	15356000	9360200	1.30021e+07	0.24059	0.0113808
W9SQT2	Quinone oxidoreductase-like protein 2-like protein	15	36.735	31586000	53591000	57270000	4.74823e+07	10999000	11189000	12184000	1.14573e+07	0.241297	0.0109238
W9RVM8	Biotin carboxylase	45.3	58.379	551940000	472620000	745320000	589960000	129710000	160420000	140990000	1.43707e+08	0.243587	0.00540974
W9RIB4	GTP-binding protein	39.9	22.083	222750000	202240000	246430000	2.23807e+08	66894000	55366000	42414000	5.48913e+07	0.245262	0.000318376
W9QCD4	Uroporphyrinogen decarboxylase	11.4	26.339	168410000		166200000	167305000	40513000	37010000	46263000	41262000	0.246627	5.03093e-05
W9S189	40S ribosomal protein S17-4	29.9	19.942	605070000	1399800000	1217300000	1.07406e+09	203690000	306800000	307690000	2.72727e+08	0.253922	0.0299249
W9SHH1	4-hydroxy-4-methyl-2-oxoglutarate aldolase	29.5	17.845	452930000	552200000	868380000	6.24503e+08	189040000	147690000	158020000	1.64917e+08	0.264077	0.0217497
W9SHL7	DNA-damage-repair/toleration protein	29	53.387	976410000	2113000000	1861300000	1.65024e+09	452460000	373130000	482360000	4.35983e+08	0.264194	0.0247298
W9QYY7	Proteasome subunit beta type-3-A	4.8	79.427	227200000	134790000	150370000	1.70787e+08	47892000	43266000	44804000	4.53207e+07	0.265364	0.0118044
W9S4I3	30S ribosomal protein S6 alpha	4.8	22.843	67513000	122480000		94996500	20679000	25689000	31439000	2.59357e+07	0.273017	0.0454466
W9RT32	Uncharacterized protein	33	40.578	166380000	347700000	430550000	3.14877e+08	102030000	64115000	93536000	8.65603e+07	0.274902	0.0443085
W9RYL9	PMR5N domain-containing protein	11.6	42.787	63170000	54577000	107800000	7.51823e+07	22795000	17921000	21669000	20795000	0.276594	0.0303906
W9QEE6	Glutamyl-tRNA(Gln) amidotransferase subunit A, chloroplastic/mitochondrial	16.3	56.029	89383000	133860000	71908000	9.83837e+07	23708000	40714000	19450000	2.79573e+07	0.284166	0.022718
W9S0L5	ADP-ribosylation factor	51.9	21.083	1036700000	955750000	1623800000	1.20542e+09	379250000	370190000	278530000	3.42657e+08	0.284264	0.0154538
W9S3G5	Inositol-1-monophosphatase	13.1	40.838	71359000	103600000		87479500	22695000	23255000	28741000	24897000	0.284604	0.014577
W9R8H0	Putative signal peptidase complex subunit 2	22.8	20.289	35846000		22841000	29343500	8411100	7596800	9322300	8443400	0.287743	0.0235056
Q09WY2	30S ribosomal protein S8, chloroplastic	24.3	15.882	461580000	363350000	302480000	3.75803e+08	104990000	117600000	103050000	1.08547e+08	0.288839	0.00456846
W9R9X3	Ketol-acid reductoisomerase	21.1	45.863	887290000	889410000	1076500000	9.51067e+08	306960000	239710000	281890000	2.76187e+08	0.290397	0.000506988
W9QJM1	LRR receptor-like serine/threonine-protein kinase GSO1	1.6	98.761	29411000	49530000		39470500	11562000	13998000	9111400	1.15571e+07	0.292804	0.0363076
W9R432	Uncharacterized protein	34.8	25.642	181200000	119590000	122150000	140980000	45415000	40787000	37738000	4.13133e+07	0.293044	0.00791491
W9RXA8	Oxygen-evolving enhancer protein 1	51.7	35.05	10252000000	6225900000	6194800000	7.55757e+09	2498300000	1994600000	2232700000	2.24187e+09	0.296639	0.017207
W9RJF5	60S ribosomal protein L7-4	50.6	28.319	275550000	171720000	170430000	205900000	82325000	50552000	50421000	6.10993e+07	0.296743	0.0164402
W9RUV2	Ras-related protein Rab7	25	19.934	111760000	116620000	118050000	1.15477e+08	41959000	31713000	29378000	34350000	0.297463	4.67927e-05
W9RDL6	Uncharacterized protein	35.5	82.85	1591000000	902240000	1091900000	1.19505e+09	384020000	350000000	334860000	3.56293e+08	0.298142	0.0151833
W9R5N1	Importin subunit alpha	22.1	58.38	215640000	278400000	246090000	246710000	57558000	87165000	77037000	73920000	0.299623	0.00100519
W9R491	40S ribosomal protein S8	41.4	24.086	1222200000	1524600000	1380500000	1.37577e+09	415320000	433930000	389920000	4.13057e+08	0.300237	0.000401013
W9QF88	U1 small nuclear ribonucleoprotein A	23.5	15.353	40686000	27392000	35220000	3.44327e+07	8411200	12387000		10399100	0.302013	0.0190285
W9RAX3	Calreticulin	35.6	49.998	854540000	960750000	1153600000	989630000	306560000	318390000	273670000	299540000	0.302679	0.00146217
W9RG51	Cytochrome b-c1 complex subunit 9	43.1	8.2553	95653000	117070000	67625000	9.34493e+07	29117000	28962000	26851000	28310000	0.302945	0.0104637
W9QSW1	40S ribosomal protein S24	28.8	18.51	1076400000	621910000	1031300000	909870000	284280000	260380000	292360000	2.79007e+08	0.306645	0.012117
W9RJ38	Small nuclear ribonucleoprotein Sm D3	26	14.201	62853000	123930000	141770000	1.09518e+08	37432000	23193000	40489000	3.37047e+07	0.307756	0.0363336
W9SAI9	Uncharacterized protein	7.3	36.758		56646000	61791000	59218500	15855000	16445000	22815000	1.83717e+07	0.310235	0.00130325
W9RI64	Mediator of RNA polymerase II transcription subunit 14	4.9	239.81	392540000	523670000	429450000	4.48553e+08	134760000	143650000	140910000	1.39773e+08	0.311609	0.00139451
W9S3Y1	Nascent polypeptide-associated complex subunit alpha-like protein	36.5	22.292	582640000	500620000	662380000	581880000	218430000	173130000	155640000	182400000	0.313467	0.00136169
W9R4J3	Methylenetetrahydrofolate reductase	26.5	65.433	149430000	164200000	307080000	2.06903e+08	59633000	66427000	69022000	6.50273e+07	0.314288	0.0479282
W9QXM6	Reversibly glycosylated polypeptide	38.1	41.479	562220000	627900000	865180000	685100000	176890000	310320000	160450000	2.15887e+08	0.315117	0.0105603
W9RI27	Uncharacterized protein	37.1	18.968	347550000	402380000	341180000	3.63703e+08	102800000	154810000	93261000	116957000	0.321573	0.000825581
W9QUI9	40S ribosomal protein S18	57.9	17.637	1191000000	1615000000	1416700000	1.40757e+09	430070000	453810000	475540000	453140000	0.321931	0.00149507
W9S711	2-oxoglutarate/malate translocator	3.5	59.677	349950000	242140000	225990000	2.72693e+08	80573000	85053000	98055000	8.78937e+07	0.322317	0.00925996
H9LIZ1	Lectin	28.7	23.371	2460500000	2726800000	3212400000	2799900000	1132300000	716390000	859160000	9.02617e+08	0.322375	0.00165815
W9S5E6	Carboxypeptidase	13.3	49.549	82941000	108550000	137500000	1.09664e+08	37331000	38110000	30962000	3.54677e+07	0.323422	0.00958867
X2C0H0	Glutaredoxin (Fragment)	50	2.6121	67233000	113670000	65544000	82149000	25547000	19508000	34937000	26664000	0.324581	0.0276738
W9RBJ2	Cell division protein FtsZ-1-like protein	23.2	44.59	424500000	352030000	311030000	362520000	112460000	135880000	107120000	1.18487e+08	0.326842	0.00206902
W9RU12	Uncharacterized protein	15.7	57.265	125070000	198830000	144850000	156250000	52661000	18623000	81942000	5.10753e+07	0.326882	0.0213628
W9QUC8	Tubulin alpha chain	41.2	49.685	1512900000	2255500000	2795900000	2188100000	858920000	795980000	493270000	7.16057e+08	0.32725	0.019309
W9SJ04	TRASH domain-containing protein	21.8	25.665	335420000	211710000	351400000	299510000	71390000	102360000	120410000	9.80533e+07	0.327379	0.0122402
W9RIC2	Cell division cycle protein 48-like protein	30	96.188	191550000	215540000	106460000	1.71183e+08	78368000	59230000	31287000	56295000	0.328858	0.0326329
W9SBQ7	Heat shock protein 90	35.2	90.069	1035700000	1357600000	1410800000	1.26803e+09	286710000	289100000	684930000	4.20247e+08	0.331416	0.00867242
W9R4B7	Dihydrolipoyllysine-residue succinyltransferase component of 2-oxoglutarate dehydrogenase complex 2	15.8	46.47	255450000	293350000	256930000	2.68577e+08	95689000	90881000	83788000	9.01193e+07	0.335544	0.000156682
W9QXV4	Aspartic proteinase	4.6	51.754	58684000	90883000		74783500	29842000	31100000	14716000	2.52193e+07	0.337231	0.0369176
W9QS28	S10_plectin domain-containing protein	30.9	24.692	623520000	589120000	770690000	661110000	298670000	202800000	167790000	2.23087e+08	0.337443	0.00299678
W9RF40	Late embryogenesis abundant protein Lea14-A	36.8	40.31	939260000	1183800000	1028600000	1.05055e+09	360720000	332310000	370490000	3.54507e+08	0.337448	0.000652778
D9ZGH9	PGIP	39.6	37.299	170330000	263790000	372490000	268870000	132530000	82231000	58314000	91025000	0.338547	0.0463362
W9S7F7	Tubulin beta chain	45.4	50.321	1185900000	1863200000	1794900000	1.61467e+09	631440000	616690000	394250000	547460000	0.339055	0.0095222
W9QT72	Ribosome-recycling factor	34.9	34.761	1004400000	1402800000	767100000	1058100000	322500000	304030000	454640000	360390000	0.340601	0.0218739
W9R579	Uncharacterized protein	7.6	21.686	51717000		49623000	50670000	14101000	15052000	22623000	1.72587e+07	0.340609	0.00257761
W9RC52	Homeobox-leucine zipper protein ATHB-13	4.9	37.377	2187700000	1743700000	2390400000	2.10727e+09	901950000	660230000	610370000	7.24183e+08	0.34366	0.00280765
W9SM58	Peroxidase	38.6	37.88	1603700000	3114500000	2678600000	2465600000	938200000	716680000	895530000	8.50137e+08	0.344799	0.0236296
W9RNV1	Serine hydroxymethyltransferase	24.1	24.74	2299200000	1641100000	1770700000	1.90367e+09	609000000	827700000	532610000	6.56437e+08	0.344828	0.00476222
W9R0I5	ATP-dependent Clp protease proteolytic subunit	5.7	36.603	92114000	79499000	41020000	7.08777e+07	23578000	27626000	22342000	2.45153e+07	0.345882	0.0399045
W9RAB8	Geranylgeranyl diphosphate reductase	36.4	51.813	242310000	244480000	456390000	3.14393e+08	108070000	111530000	107240000	1.08947e+08	0.34653	0.0444255
W9QQH1	Fructose-bisphosphate aldolase	65.6	38.418	308180000	545970000	348100000	400750000	139630000	141730000	137050000	139470000	0.348022	0.0237278
W9S0P9	Putative methyltransferase	13.5	29.564	62477000		41179000	51828000	17505000	21916000	14752000	1.80577e+07	0.348415	0.0274841
W9R530	Beta-glucosidase 44	45.3	58.926	828450000	998720000	1244100000	1.02376e+09	497910000	380760000	197450000	3.58707e+08	0.350383	0.0111287
W9R5D8	Peptidylprolyl isomerase	23.2	12.101	53925000	84429000		69177000	22434000	31610000	18889000	24311000	0.351432	0.036118
W9SB70	Uncharacterized protein	41.2	103.03	2966900000	3487800000	4014300000	3.48967e+09	1393500000	1151500000	1134600000	1.22653e+09	0.351476	0.00195771
W9QWV2	NADH-u_ox-rdase domain-containing protein	49	10.82	137880000	139280000	101820000	1.26327e+08	45007000		45796000	45401500	0.359398	0.0144836
W9SH70	Uncharacterized protein	43.2	40.217	1709400000	1365600000	1095800000	1.39027e+09	393250000	521370000	587960000	500860000	0.360262	0.00885132
W9QZE9	Uncharacterized protein	32.2	26.091	644370000	695850000	444870000	595030000	213750000	216230000	213470000	2.14483e+08	0.360458	0.00764193
W9RA58	Uncharacterized protein	38.6	8.9094	50158000	86794000	49678000	62210000	24680000	19757000	22896000	2.24443e+07	0.360783	0.0324978
W9RBD8	Uncharacterized protein	53.7	8.9092	396140000	358760000		377450000	118240000	132210000	158520000	1.36323e+08	0.361169	0.00134958
W9S4J2	Guanosine nucleotide diphosphate dissociation inhibitor	3.9	51.794	51450000		56523000	53986500	26748000		12947000	19847500	0.367638	0.0433812
W9QVV0	Uricase	32.2	34.869	114170000	209330000	170680000	1.64727e+08	66945000	59141000	59149000	61745000	0.374833	0.0206428
W9RQF9	DEAD-box ATP-dependent RNA helicase 56	22.2	58.687	561610000	600810000	678020000	613480000	239400000	242610000	211690000	2.31233e+08	0.376921	0.000425401
W9S519	Tropinone reductase-like protein	5.2	29.183	415530000	246860000		331195000	111010000	137060000	129440000	1.25837e+08	0.379947	0.0483444
W9RFX5	50S ribosomal protein L13	18.7	28.083	225000000	129850000	247030000	2.00627e+08	75841000	81528000	71531000	76300000	0.380308	0.026134
W9RLQ9	Uncharacterized protein	1	73.735	70179000	68579000	59924000	6.62273e+07	24312000	24581000	26696000	2.51963e+07	0.380452	0.000233051
W9SBU2	SodC protein	35.3	29.336	674890000		519030000	596960000	264090000	154530000	267940000	2.28853e+08	0.383365	0.0164015
W9S2N9	Putative glucan endo-1,3-beta-glucosidase A6	17.7	51.778	205470000	344090000	336870000	2.95477e+08	125420000	101900000	114740000	114020000	0.385885	0.0163648
W9RQZ1	ADP,ATP carrier protein	35.3	41.997	958200000	1414600000	845810000	1072870000	387870000	373610000	484470000	4.15317e+08	0.387108	0.0207037
W9RYX0	3-isopropylmalate dehydratase	12.8	59.4	115470000	176760000	200310000	164180000	85170000	68976000	36521000	6.35557e+07	0.38711	0.0257303
W9RB21	Sm domain-containing protein	14.4	30.359	128760000	130390000	187140000	1.48763e+08	53920000	66417000	53006000	57781000	0.388409	0.00985053
W9QSI1	Methylthioribose-1-phosphate isomerase	17.8	39.398	83435000	58419000	44488000	62114000	25361000	30468000	16567000	24132000	0.388511	0.0348413
W9SI08	Calmodulin-related protein	40.3	16.848	173820000	328670000	363490000	288660000	101070000	120380000	116100000	1.12517e+08	0.38979	0.0396849
W9REN5	Sedoheptulose-1,7-bisphosphatase	41	42.6	867780000	736510000	412200000	6.72163e+08	247340000	345320000	203990000	265550000	0.395068	0.045489
W9S2E9	Thiamine thiazole synthase, chloroplastic	29.2	37.251	715390000	1062000000	785210000	854200000	416460000	356430000	245320000	3.39403e+08	0.397335	0.011729
W9RU43	Putative glutathione S-transferase	28	25.133	858510000	594340000	566710000	6.73187e+08	224730000	229280000	350160000	2.68057e+08	0.398191	0.0163361
W9QSY7	Alba domain-containing protein	45	14.533	42273000		52342000	47307500	24642000	17205000	14793000	18880000	0.399091	0.013081
W9S756	Uncharacterized protein	2.4	69.727	34705000		46486000	40595500	14268000	17244000	17244000	16252000	0.40034	0.0129556
W9R0K1	Soluble starch synthase 3	1.3	115.41		23334000	28291000	25812500	11891000	13558000	5848100	1.04324e+07	0.404159	0.0225681
W9T1Y9	Histidine--tRNA ligase	8.5	55.916		47375000	49527000	48451000	18495000	22614000	17993000	1.97007e+07	0.40661	0.000788448
W9SCK7	Monothiol glutaredoxin-S16	5.7	32.57	84020000		70243000	77131500	28802000	36209000	29319000	3.14433e+07	0.407659	0.00467504
W9SIW2	NAD(P)-bd_dom domain-containing protein	46	51.148	2205900000	2029500000	1829800000	2.02173e+09	1087900000	873660000	511370000	824310000	0.407724	0.00393305
W9RKX2	Eukaryotic initiation factor 4A-13	39.1	27.741	78680000	143050000	95308000	1.05679e+08	46488000	39448000	43383000	4.31063e+07	0.407897	0.0321113
W9R874	Uncharacterized protein	14.4	25.257	92489000	153320000	110170000	1.1866e+08	43032000	37628000	64766000	4.84753e+07	0.408524	0.0242172
W9RHS2	Auxin transport protein BIG	0.5	566.71	56046000	83705000	83499000	7.44167e+07	29791000	27919000	33560000	3.04233e+07	0.408824	0.00921796
W9RC20	Plastocyanin	25.5	16.574	1778900000	2239700000	1194500000	1737700000	734550000	646990000	800640000	7.27393e+08	0.418595	0.029791
W9RGY2	Putative inactive receptor kinase	6.5	72.059	44162000	49183000		46672500	20547000	12073000	26112000	1.95773e+07	0.419462	0.0167707
W9S427	Beta-galactosidase	15.1	91.258	127530000	229430000	231120000	1.96027e+08	92593000	86106000	68976000	8.25583e+07	0.421159	0.0315289
W9R0N2	Uridine 5-monophosphate synthase	23	52.154	140010000		157360000	148685000	72788000	68369000	47131000	6.27627e+07	0.422118	0.00574133
W9QZ73	Delta-aminolevulinic acid dehydratase	30.5	46.754	251630000	367810000	453690000	357710000	129000000	191410000	132720000	1.51043e+08	0.422251	0.028926
W9RQQ6	Cysteine synthase	55.6	43.739	3922700000	3283900000	3077100000	3427900000	1411600000	1575700000	1375400000	1.45423e+09	0.424234	0.00165952
W9RQX7	Uncharacterized protein	11.3	61.187	61112000		82783000	71947500	35587000	24800000	31374000	30587000	0.425129	0.0195708
W9REQ0	Isocitrate dehydrogenase [NADP]	43.1	46.115	799050000	1079300000	1091200000	989850000	415840000	480310000	371080000	422410000	0.426741	0.00486126
W9S4J3	Pyruvate kinase	22.8	57.799	208010000	190290000	256380000	2.18227e+08	77814000	101150000	100830000	9.32647e+07	0.427375	0.00414878
W9RE37	NADH dehydrogenase [ubiquinone] iron-sulfur protein 7	15.8	23.555	65522000	40861000	63047000	5.64767e+07	21285000	20478000	30802000	2.41883e+07	0.428289	0.0192181
W9RFN5	60S ribosomal protein L35a-3	43.8	12.938	222710000	288030000	364260000	2.91667e+08	108970000	144650000	121790000	1.25137e+08	0.42904	0.0168882
W9R6H7	Photosystem I reaction center subunit VI	7.6	15.146	1447100000	1693200000	818430000	1.31958e+09	636960000	471790000	595860000	5.68203e+08	0.430595	0.047159
W9RBX4	Glutathione S-transferase U17	15.5	25.328	220750000	275340000	254630000	250240000	80143000	105820000	138330000	1.08098e+08	0.431976	0.00357539
W9SI76	Magnesium-protoporphyrin IX monomethyl ester [oxidative] cyclase	19.5	47.329	412730000	240420000	343730000	3.32293e+08	150140000	175670000	106360000	1.44057e+08	0.433523	0.0252242
W9SGG7	Protease Do-like 8	30.5	18.311	100420000	97079000	97420000	9.83063e+07	59555000	53699000	14882000	42712000	0.434479	0.0167505
W9QZM0	Histone H4	64.1	11.409	11355000000	12603000000	8693000000	1.08837e+10	5725000000	4607000000	3908900000	4.74697e+09	0.436155	0.00841561
W9S3E1	UTP--glucose-1-phosphate uridylyltransferase	39.1	75.837	2354000000	2672300000	2803400000	2609900000	1143200000	1139500000	1138500000	1140400000	0.436952	0.000386437
W9RRC8	Uncharacterized protein	25.6	31.664	97264000		136870000	117067000	45110000	64581000	44418000	5.13697e+07	0.438806	0.0308672
W9QSX8	DAZ-associated protein 1	25.9	43.865	50293000	60323000	43640000	5.14187e+07	23393000	21614000	23331000	2.27793e+07	0.443017	0.00422139
W9RFX4	Malic enzyme	25.1	73.599	210200000	221900000	251720000	227940000	139320000	102520000	63249000	1.01696e+08	0.446154	0.00744236
W9RKQ8	Uncharacterized protein	6.6	46.721	34609000	34062000		34335500	15444000	16800000	13745000	1.53297e+07	0.446467	0.000493475
W9SSW6	Extended synaptotagmin-3	19.7	61.071	143560000	132490000	157830000	1.44627e+08	79094000	78003000	37075000	64724000	0.447525	0.00695984
W9RBV5	Alba-like protein C9orf23-like protein	24.6	28.074	161780000	177380000	210690000	1.83283e+08	69661000	69784000	107410000	82285000	0.44895	0.00616956
W9RCN6	GDSL esterase/lipase	3.5	92.51	37487000	65190000	59080000	53919000	21459000	35762000	15794000	2.43383e+07	0.451387	0.0452718
W9QX35	Uncharacterized protein	10.5	48.89	530770000	903590000	1017800000	8.17387e+08	381180000	325080000	414250000	3.73503e+08	0.456948	0.0410484
W9RDK7	Dynamin-related protein 1E	23.3	68.489	100040000	105920000	112660000	1.06207e+08	47293000	54199000	47688000	4.97267e+07	0.468207	0.00019025
W9R965	Plastid-lipid-associated protein	35.2	34.987	7782700000	6836600000	5174700000	6598000000	2550900000	3405000000	3323600000	3.09317e+09	0.468804	0.0123473
W9S168	Glutathione S-transferase	28.3	39.949	820070000	1209800000	708770000	912880000	351920000	421890000	518420000	4.30743e+08	0.471851	0.0389695
W9S8L4	Aspartyl aminopeptidase	24.3	55.898	329890000	364380000	313060000	3.35777e+08	166420000	158320000	153010000	159250000	0.474274	0.000347594
W9SMR2	Phosphoserine aminotransferase	28.2	46.62	234970000	208990000	202820000	2.15593e+08	85675000	102360000	120510000	1.02848e+08	0.477048	0.00131887
W9SHA3	cobW domain-containing protein	13.4	30.269	48901000		52779000	50840000	28165000	22598000	22085000	2.42827e+07	0.477629	0.00275066
W9QN52	40S ribosomal protein S4	45	35.688	1175100000	1835500000	1296700000	1.43577e+09	839140000	757800000	466230000	6.87723e+08	0.478994	0.0323047
W9QYJ7	V-type proton ATPase subunit H	21.4	51.449	265930000	279230000	232850000	2.59337e+08	130230000	148870000	95140000	1.24747e+08	0.481022	0.00300952
W9RAN4	Protein THYLAKOID FORMATION1	36.4	33.762	617630000	629760000	755470000	667620000	246910000	345630000	378460000	3.23667e+08	0.484807	0.0043665
W9SW65	Histone-lysine N-methyltransferase, H3 lysine-9 specific SUVH1	8.2	79.473	32112000		44257000	38184500	18905000	18506000	18758000	18723000	0.49033	0.0231776
W9SAM0	50S ribosomal protein L27	19.9	21.436	333900000	599930000	418670000	4.50833e+08	234180000	226380000	212420000	2.24327e+08	0.497582	0.0451319
W9S6Y3	Isopentenyl-diphosphate Delta-isomerase II	22.6	27.041	73346000	74540000	53612000	67166000	39967000	29060000	31669000	3.35653e+07	0.499737	0.0111945
W9QVM5	Epimerase domain-containing protein	37	44.232	1805100000	611320000	1197700000	1.20471e+09	2546900000	2483800000	2197600000	2.40943e+09	2.00002	0.0289114
W9S5M2	Glucose-6-phosphate isomerase	32.7	70.813	110960000	107680000	92236000	1.03625e+08	239700000	205820000	179560000	208360000	2.01071	0.00464949
W9RUM5	Uncharacterized protein	38.5	16.136	36918000	30956000	22827000	3.02337e+07	67751000	52768000	62011000	6.08433e+07	2.01244	0.00688042
W9RHN3	PPC domain-containing protein	21.3	36.968	28958000		19575000	24266500	50601000	54296000	41610000	4.88357e+07	2.01247	0.0262202
W9QWQ9	Glutathione S-transferase	62.3	25.322	2201800000	1461400000	2322800000	1.99533e+09	3551700000	4780700000	3748800000	4.02707e+09	2.01824	0.0121162
W9RKL9	26S protease regulatory subunit 6A-A-like protein	45.3	20.405	19157000	50595000	31165000	33639000	70327000	67720000	65717000	6.79213e+07	2.01912	0.0207664
W9QW55	ATP synthase subunit b	21.3	22.976	361080000	335780000	239020000	311960000	575750000	582970000	741750000	633490000	2.03068	0.0080836
W9RGZ8	Serine-threonine kinase receptor-associated protein	16.9	38.033	19890000	18805000	19723000	1.94727e+07	32365000	43660000	42717000	3.95807e+07	2.03263	0.00521211
W9R450	Fructose-bisphosphate aldolase	61.7	38.311	2160000000	1886100000	2010700000	2.01893e+09	3794200000	3837000000	4690900000	4.10737e+09	2.03442	0.00231059
W9SHW3	Uncharacterized protein	23.4	50.425	69071000	62111000	87358000	7.28467e+07	187470000	140920000	117700000	1.48697e+08	2.04123	0.0255539
W9RI83	Outer envelope protein 80	6.7	79.018	16602000	14235000	18340000	1.63923e+07	27253000	33626000	40314000	33731000	2.05773	0.0118274
W9RIN5	40S ribosomal protein S29	13.4	9.532	15222000	10538000	5297600	1.03525e+07	17547000	20527000	26274000	2.14493e+07	2.07189	0.0447047
W9SNS7	Serine hydroxymethyltransferase	28.2	56.586	63304000		43276000	53290000	105890000	129630000	97204000	110908000	2.08122	0.0288488
W9RZL9	2-oxoglutarate/malate translocator	8.1	60.209	129600000	77147000	100340000	1.02362e+08	176560000	245920000	219040000	213840000	2.08905	0.0115684
W9R0K3	Lysosomal alpha-mannosidase	16.8	102.29	149390000	146470000	135050000	1.43637e+08	284190000	253140000	363470000	3.00267e+08	2.09046	0.00912732
W9RNK6	Pyruvate dehydrogenase E1 component subunit alpha	25.6	35.898	83237000	78752000	52428000	7.14723e+07	158520000	168990000	121910000	1.49807e+08	2.09601	0.0103956
W9RDL9	Cytochrome b5, seed isoform	18.7	14.94	11628000		20388000	16008000	40388000	30202000	30128000	3.35727e+07	2.09724	0.0490989
W9RXK1	Uncharacterized protein	16.2	32.495	69443000	32626000	36167000	4.60787e+07	103910000	110750000	76731000	9.71303e+07	2.10792	0.0311225
W9S2U8	Glutamine synthetase	45.7	47.801	6342700000	3114800000	3173800000	4.21043e+09	8614100000	9758500000	8262900000	8878500000	2.10869	0.0157156
W9S0V2	6-phosphogluconate dehydrogenase, decarboxylating	32.5	54.277	252310000	216440000	211990000	2.26913e+08	452410000	544740000	441300000	4.79483e+08	2.11307	0.00199402
W9QER5	Uncharacterized protein	19.2	34.025	63298000	47662000	60270000	5.70767e+07	128210000	150360000	86117000	1.21562e+08	2.12981	0.029455
W9SDD7	Thioredoxin	26.1	13.222	59912000	62255000	18033000	4.67333e+07	119280000	98191000	82756000	1.00076e+08	2.14142	0.0403691
W9RCZ5	Uncharacterized protein	11.6	74.993	36916000	15753000	19508000	24059000	43947000	44459000	66285000	5.15637e+07	2.14322	0.0489622
W9RF95	Dehydrin ERD10	9.1	28.832	97672000	122770000	47457000	8.92997e+07	234620000	151420000	188910000	191650000	2.14614	0.0351678
W9SAU4	Alpha-galactosidase	13.1	45.93	274610000	269690000	371370000	3.05223e+08	723780000	608600000	637760000	6.56713e+08	2.15158	0.00183128
W9QU14	ATP synthase subunit delta	33.7	21.507	64038000	89599000	60080000	71239000	181080000	141490000	137560000	1.53377e+08	2.15299	0.00793052
W9QUF2	Hsc70-interacting protein	19.1	41.834	91214000	93686000	98725000	9.45417e+07	178780000	164610000	268160000	203850000	2.15619	0.0281888
W9RN90	Smr domain-containing protein	3	80.541	15513000	7302200	11951000	1.15887e+07	26998000	26854000	21628000	25160000	2.17107	0.0101656
W9RSD2	Amidase 1	12.9	47.115	55149000	32138000	34074000	4.04537e+07	86763000	93145000	84637000	8.81817e+07	2.17982	0.00361208
W9S8N6	Uncharacterized protein	12.5	16.792	18648000		11072000	14860000	29901000	34761000	32607000	32423000	2.1819	0.013583
W9S797	Uncharacterized protein	14.3	49.777	40526000	27409000	42101000	3.66787e+07	90181000	77290000	73741000	80404000	2.19212	0.00305586
W9RKU9	Germin-like protein	24	22.914	215720000	301510000	224390000	2.47207e+08	605560000	452480000	585150000	547730000	2.21568	0.0055251
W9RHD2	Isoleucine--tRNA ligase	14.3	117.52	69614000	38898000	48245000	5.22523e+07	112040000	144590000	91008000	1.15879e+08	2.21769	0.0243121
W9S9M7	Glutamate dehydrogenase	24.6	44.303	71233000	11785000	67696000	50238000	127600000	106430000	100720000	1.11583e+08	2.22109	0.0426988
W9RNX6	Uncharacterized protein	6.9	49.036	37711000	34757000	40868000	3.77787e+07	108530000	87150000	56814000	8.41647e+07	2.22784	0.0372745
W9SZU4	Chlorophyll a-b binding protein, chloroplastic	57	28.465	2132400000	2565400000	1400000000	2032600000	4912000000	4076100000	4601700000	4.52993e+09	2.22864	0.00396271
W9SCM1	Photosystem I reaction center subunit psaK	7.1	13.012	532040000	482080000	368530000	4.60883e+08	1295600000	936380000	857390000	1029790000	2.23438	0.0165236
W9QLC1	Delta(3,5)-Delta(2,4)-dienoyl-CoA isomerase	8	29.732	14004000	11321000	7240900	10855300	28171000	24682000	20409000	2.44207e+07	2.24965	0.0104478
W9RZ07	Protein ABCI7	6	53.545	22630000	20054000	25958000	2.28807e+07	43707000	65372000	47655000	5.22447e+07	2.28335	0.012955
W9R350	Putative plastid-lipid-associated protein 3	28.3	40.324	544900000	429670000	414040000	462870000	869350000	1118700000	1188500000	1058850000	2.28758	0.00480199
W9S2U7	Aquaporin PIP2-1	32.8	30.445	1129700000	508620000	662790000	7.67037e+08	1605000000	1648700000	2019400000	1757700000	2.29155	0.0122684
W9S6T7	Uncharacterized protein	38.9	32.519	335510000	198430000	203140000	2.45693e+08	471710000	613590000	604510000	563270000	2.29257	0.00777844
W9T391	Putative oxidoreductase ykwC	20.4	36.533	98339000	29908000	50691000	59646000	150890000	151850000	107710000	1.36817e+08	2.29381	0.0364372
A0A1V0J139	Ribosomal protein S16	17	10.289	46233000	47201000	44956000	46130000	86554000	129160000	104700000	1.06805e+08	2.3153	0.00799549
W9S728	Triosephosphate isomerase	37.4	27.394	1091000000	570820000	1017700000	8.93173e+08	2203500000	1976300000	2043400000	2074400000	2.32251	0.00256424
W9R3I6	Proteasome subunit alpha type	36	27.286	113280000	101370000	123210000	112620000	277420000	259410000	248930000	261920000	2.3257	0.000139094
W9SB85	Putative DNA repair protein RAD23-3	12.1	44.066	41666000	17860000	24587000	2.80377e+07	54757000	60374000	80728000	6.52863e+07	2.32852	0.0246116
Q8GUS0	Catalase (Fragment)	48.7	22.256	215560000	194590000	238000000	216050000	533890000	509990000	466900000	5.03593e+08	2.33091	0.000246313
W9QFP1	Stem 28 kDa glycoprotein	14.3	29.37	38382000	71755000	80361000	6.34993e+07	160420000	175470000	108590000	148160000	2.33325	0.0241649
W9QTG2	Uncharacterized protein	37.3	16.543	50295000	53068000	101350000	6.82377e+07	167680000	164010000	146380000	1.59357e+08	2.33532	0.00693438
W9S785	Uncharacterized protein	82.3	13.363	74569000	66598000	30410000	5.71923e+07	150210000	102320000	148820000	1.33783e+08	2.33918	0.0211323
W9SGH3	Rubis-subs-bind domain-containing protein	9	56.285	25745000	29728000	16228000	2.39003e+07	64977000	54783000	48671000	5.61437e+07	2.34907	0.00657983
W9RKC0	Uncharacterized protein	21	53.034	611370000	332280000	433280000	4.58977e+08	1238300000	1137700000	864180000	1080060000	2.35319	0.0109219
W9RQC1	Iron-sulfur cluster assembly protein	7.4	17.671	9175900	2832100	5903900	5.97063e+06	15664000	13389000	13098000	1.40503e+07	2.35324	0.0156893
W9RKW6	Endochitinase 1	27.7	34.894	52513000	52394000	39098000	4.80017e+07	113270000	77600000	148380000	1.13083e+08	2.35582	0.0357968
W9RIX3	Putative zinc protease pqqL	4.8	140.25	10269000	9216600	6797800	8.76113e+06	23554000	17631000	20923000	2.07027e+07	2.36301	0.00393744
W9RCD5	Succinate-semialdehyde dehydrogenase (Acetylating)	14.3	49.262	218000000	68969000	166700000	151223000	342130000	346330000	385700000	3.58053e+08	2.36772	0.0107411
W9RZP5	Superoxide dismutase	14.7	26.423	62842000	43215000	43012000	4.96897e+07	113870000	101010000	141820000	118900000	2.39285	0.00726764
W9T0M5	Phospholipase D	14.5	101.11	70306000	30200000	18403000	3.96363e+07	103950000	76737000	104050000	9.49123e+07	2.39458	0.0381816
W9R0T3	Lysosomal alpha-mannosidase	9.5	100.49	30133000	39782000	49218000	39711000	127630000	97135000	61303000	95356000	2.40125	0.0493069
W9RD73	Peptidylprolyl isomerase	23.7	25.183	191090000	142030000	161350000	1.64823e+08	419040000	526670000	249700000	398470000	2.41756	0.0462083
W9RV72	Aquaporin PIP2-7	12.8	30.117	182520000	124130000	226280000	1.77643e+08	524170000	282780000	481780000	4.29577e+08	2.4182	0.0346443
W9RGD5	PI-PLC X domain-containing protein	6.6	44.544	37105000	52072000	45523000	44900000	103300000	109050000	113960000	108770000	2.42249	0.000274997
W9RAY2	Uncharacterized protein	18.4	57.967	88240000	30785000	73205000	6.40767e+07	163710000	115930000	186340000	1.55327e+08	2.42408	0.0276534
W9R634	Aquaporin PIP1-1	20.1	30.857	26108000	41365000	36420000	34631000	87945000	76223000	91557000	8.52417e+07	2.46143	0.00142606
W9SXQ4	Putative fructokinase-5	25.1	36.592	30262000	16672000	10740000	1.92247e+07	45682000	56578000	40438000	47566000	2.47422	0.0193051
W9S9U6	Epidermis-specific secreted glycoprotein EP1	20	48.276	65222000	109770000	82513000	85835000	243400000	183860000	210590000	2.12617e+08	2.47704	0.00417519
W9QNA1	E3 ubiquitin-protein ligase CHFR	7.3	48.931	13013000	7459800	7901800	9458200	23544000	19686000	27350000	2.35267e+07	2.48744	0.00774872
W9RVC1	L-idonate 5-dehydrogenase	20.9	39.552	215830000	90743000	106910000	1.37828e+08	325380000	279870000	424240000	3.43163e+08	2.4898	0.0239488
W9QT41	Glutathione peroxidase	32.4	18.962	103350000	21356000	58631000	6.11123e+07	184700000	150310000	122610000	152540000	2.49606	0.0371289
W9QH07	NmrA domain-containing protein	32	33.845	29465000	14921000	31796000	25394000	77452000	50843000	61939000	6.34113e+07	2.4971	0.0152717
W9RTL1	Carboxypeptidase	10.9	56.74		11256000	11634000	11445000	26936000	24380000	35039000	28785000	2.51507	0.0249749
W9R4W5	Chlorophyll a-b binding protein, chloroplastic	59.6	28.073	34208000000	18800000000	18701000000	23903000000	55114000000	48113000000	77236000000	6.01543e+10	2.5166	0.0235449
W9S7D7	Valine--tRNA ligase	11.1	140.06	26826000	19493000	30258000	2.55257e+07	70633000	62134000	60125000	6.42973e+07	2.51893	0.00101657
W9QTG1	UPF0051 protein ABCI8	14.1	62.667	28546000	8428800	17149000	1.80413e+07	43321000	39672000	54938000	45977000	2.54844	0.0197212
W9RQB1	Peroxisomal membrane protein PEX14	2	58.683	6129700	5781000	5492000	5800900	14343000	12822000	17214000	14793000	2.55012	0.00229756
W9QRT5	NmrA domain-containing protein	50.5	45.199	576110000	788760000	718890000	6.94587e+08	1861200000	1494000000	1970900000	1.77537e+09	2.556	0.00234463
W9QCT3	Uncharacterized protein	26.5	112.04	197440000	56006000	143380000	1.32275e+08	308760000	342610000	371160000	3.40843e+08	2.57677	0.00975536
W9S280	Intracellular protease 1	14.1	41.8	237080000	110810000	160890000	1.69593e+08	466290000	378090000	472720000	4.39033e+08	2.58874	0.00485468
W9RZR3	Translocon at the outer membrane of chloroplasts 64	2.6	43.683	9679100	7744000	6869400	8097500	19426000	22303000	21325000	21018000	2.59562	0.000400735
W9S0M2	Isocitrate dehydrogenase [NADP]	21.9	54.413	81267000	30785000	59004000	5.70187e+07	154490000	168700000	121030000	1.48073e+08	2.59693	0.0109864
W9QTX1	Monosaccharide-sensing protein 2	5	79.329	8571300	17636000	8417300	1.15415e+07	30800000	25957000	33295000	3.00173e+07	2.60081	0.00775776
X5F158	Mannose-binding lectin	91.3	16.951	2937400000	2510100000	3092000000	2846500000	8282800000	6531000000	7460200000	7.42467e+09	2.60835	0.00102464
W9SFZ4	Uncharacterized protein	12.1	37.28	74827000	24049000	39777000	4.62177e+07	114010000	107960000	139690000	1.20553e+08	2.60838	0.0141851
W9SHG2	Glucose-6-phosphate isomerase	21.4	59.995	168420000	107710000	135000000	1.37043e+08	379880000	378640000	316630000	3.58383e+08	2.61511	0.00125454
W9S557	Aquaporin PIP2-2	3.1	30.272	18800000	28173000	19269000	2.20807e+07	60704000	54762000	59930000	5.84653e+07	2.64781	0.000524606
W9S8D5	DUF3700 domain-containing protein	18.7	26.995	17879000		7769500	12824250	35538000	34697000	32226000	3.41537e+07	2.66321	0.0127142
W9R2N2	Vesicle-associated protein 1-3	10.7	28.729	7721500	5132200	6648000	6.50057e+06	17147000	14136000	20746000	17343000	2.66792	0.00616471
W9QXZ9	Clathrin light chain	10.8	30.699	18501000	21987000	16743000	19077000		55929000	46985000	51457000	2.69733	0.00361161
Q09WW7	Photosystem I iron-sulfur center	63	9.0384	732240000	420110000	821290000	657880000	2048500000	1692700000	1583000000	1.77473e+09	2.69766	0.00385904
W9RQ18	V-type proton ATPase subunit E	32.2	26.208	181220000	184620000	173870000	1.79903e+08	613750000	449080000	393480000	4.85437e+08	2.69832	0.00992116
W9SPE6	Fructose-1,6-bisphosphatase	35.9	37.172	476180000	185610000	289820000	3.17203e+08	887140000	959360000	734900000	8.60467e+08	2.71267	0.00726099
W9SZF7	Uncharacterized protein	26.4	31.959	821240000	335930000	514160000	557110000	1395400000	2010600000	1142500000	1.51617e+09	2.72149	0.0310736
W9QYW1	DUF953 domain-containing protein	25.8	14.991	24763000	34533000	21427000	2.69077e+07	85014000	50561000	84870000	7.34817e+07	2.73088	0.018398
W9RJE8	Bifunctional purine biosynthesis protein PurH	8.9	64.498	43162000	17742000	29650000	3.01847e+07	97394000	92887000	57885000	82722000	2.74053	0.0222213
A0A126X3W1	Putative LOV domain-containing protein	17	109.48	35024000	28608000	36589000	33407000	121570000	80620000	73705000	91965000	2.75287	0.0180071
W9S1R3	Carbonic anhydrase	37.9	28.014	332040000	222210000	186100000	2.46783e+08	879070000	536350000	643550000	6.86323e+08	2.78108	0.0163452
W9RJD5	Peptide methionine sulfoxide reductase	35.1	21.588	180850000	115230000	136690000	1.44257e+08	463690000	480450000	282740000	408960000	2.83495	0.0161312
W9RYH9	Uncharacterized protein	21.1	36.226	191450000	29113000	182050000	1.34204e+08	393550000	425640000	326250000	3.81813e+08	2.84501	0.0147085
W9R938	Putative voltage-gated potassium channel subunit beta	22.1	44.686	150350000	146690000	115190000	137410000	498570000	426570000	272790000	399310000	2.90597	0.017855
P83422	Agglutinin alpha-1 chain (Fragment)	43.3	3.1794	428750000	118540000	124760000	2.24017e+08	781750000	729970000	453010000	654910000	2.92349	0.0407066
W9S807	Short-chain dehydrogenase TIC 32	31.4	29.743	46370000	26617000	56382000	43123000	156860000	107310000	116430000	1.26867e+08	2.94197	0.00884369
W9R8Q4	NAD(P)-bd_dom domain-containing protein	14.1	53.994	126530000	71414000	90597000	9.61803e+07	323280000	276550000	265650000	2.88493e+08	2.9995	0.00130432
W9SKJ6	Proteasome subunit alpha type	21.3	26.03	62611000	58034000	90294000	70313000	226370000	225840000	181720000	211310000	3.00528	0.00140476
W9S514	Tropinone reductase-like protein	6.4	28.243	114130000	84613000	91544000	9.67623e+07	308330000	361960000	205440000	291910000	3.01677	0.0140129
W9RQ15	Large subunit GTPase 1-like protein	3.8	65.424	30821000	31024000	25371000	29072000	47067000	105210000	113080000	8.84523e+07	3.04253	0.0468071
W9R3P6	Uncharacterized protein	19.7	14.013	45818000	44134000	43274000	4.44087e+07	143480000	152020000	111790000	1.35763e+08	3.05714	0.00173305
W9QWU1	Putative linoleate 9S-lipoxygenase 5	28.5	90.523	76725000	101430000	187750000	1.21968e+08	464970000	329100000	331940000	3.75337e+08	3.07733	0.0106567
W9QC73	PHB domain-containing protein	24	50.433	68068000	26294000	43330000	4.58973e+07	143170000	112930000	168920000	1.41673e+08	3.08674	0.00906007
W9SBF2	TOG domain-containing protein	7.2	124.13	17597000	7603500	22219000	15806500	41387000	70540000	35189000	4.90387e+07	3.10244	0.0470923
W9S2T2	Uncharacterized protein	9	37.814	20005000	9992900	13457000	1.4485e+07	35202000	56259000	44033000	4.51647e+07	3.11804	0.0105853
W9RJL1	Uncharacterized protein	3.4	36.579	24188000	20229000	13781000	1.93993e+07	63713000	70237000	49341000	61097000	3.14944	0.00373611
W9RLR5	Acidic leucine-rich nuclear phosphoprotein 32-related protein	6.5	51.479	6970100		4273500	5621800	18980000	14950000	19736000	1.78887e+07	3.18202	0.0108896
W9RQQ1	Uncharacterized protein	21	15.184	84515000	81714000	59497000	75242000	194680000	212750000	322010000	2.43147e+08	3.23153	0.0143743
W9QHC5	Putative aquaporin PIP1-4	25.1	30.704	1097300000	616570000	900190000	8.71353e+08	2644100000	2666500000	3139200000	2816600000	3.23244	0.000802996
W9RXL6	GTP-binding nuclear protein	16.9	34.638	218160000	179050000	171790000	1.89667e+08	655810000	631640000	595800000	627750000	3.30975	4.18317e-05
W9RI69	ATP-dependent Clp protease proteolytic subunit	28.3	31.729	262860000	37101000	96800000	1.32254e+08	395370000	509970000	419590000	4.41643e+08	3.33937	0.0152182
W9RQ50	Uncharacterized protein	21	18.78	51540000	49859000	57205000	52868000	185760000	147280000	200020000	1.77687e+08	3.36095	0.00142476
W9RG67	Dipeptidyl peptidase family member 6	18.3	43.121	28150000	12006000	38246000	26134000	69178000	88744000	105870000	8.79307e+07	3.36461	0.00910982
W9QC04	60S ribosomal protein L18a	5.8	32.263		70015000	50954000	60484500	166950000	190650000	261100000	2.06233e+08	3.40969	0.0295357
W9R7Y7	Uncharacterized protein	5	42.055	19910000	7708200	17693000	1.51037e+07	46364000	50225000	58263000	5.16173e+07	3.41752	0.00206655
W9R1E6	Uncharacterized protein	12.6	181.42	71968000	17877000	48166000	4.60037e+07	167580000	209360000	96104000	1.57681e+08	3.42758	0.0379306
W9RLD9	Uncharacterized protein	17.1	36.284	20608000	22604000	20486000	2.12327e+07	55892000	64849000	101650000	7.41303e+07	3.49133	0.019542
W9R9S3	SUN domain-containing protein	13.3	50.232	48761000		66250000	57505500	180980000	217960000	206720000	2.01887e+08	3.51074	0.00264967
W9S4C3	Uncharacterized protein	31.4	56.213	229440000	74729000	135350000	1.46506e+08	488220000	685360000	370250000	514610000	3.51254	0.0228248
W9QS90	Glutathione peroxidase	20.8	21.738	26665000	15165000	3500900	15110300	59134000	51905000	53706000	54915000	3.63428	0.00479906
Q5USC6	18 kD winter accumulating protein A	83.4	16.752	1698500000	2146600000	985370000	1.61016e+09	5467400000	3783500000	8646200000	5965700000	3.70504	0.041038
W9R6B8	60S ribosomal protein L32-1	36.8	15.643	10739000	1240200	3918300	5.29917e+06	23649000	15379000	20981000	20003000	3.77474	0.0169735
W9QK99	AAI domain-containing protein	7.7	25.557	37783000	31817000	39477000	36359000	135260000	107640000	169570000	137490000	3.78146	0.00499544
W9SA73	DLH domain-containing protein	30.5	25.743	307610000	150980000	150940000	2.03177e+08	864390000	885830000	703500000	8.17907e+08	4.02559	0.00138095
W9SD93	Succinate dehydrogenase [ubiquinone] flavoprotein subunit, mitochondrial	15.2	68.782	56155000	36699000	31038000	4.12973e+07	201030000	130060000	168910000	1.66667e+08	4.03577	0.0045956
W9R334	Uncharacterized protein	32.2	51.011	119870000	32265000	67924000	73353000	357120000	324720000	242200000	3.08013e+08	4.19906	0.00531179
W9SLB7	CP12 domain-containing protein	47.3	14.323		44813000	35267000	40040000	192560000	131140000	198150000	173950000	4.34441	0.0172781
W9QVP3	Uncharacterized protein	19.2	32.738	30827000	32818000	42659000	3.54347e+07	204970000	118140000	142120000	1.55077e+08	4.37641	0.0102155
W9R8B5	Glycosyltransferase	17.1	54.35	41545000	35616000		38580500	164770000	221980000	120950000	1.69233e+08	4.3865	0.0408172
W9RDH2	Quinone oxidoreductase PIG3	15.1	34.457	16273000	10081000	21798000	1.60507e+07	69708000	59928000	82902000	70846000	4.4139	0.00183606
W9RV91	ATP-dependent Clp protease proteolytic subunit	15	35.969	64322000	58993000	34915000	5.27433e+07	264210000	297440000	142900000	234850000	4.4527	0.0189808
W9QIW2	Phytoene dehydrogenase	16.5	61.313	67785000	18154000	88555000	5.81647e+07	219390000	306160000	263810000	263120000	4.52371	0.00327474
W9RXC0	Alkyl transferase	11.4	35.881	94661000	40460000	26003000	53708000	243200000	227350000	258900000	243150000	4.52726	0.00114518
W9R4S2	L-lactate dehydrogenase	15.7	37.721	38230000	22784000	39097000	3.33703e+07	176520000	180950000	99714000	1.52395e+08	4.56677	0.0114668
W9SIW4	Protoporphyrinogen oxidase	17.6	50.202	27036000	14984000	10346000	1.74553e+07	73143000	82492000	84401000	80012000	4.58381	0.000499925
W9RU10	Inner membrane protein PPF-1	3.6	49.05	12817000	14663000	16931000	1.48037e+07	63001000	93689000	52063000	6.95843e+07	4.70048	0.0119034
W9SEA3	Cyclin-dependent kinases regulatory subunit	30.5	9.9651	9683900	13833000	25686000	1.6401e+07	74236000		92633000	83434500	5.08717	0.00539821
W9QCL9	Glutathione reductase	32.9	62.506	190980000	36087000	65458000	9.75083e+07	492870000	672330000	394930000	5.20043e+08	5.33332	0.0109003
W9QDF5	Eukaryotic translation initiation factor 6	16.7	26.46	34574000	14928000		24751000	147560000	134160000	127950000	1.36557e+08	5.51722	0.00175043
W9RI60	Uncharacterized protein	6.3	22.168	34541000	34610000	26075000	31742000	227350000	148560000	213800000	196570000	6.19274	0.00253727
G5ELM9	Chitinase-like protein LA-b (Fragment)	2.8	43.466	10041000	9948000	16251000	12080000	116010000	38770000	86414000	80398000	6.65546	0.039029
Q5USC4	18 kD winter accumulating protein C	79	16.629	236690000	171040000	166670000	1.91467e+08	1401700000	1035800000	1422900000	1286800000	6.72075	0.00101397
W9RKA4	Starch synthase, chloroplastic/amyloplastic	13.1	67.421	30617000	51444000	50169000	4.40767e+07	281560000	368390000		324975000	7.37295	0.00356038
W9RUK7	Long-chain-fatty-acid--[acyl-carrier-protein] ligase AEE15	12.3	63.876	23729000	9022800	11828000	1.48599e+07	124910000	139770000	76217000	1.13632e+08	7.64689	0.00743821
V5XWU1	Beta-1,3-glucanase (Fragment)	23.7	37.498		46537000	101780000	74158500	407390000	608530000	769050000	594990000	8.02322	0.0317428
W9RSF1	Pectinesterase	18.6	50.161	726010000	30067000	9136900	255071300	1745300000	1626600000	3094000000	2155300000	8.44979	0.0225397
W9R715	3-ketoacyl-CoA synthase	7.4	61.105	5562500	16261000		10911750	148670000	128640000	153780000	1.43697e+08	13.169	0.00112013
W9RVA6	Pectinesterase	12.3	61.342	496410	403450	433780	444547	410150000	184860000	284750000	2.93253e+08	659.668	0.0108833
