# Supplementary material for: Comparative Proteomics of Mulberry Leaves at Different Developmental Stages Identify Novel Proteins Function Related to Photosynthesis
Source: Front Plant Sci. 2021 Dec 24;12:797631. doi: 10.3389/fpls.2021.797631 (PMC8739898; doi:10.3389/fpls.2021.797631)
Supplement: Supplementary Table 5 — Clusters of proteins differentially expressed in L1, L6, or L20. [file Table_5.XLSX]

## Sheet: G1
Protein	Protein name	Mapman functional category bin	gene	L1	L6	L20
W9RGN8	Chlorophyll a-b binding protein, chloroplastic	Photosynthesis.photophosphorylation.photosystem II.LHC-II complex.component LHCb1/2/3	l484_018739.p01	1136.99	2563.97	2043.17
W9S2Y9	Chlorophyll a-b binding protein, chloroplastic	Photosynthesis.photophosphorylation.photosystem II.LHC-II complex.component LHCb4	l484_015572.p01	1512.97	4206.6	2910.3
Q09X37	Photosystem II protein D1	Photosynthesis.photophosphorylation.photosystem II.PS-II complex.reaction center complex.component D1/PsbA	l484_000029.p01	3852.03	11033.2	10119.4
Q09X22	Photosystem II D2 protein	Photosynthesis.photophosphorylation.photosystem II.PS-II complex.reaction center complex.component D2/PsbD	l484_000839.p01	4580.03	17722.7	10267.8
W9RXA8	Oxygen-evolving enhancer protein 1	Photosynthesis.photophosphorylation.photosystem II.PS-II complex.oxygen-evolving center (OEC) extrinsic proteins.component OEC33/PsbO	l484_011742.p01	4405.23	7557.57	2241.87
W9QPP1	Oxygen-evolving enhancer protein 3-2	Photosynthesis.photophosphorylation.photosystem II.PS-II complex.oxygen-evolving center (OEC) extrinsic proteins.Viridiplantae-specific components.component OEC16/PsbQ	l484_014845.p01	3029.4	10752.3	5337.6
W9RKH2	NmrA domain-containing protein	Photosynthesis.photophosphorylation.photosystem II.assembly and maintenance.HCF244-OHP assembly factor complex.component HCF244	l484_014376.p01	166.733	351.653	242.65
W9RAN4	Protein THYLAKOID FORMATION1	Photosynthesis.photophosphorylation.photosystem II.assembly and maintenance.assembly factor (Psb29)	l484_022202.p01	501.823	667.62	323.667
W9QZE9	Uncharacterized protein	Photosynthesis.photophosphorylation.photosystem II.photosynthetic acclimation.acclimation factor (MPH2)	l484_006427.p01	140.7	595.03	214.483
Q09X04	Cytochrome f	Photosynthesis.photophosphorylation.cytochrome b6/f complex.apocytochrome f component PetA	l484_024760.p01	1954.5	6874.23	5836.47
Q09WY7	Cytochrome b6	Photosynthesis.photophosphorylation.cytochrome b6/f complex.apocytochrome b component PetB	l484_001782.p01	327.637	1296.39	1227.57
W9RC20	Plastocyanin	Photosynthesis.photophosphorylation.Cytb6/f to PS-I electron carriers.plastocyanin	l484_014304.p01	582.147	1737.7	727.393
W9RZD3	Chlorophyll a-b binding protein, chloroplastic	Photosynthesis.photophosphorylation.photosystem I.LHC-I complex.component LHCa1	l484_013420.p01	352.987	1058.2	707.14
W9R6H7	Photosystem I reaction center subunit VI	Photosynthesis.photophosphorylation.photosystem I.PS-I complex.component PsaH	l484_026213.p01	611.77	1319.58	568.203
W9S3B6	Uncharacterized protein	Photosynthesis.photophosphorylation.cyclic electron flow.PGR5/PGRL1 complex.component PGR5-like	l484_003724.p01	50.1077	85.6167	59.39
W9QMA9	NAD(P)H-quinone oxidoreductase subunit M	Photosynthesis.photophosphorylation.chlororespiration.NADH dehydrogenase-like (NDH) complex.subcomplex A.component NdhM	l484_003829.p01	41.6337	171	147.233
W9R432	Uncharacterized protein	Photosynthesis.photophosphorylation.chlororespiration.NADH dehydrogenase-like (NDH) complex.electron donor-binding subcomplex E.component NdhS	l484_001385.p01	36.3273	140.98	41.3133
W9RBK4	ATP synthase subunit a, chloroplastic	Photosynthesis.photophosphorylation.ATP synthase complex.membrane CF0 subcomplex.subunit a	l484_013123.p01	8.1946	115.73	70.662
Q09X31	ATP synthase subunit b, chloroplastic	Photosynthesis.photophosphorylation.ATP synthase complex.membrane CF0 subcomplex.subunit b	l484_013122.p01	1093.89	3127.07	2473.73
W9QU83	ATP synthase epsilon chain	Photosynthesis.photophosphorylation.ATP synthase complex.peripheral CF1 subcomplex.subunit epsilon	l484_001784.p01	524.643	1608.97	840.113
W9S2F0	Ribulose bisphosphate carboxylase/oxygenase activase 1	Photosynthesis.calvin cycle.ribulose-1,5-bisphosphat carboxylase/oxygenase (RuBisCo) activity.RuBisCo regulation.ATP-dependent activase (RCA)	l484_025296.p01	3103.23	15890.7	12827.2
W9RPM3	Fructose-1,6-bisphosphatase	Photosynthesis.calvin cycle.fructose-1,6-bisphosphatase	l484_023635.p01	690.327	2242.97	2082.93
W9RGS5	Transketolase	Photosynthesis.calvin cycle.transketolase	l484_025582.p01	5496.83	12461.3	11933.3
W9REN5	Sedoheptulose-1,7-bisphosphatase	Photosynthesis.calvin cycle.sedoheptulose-1,7-bisphosphatase	l484_016237.p01	197.787	672.163	265.55
W9S550	Phosphoribulokinase	Photosynthesis.calvin cycle.phosphoribulokinase	l484_022811.p01	4133.7	11011.6	10588.5
W9SH70	Uncharacterized protein	Photosynthesis.photorespiration.phosphoglycolate phosphatase	l484_020641.p01	742.18	1390.27	500.86
W9RCI8	Glutamate--glyoxylate aminotransferase 2	Photosynthesis.photorespiration.aminotransferase activities.glutamate-glyoxylate transaminase	l484_027698.p01	832.287	2964.57	1867.1
W9QW05	Serine--glyoxylate aminotransferase	Photosynthesis.photorespiration.aminotransferase activities.serine-glyoxylate transaminase	l484_002102.p01	847.093	2687.27	1443.39
W9RBP3	Glycine cleavage system P protein	Photosynthesis.photorespiration.glycine decarboxylase complex.glycine dehydrogenase component P-protein	l484_019506.p01	2198.97	7231.3	5825.03
W9RWE7	Glycine cleavage system H protein	Photosynthesis.photorespiration.glycine decarboxylase complex.lipoamide-containing component H-protein	l484_023303.p01	685.657	1713.7	1085.89
W9RXI1	Glycerate dehydrogenase	Photosynthesis.photorespiration.hydroxypyruvate reductase (HPR)	l484_008377.p01	1458.4	5005.33	2747.33
W9S4V7	Uncharacterized protein	Photosynthesis.photorespiration.glycerate kinase	l484_019460.p01	35.882	276.38	219.443
W9RMK1	Fructose-bisphosphate aldolase	Cellular respiration.glycolysis.cytosolic glycolysis.aldolase	l484_020220.p01	57.588	1976.93	1826.33
W9R5Q7	NADP-dependent glyceraldehyde-3-phosphate dehydrogenase	Cellular respiration.glycolysis.cytosolic glycolysis.glyceraldehyde 3-phosphate dehydrogenase activities.NADP-dependent glyceraldehyde 3-phosphate dehydrogenase	l484_014472.p01	54.6107	221.203	137.527
W9RMK1	Fructose-bisphosphate aldolase	Carbohydrate metabolism.sucrose metabolism.biosynthesis.cytosolic fructose-bisphosphate aldolase	l484_020220.p01	57.588	1976.93	1826.33
W9RGS5	Transketolase	Carbohydrate metabolism.oxidative pentose phosphate pathway.non-oxidative phase.transketolase	l484_025582.p01	5496.83	12461.3	11933.3
W9RMQ8	UDP-glucose 4-epimerase GEPI48	Carbohydrate metabolism.nucleotide sugar biosynthesis.UDP-D-glucose 4-epimerase	l484_002240.p01	42.7943	106.028	91.4363
W9QW05	Serine--glyoxylate aminotransferase	Amino acid metabolism.biosynthesis.aspartate family.asparagine.asparagine aminotransaminase	l484_002102.p01	847.093	2687.27	1443.39
W9RQQ6	Cysteine synthase	Amino acid metabolism.biosynthesis.serine family.cysteine.O-acetylserine sulfydrylase	l484_020384.p01	2134.93	3427.9	1454.23
W9RNE2	Phospholipase A1-IIdelta	Lipid metabolism.lipid degradation.phospholipase activities.phospholipase A1 activities.phospholipase A1 (PC-PLA1)	l484_010361.p01	120.658	4327.57	2224.23
W9SSW6	Extended synaptotagmin-3	Lipid metabolism.lipid trafficking.endoplasmic reticulum-plasma membrane lipid transfer.endoplasmic reticulum-plasma membrane tethering protein (SYTa/b/c)	l484_021894.p01	92.423	144.627	64.724
W9RA62	Amidophosphoribosyltransferase	Nucleotide metabolism.purines.ribonucleotide (RN) anabolism.phosphoribosyldiphosphate 5-amidotransferase	l484_012249.p01	23.9637	76.6907	67.6117
W9RXB1	Putative pyridoxal biosynthesis protein PDX1	Coenzyme metabolism.pyridoxalphosphate biosynthesis.pyridoxal 5'-phosphate synthase complex.synthase component	l484_022003.p01	114.2	406.763	206.027
W9SQR5	Protein Fe superoxide dismutase 1	Redox homeostasis.enzymatic reactive oxygen species scavengers.superoxide dismutase activities.iron superoxide dismutase	l484_017091.p01	585.42	1777.3	1728.63
W9S168	Glutathione S-transferase	Redox homeostasis.hydrogen peroxide removal.ascorbate-glutathione cycle.dehydroascorbate reductase (DHAR)	l484_027200.p01	625.197	912.88	430.743
W9RJY9	Peroxiredoxin Q	Redox homeostasis.chloroplast redox homeostasis.2-Cys peroxiredoxin activities.atypical 2-Cys peroxiredoxin (PrxQ)	l484_003315.p01	540.49	1302.3	287.23
W9S6Z2	Thioredoxin F-type	Redox homeostasis.chloroplast redox homeostasis.F-type thioredoxin	l484_015151.p01	67.193	135.027	64.613
W9RYW2	Thioredoxin M-type	Redox homeostasis.chloroplast redox homeostasis.M-type thioredoxin	l484_005391.p01	248.41	842.977	525.513
W9R2L9	Thioredoxin X	Redox homeostasis.chloroplast redox homeostasis.X-type thioredoxin	l484_004767.p01	131.26	365.12	204.417
W9RBR2	Allene oxide synthase	Phytohormone action.jasmonic acid.biosynthesis.allene oxidase synthase (AOS)	l484_026991.p01	80.7007	1367.87	714.733
W9QMN7	Epimerase domain-containing protein	Cell cycle organisation.organelle division.plastid division.regulatory protein (GC1/SulA)	l484_004481.p01	38.5803	78.672	73.8363
W9RC52	Homeobox-leucine zipper protein ATHB-13	RNA biosynthesis.transcriptional regulation.Homeobox transcription factor superfamily.transcription factor (HD-ZIP I/II)	l484_021122.p01	749.91	2107.27	724.183
W9SQR5	Protein Fe superoxide dismutase 1	RNA biosynthesis.organelle machinery.RNA polymerase activities.plastid-encoded RNA polymerase (PEP) complex.essential co-factor components.component PAP9/FSD2	l484_017091.p01	585.42	1777.3	1728.63
W9SIW2	NAD(P)-bd_dom domain-containing protein	RNA biosynthesis.organelle machinery.RNA polymerase activities.plastid-encoded RNA polymerase (PEP) complex.regulatory co-factor components.component TAC16	l484_025300.p01	821.83	2021.73	824.31
W9REG7	Epimerase domain-containing protein	RNA processing.organelle machinery.ribonuclease activities.endoribonuclease (CSP41)	l484_018888.p01	2118.3	6749	5370.23
W9QEE6	Glutamyl-tRNA(Gln) amidotransferase subunit A, chloroplastic/mitochondrial	Protein biosynthesis.aminoacyl-tRNA synthetase activities.glutamyl-tRNA-dependent amidotransferase complex.component GatA	l484_020923.p01	46.875	98.3837	27.9573
W9RCN6	GDSL esterase/lipase	Protein biosynthesis.translation initiation.mRNA loading.mRNA unwinding factor (eIF4B)	l484_027679.p01	18.8337	53.919	24.3383
W9RFX5	50S ribosomal protein L13	Protein biosynthesis.organelle machinery.plastidial ribosome.large ribosomal subunit proteome.component psRPL13	l484_017521.p01	143.677	200.627	76.3
W9R5S7	50S ribosomal protein L17	Protein biosynthesis.organelle machinery.plastidial ribosome.large ribosomal subunit proteome.component psRPL17	l484_022690.p01	138.133	268.533	54.074
W9SAM0	50S ribosomal protein L27	Protein biosynthesis.organelle machinery.plastidial ribosome.large ribosomal subunit proteome.component psRPL27	l484_010778.p01	285.397	450.833	224.327
W9QT72	Ribosome-recycling factor	Protein biosynthesis.organelle machinery.translation termination.ribosome recycling factor (RRF)	l484_025073.p01	655.35	1058.1	360.39
W9SH70	Uncharacterized protein	Protein modification.phosphorylation.aspartate-based protein phosphatase superfamily.phosphatase (CIN)	l484_020641.p01	742.18	1390.27	500.86
W9RU43	Putative glutathione S-transferase	Protein modification.S-glutathionylation.glutathione S-transferase activities.class tau glutathione S-transferase	l484_002960.p01	376.99	673.187	268.057
W9RN25	Peptidylprolyl isomerase	Protein modification.protein folding.protein folding catalyst (FKBP)	l484_002691.p01	3.8892	42.079	22.7729
W9SJT7	F-box protein	Protein homeostasis.ubiquitin-proteasome system.ubiquitin-fold protein conjugation.Cullin-based ubiquitylation complexes.SKP1-CUL1-FBX (SCF) E3 ligase complexes.F-BOX substrate adaptor components.component FBX	l484_014701.p01	39.5047	258.107	224.1
W9RZJ2	Uncharacterized protein	Protein homeostasis.proteolysis.serine-type peptidase activities.S8-class protease (subtilisin) families.protease (SBT4)	l484_010382.p01	278.447	697.89	664.593
W9S7C8	Aspartic proteinase nepenthesin-2	Protein homeostasis.proteolysis.aspartic-type peptidase activities.A1-class protease (Pepsin)	l484_007149.p01	47.1267	380.9	238.773
W9S2S6	Beta-galactosidase	Cell wall organisation.pectin.rhamnogalacturonan I.modification and degradation.beta-galactosidase (BGAL)	l484_004531.p01	41.0027	106.557	92.5907
W9S427	Beta-galactosidase	Cell wall organisation.pectin.rhamnogalacturonan I.modification and degradation.beta-galactosidase (BGAL)	l484_021899.p01	71.064	196.027	82.5583
W9RYB5	FAS1 domain-containing protein	Cell wall organisation.cell wall proteins.hydroxyproline-rich glycoprotein activities.arabinogalactan-protein (AGP) activities.fasciclin-type AGP (FLA)	l484_014256.p01	100.837	210.5	29.0393
W9QYJ7	V-type proton ATPase subunit H	Solute transport.primary active transport.V-type ATPase complex.peripheral V1 subcomplex.subunit H	l484_019660.p01	178.187	259.337	124.747
W9S711	2-oxoglutarate/malate translocator	Solute transport.carrier-mediated transport.IT superfamily.DASS family.dicarboxylate:malate antiporter (DIT)	l484_015290.p01	81.5513	272.693	87.8937
S5FS06	Nitrite reductase	Nutrient uptake.nitrogen assimilation.nitrate assimilation.nitrite reductase	l484_027526.p01	46.6533	146.757	133.327
W9QS52	PsbP domain-containing protein 6	not assigned.annotated	l484_002098.p01	52.9033	127.557	97.3263
W9QU37	Uncharacterized protein	not assigned.annotated	l484_019010.p01	55.6997	189.12	125.228
A0A411GS43	NADH dehydrogenase subunit 2	not assigned.annotated	l484_024763.p01	9.1076	20.521	19.9753
Q09X21	Photosystem II CP43 reaction center protein	not assigned.annotated	l484_024765.p01	6210.6	21575	18717.3
W9R4T1	Thioredoxin O1	not assigned.annotated	l484_009848.p01	7.79387	24.977	19.8823
W9R8L5	Annexin D4	not assigned.annotated	l484_023936.p01	52.427	260.59	168.46
W9R965	Plastid-lipid-associated protein	not assigned.annotated	l484_014140.p01	1588.83	6598	3093.17
W9RKI9	Cellulase domain-containing protein	not assigned.annotated	l484_027655.p01	9.72967	31.2827	23.659
W9RDN0	Putative quinone-oxidoreductase-like protein	not assigned.annotated	l484_015811.p01	236.953	504.33	480.44
W9RRC8	Uncharacterized protein	not assigned.annotated	l484_015382.p01	30.176	78.0447	51.3697
W9RIC3	Epimerase domain-containing protein	not assigned.annotated	l484_015314.p01	41.746	219.523	206.277
W9RI27	Uncharacterized protein	not assigned.annotated	l484_010727.p01	188.137	363.703	116.957
W9SCK7	Monothiol glutaredoxin-S16	not assigned.annotated	l484_016395.p01	25.043	51.421	31.4433
W9RNV1	Serine hydroxymethyltransferase	not assigned.annotated	l484_025551.p01	561.977	1903.67	656.437
W9SKC4	Putative inactive purple acid phosphatase 29	not assigned.annotated	l484_019586.p01	94.763	144.888	43.634
W9S8P5	Carbonic anhydrase	not assigned.annotated	l484_020509.p01	2401.44	20581	8880.63
W9S1F7	CDGSH iron-sulfur domain-containing protein 2A	not assigned.annotated	l484_012960.p01	27.209	133.316	73.6937
W9SHH1	4-hydroxy-4-methyl-2-oxoglutarate aldolase	not assigned.annotated	l484_015139.p01	252.297	624.503	164.917
W9SI08	Calmodulin-related protein	not assigned.annotated	l484_027939.p01	212.173	288.66	112.517
W9SHL7	DNA-damage-repair/toleration protein	not assigned.annotated	l484_012628.p01	993.563	1650.24	435.983
W9SNX2	ACT domain-containing protein	not assigned.annotated	l484_001356.p01	355.597	1226.38	949.287
W9QS21	Uncharacterized protein	not assigned.not annotated	l484_022429.p01	6.6517	50.8177	19.9137
W9R4M1	Uncharacterized protein	not assigned.not annotated	l484_018998.p01	28.3707	42.4343	10.8482
W9RGR8	Uncharacterized protein	not assigned.not annotated	l484_019163.p01	11.6745	65.6937	47.9853
W9RFB0	Uncharacterized protein	not assigned.not annotated	l484_018635.p01	28.6687	90.9803	53.301
W9RMJ5	Uncharacterized protein	not assigned.not annotated	l484_014262.p01	6.35547	52.632	38.4713
W9RP83	Uncharacterized protein	not assigned.not annotated	l484_022051.p01	82.3827	381.313	249.967
W9SLC1	Jacalin-type lectin domain-containing protein	not assigned.not annotated	l484_016205.p01	120.14	291.023	297
W9S519	Tropinone reductase-like protein	Enzyme classification.EC_1 oxidoreductases.EC_1.1 oxidoreductase acting on CH-OH group of donor	l484_025312.p01	127.997	220.797	125.837
W9SH54	Peroxisomal (S)-2-hydroxy-acid oxidase GLO1	Enzyme classification.EC_1 oxidoreductases.EC_1.1 oxidoreductase acting on CH-OH group of donor	l484_021638.p01	2396.5	8749.9	8680.73
W9SQT2	Quinone oxidoreductase-like protein 2-like protein	Enzyme classification.EC_1 oxidoreductases.EC_1.3 oxidoreductase acting on CH-CH group of donor	l484_017113.p01	22.1217	47.4823	11.4573
W9S561	Benzyl alcohol O-benzoyltransferase	Enzyme classification.EC_2 transferases.EC_2.3 acyltransferase	l484_022783.p01	13.4773	34.4203	24.8294

## Sheet: G2
Protein	Protein name	Mapman functional category bin	gene	L1	L6	L20
W9R4W5	component LHCb1/2/3 of LHC-II complex (original description: type=protein location=KE344583:9171-9968:- product=Chlorophyll a-b binding protein 40) &	Photosynthesis.photophosphorylation.photosystem II.LHC-II complex.component LHCb1/2/3	l484_002855.p01	16572.6	23903	60154.3
W9R536	component LHCb1/2/3 of LHC-II complex (original description: type=protein location=KE344583:11757-12554:+ product=Chlorophyll a-b binding protein 40) &	Photosynthesis.photophosphorylation.photosystem II.LHC-II complex.component LHCb1/2/3	l484_002856.p01	1918.83	3604.5	5624.37
W9SZU4	component LHCb1/2/3 of LHC-II complex (original description: type=protein location=KE346352:237915-238060:238800-239451:+ product=Chlorophyll a-b binding protein 151) &	Photosynthesis.photophosphorylation.photosystem II.LHC-II complex.component LHCb1/2/3	l484_020016.p01	516.29	2032.6	4529.93
W9QYC0	component LHCb4 of LHC-II complex (original description: type=protein location=KE344356:1264004-1264324:1265487-1266002:- product=Chlorophyll a-b binding protein) &	Photosynthesis.photophosphorylation.photosystem II.LHC-II complex.component LHCb4	l484_026409.p01	1056.28	4624.6	7607.4
W9S9S7	component LHCb5 of LHC-II complex (original description: type=protein location=KE346302:336473-336733:336837-336971:337084-337204:337306-337356:337479-337563:337669-338107:- product=Chlorophyll a-b binding protein CP26) &	Photosynthesis.photophosphorylation.photosystem II.LHC-II complex.component LHCb5	l484_012656.p01	3581.63	11496.8	19626.3
W9SBB4	component LHCb6 of LHC-II complex (original description: type=protein location=KE345262:18699-19248:19698-19921:- product=Chlorophyll a-b binding protein CP24 10A) &	Photosynthesis.photophosphorylation.photosystem II.LHC-II complex.component LHCb6	l484_024124.p01	330.723	953.667	1581
W9RF48	component PsbP of PS-II oxygen-evolving center (original description: type=protein location=KE344105:283761-284021:284179-284229:284654-284886:285429-285678:- product=Oxygen-evolving enhancer protein 2) &	Photosynthesis.photophosphorylation.photosystem II.PS-II complex.oxygen-evolving center (OEC) extrinsic proteins.Viridiplantae-specific components.component OEC23/PsbP	l484_013312.p01	5700.37	10208.8	18118.7
W9R838	Psb27 protein involved in PS-II assembly (original description: type=protein location=KE344442:3638-4165:- product=hypothetical protein) &	Photosynthesis.photophosphorylation.photosystem II.assembly and maintenance.regulatory protein (Psb27)	l484_022156.p01	469.53	1301.93	1752.7
W9QPM4	Psb28 protein involved in PS-II assembly (original description: type=protein location=KE343920:220077-220149:220902-221371:+ product=Photosystem II reaction center PSB28 protein) &	Photosynthesis.photophosphorylation.photosystem II.assembly and maintenance.regulatory protein (Psb28)	l484_015887.p01	54.9877	88.0757	150.767
W9SH77	Psb32 protein involved in PS-II assembly (original description: type=protein location=KE346271:506638-506885:507342-507534:507835-508275:- product=hypothetical protein) &	Photosynthesis.photophosphorylation.photosystem II.assembly and maintenance.assembly factor (Psb32)	l484_020652.p01	341.123	999.813	1162.13
W9SBD7	MET1 protein involved in PS-II assembly (original description: type=protein location=KE346350:555232-555372:555460-555519:556301-556421:556523-556599:556713-556807:557130-557236:557724-558163:- product=hypothetical protein) &	Photosynthesis.photophosphorylation.photosystem II.assembly and maintenance.assembly factor (MET1)	l484_019127.p01	289.37	693.023	1011.81
W9RCV9	PPL1 protein involved in PS-II assembly (original description: type=protein location=KE344510:796267-796335:796449-796551:798168-798248:798540-798622:798732-798854:798964-799035:799356-799452:799616-799719:+ product=PsbP-like protein 1) &	Photosynthesis.photophosphorylation.photosystem II.assembly and maintenance.assembly factor (PPL1)	l484_025405.p01	117.74	235.31	310.267
W9REA0	photosynthetic acclimation STN8 kinase (original description: type=protein location=KE344645:60723-61286:62132-62305:62512-62916:63623-63973:+ product=Serine/threonine-protein kinase STN8) &	Photosynthesis.photophosphorylation.photosystem II.photosynthetic acclimation.regulator phosphorylation.protein kinase (STN8)	l484_004225.p01	15.6713	84.371	101.508
W9RXK1	photosynthetic acclimation APE acclimation factor (original description: type=protein location=KE345260:244462-244782:244877-244923:245030-245132:245779-245865:247311-247394:247715-247768:248206-248286:248623-248668:248835-248905:+ product=hypothetical protein) &	Photosynthesis.photophosphorylation.photosystem II.photosynthetic acclimation.acclimation factor (APE)	l484_008666.p01	20.3837	46.0787	97.1303
A0A0A0QZ09	zeaxanthin epoxidase (original description: type=protein location=KE344179:259116-259621:260690-260852:260984-261058:261197-261297:261429-261544:261757-261968:262264-262355:262515-262629:262738-262841:262964-263009:263244-263308:263416-263502:263668-263722:263833-263921:264023-264110:264386-264472:+ product=Zeaxanthin epoxidase) &	Photosynthesis.photophosphorylation.photosystem II.photoprotection.non-photochemical quenching (NPQ).xanthophyll cycle.zeaxanthin epoxidase	l484_011064.p01	7.97593	21.822	57.3483
W9RPP5	SOQ1 non-photochemical quenching regulator protein (original description: type=protein location=KE345018:812940-813089:814063-814162:814586-814680:814774-814830:814943-815043:815640-815985:- product=Protein CbbY) &	Photosynthesis.photophosphorylation.photosystem II.photoprotection.non-photochemical quenching (NPQ).NPQ-regulatory protein (SOQ1)	l484_023655.p01	13.8296	34.872	64.0783
W9R0C1	Rieske iron-sulfur component PetC of cytochrome b6/f complex (original description: type=protein location=KE344442:518916-519023:519770-519952:520388-520505:520604-520854:520956-520994:- product=Cytochrome b6-f complex iron-sulfur subunit) &	Photosynthesis.photophosphorylation.cytochrome b6/f complex.Rieske iron-sulfur component PetC	l484_022215.p01	134.459	527.53	946.673
W9RKA8	component LHCa2 of LHC-I complex (original description: type=protein location=KE344855:15342-15359:15589-16103:16583-16620:16756-16947:17869-17957:- product=Chlorophyll a-b binding protein) &	Photosynthesis.photophosphorylation.photosystem I.LHC-I complex.component LHCa2	l484_001363.p01	145.844	473.91	506.557
W9R1X7	component LHCa4 of LHC-I complex (original description: type=protein location=KE344173:168135-168334:168699-169114:169211-169347:+ product=Chlorophyll a-b binding protein P4) &	Photosynthesis.photophosphorylation.photosystem I.LHC-I complex.component LHCa4	l484_006490.p01	99.2897	256.318	568.607
W9S926	component PsaD of PS-I complex (original description: type=protein location=KE345815:230535-231182:+ product=Photosystem I reaction center subunit II) &	Photosynthesis.photophosphorylation.photosystem I.PS-I complex.component PsaD	l484_012368.p01	2258.27	5528.37	7423.9
D3KE88	component PsaE of PS-I complex (original description: type=protein location=KE343920:450447-450551:450834-450899:451840-452106:- product=Photosystem I reaction center subunit IV A) &	Photosynthesis.photophosphorylation.photosystem I.PS-I complex.component PsaE	l484_015920.p01	1340.63	3615.8	4985.57
W9QR60	component PsaG of PS-I complex (original description: type=protein location=KE344020:865206-865688:+ product=Photosystem I reaction center subunit V) &	Photosynthesis.photophosphorylation.photosystem I.PS-I complex.component PsaG	l484_023779.p01	248.067	767.733	1226.37
W9SCM1	component PsaK of PS-I complex (original description: type=protein location=KE346076:47460-47540:47976-48050:48295-48522:+ product=Photosystem I reaction center subunit psaK) &	Photosynthesis.photophosphorylation.photosystem I.PS-I complex.component PsaK	l484_009923.p01	210.123	460.883	1029.79
W9SVH5	component PsaL of PS-I complex (original description: type=protein location=KE346196:254574-255065:255561-255725:- product=Photosystem I reaction center subunit XI) &	Photosynthesis.photophosphorylation.photosystem I.PS-I complex.component PsaL	l484_015127.p01	468.547	1205.37	2307.87
W9QUC7	component PsaN of PS-I complex (original description: type=protein location=KE343785:287031-287120:287208-287333:287430-287723:- product=Photosystem I reaction center subunit N) &	Photosynthesis.photophosphorylation.photosystem I.PS-I complex.component PsaN	l484_020701.p01	143.003	419.993	579.893
W9REH1	PPD1 protein involved in PS-I assembly (original description: type=protein location=KE344077:236547-236768:237268-237360:- product=PsbP domain-containing protein 1) &	Photosynthesis.photophosphorylation.photosystem I.assembly and maintenance.assembly factor (PPD1)	l484_018893.p01	16.782	23.9467	47.2403
W9SCQ6	ferredoxin-NADP oxidoreductase (original description: type=protein location=KE346358:938394-938461:940338-940572:940672-940734:940840-940917:941036-941127:941356-941434:941768-941901:942301-942517:942664-942771:- product=Ferredoxin--NADP reductase%2C leaf isozyme) &	Photosynthesis.photophosphorylation.linear electron flow.ferredoxin-NADP reductase (FNR) activity.ferredoxin-NADP oxidoreductase	l484_026672.p01	1781.3	4573.6	8051.97
W9QZV0	TROL protein involved in ferredoxin-NADP oxidoreductase membrane-tethering (original description: type=protein location=KE344440:437029-437301:437510-437583:438323-438403:438500-438584:438928-439025:439242-439329:439426-439780:439891-440115:441633-442293:442775-442877:442976-443062:443208-443282:443389-443463:443639-443719:443841-444077:444643-444690:+ product=Uncharacterized protein) &	Photosynthesis.photophosphorylation.linear electron flow.ferredoxin-NADP reductase (FNR) activity.FNR membrane-tethering.FNR-recruitment protein (TROL)	l484_017594.p01	402.273	687.863	1034.68
W9R8Q4	TIC62 protein involved in ferredoxin-NADP oxidoreductase membrane-tethering (original description: type=protein location=KE343797:146690-146852:147034-147237:147396-147520:148053-148205:148317-148427:148522-148594:148722-148803:149173-149349:149509-149560:149646-149718:149813-149927:150426-150609:- product=hypothetical protein) &	Photosynthesis.photophosphorylation.linear electron flow.ferredoxin-NADP reductase (FNR) activity.FNR membrane-tethering.FNR-interacting protein (TIC62)	l484_013631.p01	27.2663	96.1803	288.493
W9RYH9	component PGRL1-like of cyclic electron flow PGR5/PGRL1 complex (original description: type=protein location=KE345823:257076-257145:257239-257336:257455-257565:257758-257809:258064-258140:258255-258311:258420-258520:258635-258731:258883-258998:259303-259495:- product=hypothetical protein) &	Photosynthesis.photophosphorylation.cyclic electron flow.PGR5/PGRL1 complex.component PGRL1-like	l484_023150.p01	50.722	134.204	381.813
W9QQ77	component PnsB1/NDF1 of NDH subcomplex B (original description: type=protein location=KE343999:293519-294112:295199-295389:295536-295793:295889-295994:296193-296278:296891-297052:298401-298506:+ product=hypothetical protein) &	Photosynthesis.photophosphorylation.chlororespiration.NADH dehydrogenase-like (NDH) complex.subcomplex B.component PnsB1/NDF1	l484_013517.p01	13.5263	44.249	128.77
W9RLU6	component PnsL4 of NDH lumen subcomplex L (original description: type=protein location=KE344827:659869-659948:660357-660425:661153-661213:661958-662050:663492-663854:- product=Peptidyl-prolyl cis-trans isomerase FKBP16-2) &	Photosynthesis.photophosphorylation.chlororespiration.NADH dehydrogenase-like (NDH) complex.lumen subcomplex L.component PnsL4	l484_020134.p01	16.9777	37.553	93.7387
W9QW55	subunit b_ of membrane CF0 subcomplex of ATP synthase complex (original description: type=protein location=KE343759:100274-100909:+ product=ATP synthase subunit b%27) &	Photosynthesis.photophosphorylation.ATP synthase complex.membrane CF0 subcomplex.subunit b_	l484_004503.p01	117.141	311.96	633.49
W9R5E3	subunit delta of peripheral CF1 subcomplex of ATP synthase complex (original description: type=protein location=KE344346:13825-14568:- product=ATP synthase delta chain) &	Photosynthesis.photophosphorylation.ATP synthase complex.peripheral CF1 subcomplex.subunit delta	l484_016411.p01	157.893	311.427	421.337
Q09X09	large subunit of ribulose-1,5-bisphosphat carboxylase/oxygenase heterodimer (original description: type=protein location=KE619478:11376-11584:11829-11956:12706-14027:+ product=Ribulose bisphosphate carboxylase large chain) &	Photosynthesis.calvin cycle.ribulose-1,5-bisphosphat carboxylase/oxygenase (RuBisCo) activity.RuBisCo heterodimer.large subunit	l484_000836.p01	75269.3	189177	291873
W9RUU9	small subunit of ribulose-1,5-bisphosphat carboxylase/oxygenase heterodimer (original description: type=protein location=KE345255:110783-111013:111407-111541:111947-112129:- product=hypothetical protein) &	Photosynthesis.calvin cycle.ribulose-1,5-bisphosphat carboxylase/oxygenase (RuBisCo) activity.RuBisCo heterodimer.small subunit	l484_014647.p01	20409.3	52063.7	75903
W9RCR8	ATP-dependent activase involved in RuBisCo regulation (original description: type=protein location=KE344510:279704-279984:280338-280810:282175-282260:282373-282478:282640-282962:283259-283303:- product=Ribulose bisphosphate carboxylase/oxygenase activase 2) &	Photosynthesis.calvin cycle.ribulose-1,5-bisphosphat carboxylase/oxygenase (RuBisCo) activity.RuBisCo regulation.ATP-dependent activase (RCA)	l484_025354.p01	7621.3	28915	32404.3
W9RSA9	xylulose-1,5-bisphosphate phosphatase (CbbY) (original description: type=protein location=KE345039:142868-143215:143472-143542:144070-144228:144419-144485:144781-144876:145138-145184:145493-145573:145738-145861:+ product=hypothetical protein) &	Photosynthesis.calvin cycle.ribulose-1,5-bisphosphat carboxylase/oxygenase (RuBisCo) activity.RuBisCo regulation.xylulose-1,5-bisphosphate phosphatase (CbbY)	l484_008192.p01	289.753	608.09	1037.47
W9QWT8	glyceraldehyde 3-phosphate dehydrogenase (original description: type=protein location=KE344284:554592-554699:554809-554922:555972-556133:556415-556582:556841-557001:557129-557190:557314-557363:557689-558095:558416-558536:560705-560808:560894-561137:561614-563037:563215-563393:563535-563781:564162-564612:+ product=Glyceraldehyde-3-phosphate dehydrogenase B) &	Photosynthesis.calvin cycle.glyceraldehyde 3-phosphate dehydrogenase	l484_024833.p01	4255.97	14256.7	24207.7
W9R6S4	triosephosphate isomerase (original description: type=protein location=KE343721:2395-2451:2557-2639:2775-2948:3130-3262:3373-3457:3748-3871:4186-4255:4520-4546:5039-5260:- product=Triosephosphate isomerase) &	Photosynthesis.calvin cycle.triosephosphate isomerase	l484_024951.p01	1904.43	2677	5157.33
W9QGQ4	fructose 1,6-bisphosphate aldolase (original description: type=protein location=KE343604:19131-19409:19672-19926:20051-20141:20236-20345:20611-20880:21364-21540:- product=putative fructose-bisphosphate aldolase 1) &	Photosynthesis.calvin cycle.fructose 1,6-bisphosphate aldolase	l484_018536.p01	7331.63	20935	28779
W9SCU3	fructose 1,6-bisphosphate aldolase (original description: type=protein location=KE346358:1327895-1328173:1328241-1328543:1328782-1328872:1329081-1329190:1329380-1329649:1329775-1329948:- product=putative fructose-bisphosphate aldolase 2) &	Photosynthesis.calvin cycle.fructose 1,6-bisphosphate aldolase	l484_026718.p01	962.267	8352	14319
W9RQW9	phosphopentose isomerase (original description: type=protein location=KE345062:992593-993462:+ product=putative ribose-5-phosphate isomerase) &	Photosynthesis.calvin cycle.phosphopentose isomerase	l484_024593.p01	138.603	290.259	590.717
W9QVQ6	NADPH-dependent malate dehydrogenase (original description: type=protein location=KE343722:158461-158642:158769-158862:159493-159579:160003-160087:160472-160653:160745-160815:160927-161017:161118-161192:161286-161387:161467-161589:162254-162322:162412-162480:162788-162841:162959-163012:+ product=Malate dehydrogenase [NADP]) &	Photosynthesis.calvin cycle.NADPH-dependent malate dehydrogenase	l484_008001.p01	118.302	211.24	392.7
W9S6K4	glycolate oxidase (original description: type=protein location=KE346191:10305-10441:10593-10717:10947-10993:11088-11165:11431-11555:11803-11887:12264-12333:12464-12564:12642-12746:13372-13557:+ product=Peroxisomal (S)-2-hydroxy-acid oxidase GLO1) &	Photosynthesis.photorespiration.glycolate oxidase	l484_021639.p01	1434.83	2378.17	4380.53
W9RJW9	aminomethyltransferase component T-protein of glycine cleavage system (original description: type=protein location=KE344740:403709-404255:404817-404935:405465-406022:- product=Aminomethyltransferase) &	Photosynthesis.photorespiration.glycine decarboxylase complex.aminomethyltransferase component T-protein	l484_014190.p01	996.88	3101.23	5382.3
W9R882	dihydrolipoyl dehydrogenase component L-protein of glycine cleavage system (original description: type=protein location=KE344683:1183383-1183637:1184227-1185477:+ product=Dihydrolipoyl dehydrogenase 1) &	Photosynthesis.photorespiration.glycine decarboxylase complex.dihydrolipoyl dehydrogenase component L-protein	l484_026150.p01	886.903	2100.9	2375.53
W9RZN3	serine hydroxymethyltransferase (original description: type=protein location=KE345322:995395-995478:995902-995988:996157-996278:996737-996813:997105-997229:997790-997882:998319-998411:998520-998717:998915-999019:999186-999257:+ product=Serine hydroxymethyltransferase) &	Photosynthesis.photorespiration.serine hydroxymethyltransferase (SHM)	l484_025550.p01	425.037	1427.67	1730.6
W9SD67	glycerate:glycolate transporter (original description: type=protein location=KE346101:383857-384007:384397-384526:386446-386561:386719-386980:387384-387699:388105-388407:- product=hypothetical protein) &	Photosynthesis.photorespiration.glycerate:glycolate transporter	l484_022815.p01	20.665	74.0093	211.41
W9R450	aldolase (original description: type=protein location=KE343657:330240-331060:331304-331531:332959-332986:- product=Fructose-bisphosphate aldolase%2C cytoplasmic isozyme) &	Cellular respiration.glycolysis.cytosolic glycolysis.aldolase	l484_013807.p01	3188.27	2018.93	4107.37
W9S728	triosephosphate isomerase (original description: type=protein location=KE346208:63915-63965:64087-64169:64749-64827:65206-65300:65660-65792:65953-66037:66743-66866:67208-67283:67617-67655:- product=Triosephosphate isomerase) &	Cellular respiration.glycolysis.cytosolic glycolysis.triosephosphate isomerase	l484_010743.p01	917.813	893.173	2074.4
W9QQL0	NADP-dependent glyceraldehyde 3-phosphate dehydrogenase (original description: type=protein location=KE344001:79933-80046:80482-80598:81185-81563:81877-82032:82133-82269:82448-82567:83601-83729:84267-84460:84594-84738:- product=NADP-dependent glyceraldehyde-3-phosphate dehydrogenase) &	Cellular respiration.glycolysis.cytosolic glycolysis.glyceraldehyde 3-phosphate dehydrogenase activities.NADP-dependent glyceraldehyde 3-phosphate dehydrogenase	l484_003300.p01	629.657	964.393	1354.9
W9RCC9	lactoyl-glutathione lyase (GLX1) (original description: type=protein location=KE344868:16432-16573:17509-17716:17798-17922:18040-18104:18781-18993:19127-19174:19658-19765:19895-20035:20417-20458:+ product=hypothetical protein) &	Cellular respiration.glycolysis.methylglyoxal degradation.lactoyl-glutathione lyase (GLX1)	l484_007241.p01	8.25273	20.7687	65.636
W9RWM6	lactoyl-glutathione lyase (GLX1) (original description: type=protein location=KE345783:99454-99495:99656-99796:100068-100175:100444-100491:100575-100787:100986-101050:101254-101378:101498-101651:102112-102256:- product=hypothetical protein) &	Cellular respiration.glycolysis.methylglyoxal degradation.lactoyl-glutathione lyase (GLX1)	l484_003661.p01	623.593	947.88	1252.17
W9S280	glutathione-independent glyoxalase (GLY-III) (original description: type=protein location=KE345949:99431-99607:100756-101196:101365-101727:102155-102343:+ product=Intracellular protease 1) &	Cellular respiration.glycolysis.methylglyoxal degradation.glutathione-independent glyoxalase (GLY-III)	l484_006467.p01	133.273	169.593	439.033
W9RNK6	subunit alpha of pyruvate dehydrogenase E1 component subcomplex (original description: type=protein location=KE344869:2265982-2266026:2266170-2266235:2266418-2266471:2266750-2266821:2266918-2267013:2271308-2271385:2272128-2272207:2272340-2272823:- product=Pyruvate dehydrogenase E1 component subunit alpha-1) &	Cellular respiration.pyruvate oxidation.mitochondrial pyruvate dehydrogenase complex.component E1 heterodimer.subunit alpha	l484_027852.p01	75.72	71.4723	149.807
W9R882	component E3 of mitochondrial pyruvate dehydrogenase complex (original description: type=protein location=KE344683:1183383-1183637:1184227-1185477:+ product=Dihydrolipoyl dehydrogenase 1) &	Cellular respiration.pyruvate oxidation.mitochondrial pyruvate dehydrogenase complex.component E3	l484_026150.p01	886.903	2100.9	2375.53
W9R882	component E3 of 2-oxoglutarate dehydrogenase complex (original description: type=protein location=KE344683:1183383-1183637:1184227-1185477:+ product=Dihydrolipoyl dehydrogenase 1) &	Cellular respiration.tricarboxylic acid cycle.2-oxoglutarate dehydrogenase complex.component E3	l484_026150.p01	886.903	2100.9	2375.53
W9SD93	flavoprotein component SDH1 of succinate dehydrogenase complex (original description: type=protein location=KE346359:1435379-1435504:1435826-1435993:1436444-1436531:1437012-1437158:1437254-1437394:1437883-1437968:1438066-1438158:1438274-1438337:1438501-1438644:1438804-1438991:1439332-1439467:1439643-1439813:1439959-1440028:1440131-1440251:1440366-1440403:1440878-1440980:+ product=Succinate dehydr…	Cellular respiration.tricarboxylic acid cycle.succinate dehydrogenase complex.components.flavoprotein component SDH1	l484_026826.p01	78.39	41.2973	166.667
W9QTG2	component SDH6 of succinate dehydrogenase complex (original description: type=protein location=KE343728:176368-176556:178227-178329:179812-179972:+ product=hypothetical protein) &	Cellular respiration.tricarboxylic acid cycle.succinate dehydrogenase complex.components.component SDH6	l484_017143.p01	53.692	68.2377	159.357
W9RUM5	component NDUFA13 of NADH dehydrogenase alpha subcomplex (original description: type=protein location=KE344640:1356131-1356275:1356398-1356469:1358535-1358749:- product=hypothetical protein) &	Cellular respiration.oxidative phosphorylation.NADH dehydrogenase complex.non-core components.alpha subcomplex.component NDUFA13	l484_026877.p01	28.586	30.2337	60.8433
W9RZI8	NAD(P)H dehydrogenase (NDC) (original description: type=protein location=KE344806:259285-259347:259569-259635:259995-260178:261118-261211:261634-261846:262060-262461:262800-262876:264306-264409:264503-264642:+ product=NADH dehydrogenase C1) &	Cellular respiration.oxidative phosphorylation.alternative NAD(P)H dehydrogenase activities.type-II NAD(P)H dehydrogenase activities.NAD(P)H dehydrogenase (NDC)	l484_025114.p01	75.2867	129.723	147.37
W9QJ01	subunit alpha of cytochrome c reductase MPP-type peptidase subcomplex (original description: type=protein location=KE343348:171932-171970:172692-172940:173065-173361:173539-173706:173837-174004:174103-174183:174423-174489:174796-174893:175069-175141:175235-175305:175421-175470:175827-175939:176042-176094:+ product=Mitochondrial-processing peptidase subunit alpha) &	Cellular respiration.oxidative phosphorylation.cytochrome c reductase complex.peptidase component MPP heterodimer.subunit alpha	l484_005495.p01	7.25827	6.42883	21.7957
W9QM11	Rieske iron-sulphur component of cytochrome c reductase complex (original description: type=protein location=KE343796:5147-5790:6668-6869:- product=Cytochrome b-c1 complex subunit Rieske-2) &	Cellular respiration.oxidative phosphorylation.cytochrome c reductase complex.Rieske iron-sulphur component UCR1	l484_007559.p01	75.3347	106.736	175.933
W9SF45	component CcmFn of apocytochrome-heme assembly complex (original description: type=protein location=KE346208:191447-191661:195279-195462:197367-197411:198011-198768:199296-199422:- product=Trans-2%2C3-enoyl-CoA reductase) &	Cellular respiration.oxidative phosphorylation.cytochrome c.CCM cytochrome c maturation system (system I).apocytochrome-heme assembly complex.component CcmFn	l484_010752.p01	15.8467	28.465	37.901
W9R3P6	subunit g of ATP synthase membrane MF0 subcomplex (original description: type=protein location=KE344557:379333-379514:379906-380092:+ product=hypothetical protein) &	Cellular respiration.oxidative phosphorylation.ATP synthase complex.membrane MF0 subcomplex.subunit g	l484_019524.p01	46.5147	44.4087	135.763
W9QU14	subunit delta_ of ATP synthase peripheral MF1 subcomplex (original description: type=protein location=KE343691:137474-137818:140938-141201:- product=ATP synthase subunit delta%27) &	Cellular respiration.oxidative phosphorylation.ATP synthase complex.peripheral MF1 subcomplex.subunit delta_	l484_008025.p01	77.878	71.239	153.377
W9SF86	triose phosphate:phosphate translocator (original description: type=protein location=KE346210:233293-233573:233675-233749:235460-235538:236646-236766:236846-236941:237551-237663:237796-237873:237962-238078:238472-238571:238723-238916:+ product=hypothetical protein) &	Carbohydrate metabolism.sucrose metabolism.triose-phosphate translocation.triose phosphate:phosphate translocator	l484_015058.p01	139.18	487.227	959.557
W9S728	cytosolic triose-phosphate isomerase (original description: type=protein location=KE346208:63915-63965:64087-64169:64749-64827:65206-65300:65660-65792:65953-66037:66743-66866:67208-67283:67617-67655:- product=Triosephosphate isomerase) &	Carbohydrate metabolism.sucrose metabolism.biosynthesis.cytosolic triose-phosphate isomerase	l484_010743.p01	917.813	893.173	2074.4
W9R450	cytosolic fructose-bisphosphate aldolase (original description: type=protein location=KE343657:330240-331060:331304-331531:332959-332986:- product=Fructose-bisphosphate aldolase%2C cytoplasmic isozyme) &	Carbohydrate metabolism.sucrose metabolism.biosynthesis.cytosolic fructose-bisphosphate aldolase	l484_013807.p01	3188.27	2018.93	4107.37
W9SPE6	cytosolic fructose-1,6-bisphosphatase (original description: type=protein location=KE345896:283404-283514:284391-284466:284579-284665:284942-285007:285105-285175:285306-285392:286046-286159:286322-286388:286592-286653:286743-286817:287073-287120:287575-287733:- product=Fructose-1%2C6-bisphosphatase) &	Carbohydrate metabolism.sucrose metabolism.biosynthesis.cytosolic fructose-1,6-bisphosphatase	l484_017876.p01	78.2443	317.203	860.467
W9SHG2	cytosolic phosphoglucose isomerase (original description: type=protein location=KE345585:23230-23280:23384-23491:23633-23722:24050-24118:24204-24257:24531-24604:24681-24768:24925-25053:25338-25394:25707-25773:26038-26098:26174-26246:26837-26885:26966-27050:27170-27237:27595-27637:27863-27926:28006-28161:28457-28504:28650-28731:28909-28985:29076-29126:- product=Glucose-6-phosphate isomerase%2C cyt…	Carbohydrate metabolism.sucrose metabolism.biosynthesis.cytosolic phosphoglucose isomerase	l484_021184.p01	170.143	137.043	358.383
W9RB11	sucrose-phosphate synthase (original description: type=protein location=KE344823:59421-59694:59833-59960:60107-61057:61150-61212:61323-61376:61551-61727:61873-62004:62142-62261:62425-63123:63230-63322:63480-63734:64371-64460:64568-64750:- product=putative sucrose-phosphate synthase 1) &	Carbohydrate metabolism.sucrose metabolism.biosynthesis.sucrose-phosphate synthase	l484_008507.p01	108.059	150.497	267.04
W9SD97	sucrose-phosphate phosphatase (original description: type=protein location=KE346106:84925-85067:86328-86505:87322-87405:87492-87791:87939-88040:88182-88376:88504-88794:88982-89248:+ product=putative sucrose-phosphatase 2) &	Carbohydrate metabolism.sucrose metabolism.biosynthesis.sucrose-phosphate phosphatase	l484_006443.p01	60.765	150.347	275.37
W9QMM2	sucrose synthase (original description: type=protein location=KE343530:287370-287408:287538-287676:287761-288005:288099-288420:288805-289029:289203-289369:289558-289674:289876-290049:290198-290293:290495-290711:290852-290970:291237-291429:291571-291622:291711-291750:- product=Sucrose synthase 2) &	Carbohydrate metabolism.sucrose metabolism.degradation.sucrose synthase	l484_011123.p01	215.76	481.793	927.49
W9SH10	hexokinase (original description: type=protein location=KE346180:179213-179487:180527-180677:180762-180944:181144-181218:181384-181539:182952-183050:183153-183283:183584-183674:+ product=hypothetical protein) &	Carbohydrate metabolism.sucrose metabolism.degradation.hexokinase	l484_006996.p01	20.772	30.476	125.402
W9SXQ4	fructose kinase (original description: type=protein location=KE346292:36388-36522:36857-36973:37193-37333:37476-37673:37782-37994:38439-38632:39470-39491:- product=Putative fructokinase-5) &	Carbohydrate metabolism.sucrose metabolism.degradation.fructose kinase	l484_002798.p01	23.0077	19.2247	47.566
W9S5M2	plastidial phosphoglucose isomerase (original description: type=protein location=KE345799:227009-227143:227288-227414:227645-227723:227921-228077:228178-228316:228568-228620:228799-228906:229028-229096:229506-229571:229679-229822:230016-230099:230477-230575:230676-230798:230902-231456:- product=Glucose-6-phosphate isomerase) &	Carbohydrate metabolism.starch metabolism.biosynthesis.plastidial phosphoglucose isomerase	l484_007721.p01	91.8747	103.625	208.36
W9RWT5	ADP-glucose pyrophosphorylase (original description: type=protein location=KE345782:193743-193859:194322-194441:194612-194710:194834-194945:195061-195164:195547-195726:195856-196125:196287-196583:197080-197349:- product=Glucose-1-phosphate adenylyltransferase small subunit) &	Carbohydrate metabolism.starch metabolism.biosynthesis.ADP-glucose pyrophosphorylase	l484_006886.p01	387.987	980.007	1208.75
W9RKA4	granule-bound starch (amylose) synthase (original description: type=protein location=KE344854:445988-446104:446273-446401:446509-446595:446702-446893:446986-447162:447248-447491:447578-447687:447790-447890:447978-448041:448343-448432:448540-448638:448744-448824:448910-449254:- product=Granule-bound starch synthase 1) &	Carbohydrate metabolism.starch metabolism.biosynthesis.starch synthase activities.granule-bound starch (amylose) synthase	l484_015372.p01	40.2907	44.0767	216.65
W9RVC1	sorbitol dehydrogenase (original description: type=protein location=KE345707:36652-36844:37155-37342:37468-37758:38022-38258:38493-38560:38691-38820:- product=L-idonate 5-dehydrogenase) &	Carbohydrate metabolism.sorbitol metabolism.sorbitol dehydrogenase	l484_005351.p01	47.911	137.828	343.163
W9RV62	ribokinase (original description: type=protein location=KE345702:73684-73824:73950-74002:75047-75134:75359-75423:75544-75739:76350-76475:84423-85034:- product=hypothetical protein) &	Carbohydrate metabolism.ribose metabolism.ribokinase	l484_020752.p01	22.0637	28.1573	50.6467
W9S0V2	6-phosphogluconate dehydrogenase (original description: type=protein location=KE345372:349699-351186:+ product=6-phosphogluconate dehydrogenase) &	Carbohydrate metabolism.oxidative pentose phosphate pathway.oxidative phase.6-phosphogluconate dehydrogenase	l484_012090.p01	264.797	226.913	479.483
W9RQW9	ribose 5-phosphate isomerase (original description: type=protein location=KE345062:992593-993462:+ product=putative ribose-5-phosphate isomerase) &	Carbohydrate metabolism.oxidative pentose phosphate pathway.non-oxidative phase.ribose 5-phosphate isomerase	l484_024593.p01	138.603	290.259	590.717
W9SPE6	cytosolic fructose-1,6-bisphosphatase (original description: type=protein location=KE345896:283404-283514:284391-284466:284579-284665:284942-285007:285105-285175:285306-285392:286046-286159:286322-286388:286592-286653:286743-286817:287073-287120:287575-287733:- product=Fructose-1%2C6-bisphosphatase) &	Carbohydrate metabolism.gluconeogenesis.cytosolic fructose-1,6-bisphosphatase	l484_017876.p01	78.2443	317.203	860.467
W9QRW2	pyruvate decarboxylase (original description: type=protein location=KE344066:134211-134738:135134-135297:135571-136221:136313-136430:136743-136931:137032-137202:+ product=Pyruvate decarboxylase isozyme 2) &	Carbohydrate metabolism.fermentation.alcoholic fermentation.pyruvate decarboxylase	l484_012030.p01	18.9197	29.2967	55.2677
W9R4S2	L-lactate dehydrogenase (original description: type=protein location=KE344182:592733-593176:593785-594393:- product=L-lactate dehydrogenase A) &	Carbohydrate metabolism.fermentation.lactic acid fermentation.L-lactate dehydrogenase	l484_019051.p01	21.5967	33.3703	152.395
W9QGQ4	fructose-1,6-bisphosphate aldolase (original description: type=protein location=KE343604:19131-19409:19672-19926:20051-20141:20236-20345:20611-20880:21364-21540:- product=putative fructose-bisphosphate aldolase 1) &	Carbohydrate metabolism.plastidial glycolysis.fructose-1,6-bisphosphate aldolase	l484_018536.p01	7331.63	20935	28779
W9SCU3	fructose-1,6-bisphosphate aldolase (original description: type=protein location=KE346358:1327895-1328173:1328241-1328543:1328782-1328872:1329081-1329190:1329380-1329649:1329775-1329948:- product=putative fructose-bisphosphate aldolase 2) &	Carbohydrate metabolism.plastidial glycolysis.fructose-1,6-bisphosphate aldolase	l484_026718.p01	962.267	8352	14319
W9R6S4	triosephosphate isomerase (original description: type=protein location=KE343721:2395-2451:2557-2639:2775-2948:3130-3262:3373-3457:3748-3871:4186-4255:4520-4546:5039-5260:- product=Triosephosphate isomerase) &	Carbohydrate metabolism.plastidial glycolysis.triosephosphate isomerase	l484_024951.p01	1904.43	2677	5157.33
W9RA79	alanine aminotransferase (original description: type=protein location=KE344502:483670-483873:484888-484938:485258-485308:485628-485693:485778-485839:486254-486332:486475-486579:486701-486811:487092-487229:487388-487462:487629-487749:487854-488008:488210-488284:488460-488663:488749-488865:+ product=Alanine aminotransferase 2) &	Amino acid metabolism.biosynthesis.pyruvate family.alanine.alanine aminotransferase	l484_017993.p01	20.6383	24.7383	44.5533
W9RGD2	phosphoglycerate dehydrogenase (original description: type=protein location=KE345004:45439-46110:46596-46691:46792-46902:46988-47364:47617-48154:- product=D-3-phosphoglycerate dehydrogenase) &	Amino acid metabolism.biosynthesis.serine family.non-photorespiratory serine.phosphoglycerate dehydrogenase	l484_006787.p01	51.394	91.648	139.73
W9R882	dihydrolipoamide dehydrogenase component E3 of branched-chain alpha-keto acid dehydrogenase complex (original description: type=protein location=KE344683:1183383-1183637:1184227-1185477:+ product=Dihydrolipoyl dehydrogenase 1) &	Amino acid metabolism.degradation.branched-chain amino acid.branched-chain alpha-keto acid dehydrogenase complex.dihydrolipoamide dehydrogenase component E3	l484_026150.p01	886.903	2100.9	2375.53
W9SZF7	mitochondrial dicarboxylate transporter (original description: type=protein location=KE346350:67657-67713:67890-68104:68955-69316:69520-69581:70021-70104:70343-70462:- product=hypothetical protein) &	Lipid metabolism.fatty acid biosynthesis.citrate shuttle.mitochondrial dicarboxylate transporter	l484_019087.p01	388.22	557.11	1516.17
W9R8N0	acetyl-CoA synthetase (original description: type=protein location=KE343796:168157-168342:168904-169002:169306-169396:169603-169659:169805-169980:170082-170150:170323-170401:170516-170592:171280-171363:171816-171906:172008-172096:172201-172302:173126-173208:173881-174049:174145-174423:174500-174646:174731-175129:- product=Acetate--CoA ligase ACS) &	Lipid metabolism.fatty acid biosynthesis.acetyl-CoA generation.acetyl-CoA synthetase	l484_007576.p01	13.4983	40.2097	54.2923
W9R715	3-ketoacyl-CoA synthase (KCS) (original description: type=protein location=KE344662:471822-472232:473213-473841:475492-476080:+ product=3-ketoacyl-CoA synthase 10) &	Lipid metabolism.fatty acid biosynthesis.endoplasmic reticulum-localized fatty acid elongase (FAE) system.fatty acid elongation complex.3-ketoacyl-CoA synthase (KCS)	l484_018632.p01	8.89537	7.2745	143.697
W9SF45	enoyl-CoA reductase (ECR) (original description: type=protein location=KE346208:191447-191661:195279-195462:197367-197411:198011-198768:199296-199422:- product=Trans-2%2C3-enoyl-CoA reductase) &	Lipid metabolism.fatty acid biosynthesis.endoplasmic reticulum-localized fatty acid elongase (FAE) system.fatty acid elongation complex.enoyl-CoA reductase (ECR)	l484_010752.p01	15.8467	28.465	37.901
W9S1Q3	phospholipase C (PI-PLC) (original description: type=protein location=KE345618:4993-5286:5572-5658:5760-5912:6352-6469:7005-7231:7313-7555:7628-7763:8161-8357:8470-8790:- product=Phosphoinositide phospholipase C 2) &	Lipid metabolism.lipid degradation.phospholipase activities.phospholipase C activities.phospholipase C (PI-PLC)	l484_002379.p01	47.1487	55.9433	111.12
W9T0M5	phospholipase D (PLD-delta) (original description: type=protein location=KE346358:473264-473560:474261-474461:474686-474838:475158-475306:475479-475626:475742-475810:475930-476265:476944-477185:477387-477507:478051-478299:478744-479454:- product=Phospholipase D delta) &	Lipid metabolism.lipid degradation.phospholipase activities.phospholipase D activities.phospholipase D (PLD-delta)	l484_026612.p01	55.5207	39.6363	94.9123
W9S3F9	associated factor (LDIP) (original description: type=protein location=KE344920:188652-188918:191309-191546:192061-192215:+ product=hypothetical protein) &	Lipid metabolism.lipid bodies-associated activities.associated factor (LDIP)	l484_007805.p01	1.47003	3.1581	14.792
W9RJE8	bifunctional 5-aminoimidazole-4-carboxamide RN transformylase and IMP cyclohydrolase (original description: type=protein location=KE345116:270657-270791:270908-270998:272260-272390:273250-273352:273434-273567:274006-274183:274501-274655:274942-275151:275339-275686:275802-275928:276201-276352:+ product=Bifunctional purine biosynthesis protein PurH) &	Nucleotide metabolism.purines.ribonucleotide (RN) anabolism.bifunctional 5-aminoimidazole-4-carboxamide RN transformylase and IMP cyclohydrolase	l484_015524.p01	35.142	30.1847	82.722
W9SA60	adenylate kinase (original description: type=protein location=KE346316:10387-10465:10710-10847:11083-11192:11278-11307:14294-14359:14477-14556:15101-15239:15566-15646:15714-15749:15851-15979:16110-16162:16340-16430:16534-16608:17137-17283:17498-17632:17738-17866:18762-18866:18946-19161:- product=putative adenylate kinase 2) &	Nucleotide metabolism.purines.phosphotransfers.adenylate kinase	l484_013024.p01	23.9673	138.13	283.693
W9QG49	uracil phosphoribosyltransferase (UPP) (original description: type=protein location=KE343588:293458-293509:293630-293677:293764-293819:294073-294140:294397-294458:294720-294768:294980-295061:295312-295389:295823-295881:295968-296046:296202-296294:296403-296555:- product=Uracil phosphoribosyltransferase) &	Nucleotide metabolism.pyrimidines.salvage pathway.uracil phosphoribosyltransferase (UPP)	l484_016969.p01	5.5435	4.88097	14.415
W9SFA4	nucleoside diphosphate kinase (original description: type=protein location=KE345426:148441-148692:148817-148873:149145-149231:150401-150481:150579-150691:150833-150882:151092-151159:+ product=Nucleoside diphosphate kinase 2) &	Nucleotide metabolism.deoxynucleotides.salvage pathway.nucleoside diphosphate kinase	l484_006917.p01	145.933	315.23	353.78
W9QT36	bifunctional molybdopterin adenylyltransferase and molybdenumtransferase (CNX1) (original description: type=protein location=KE344120:23940-24158:24588-24644:25277-25383:25498-25655:26696-27004:27153-27257:27359-27549:27985-28212:28880-28963:29033-29134:29919-30049:30647-30773:31066-31272:- product=Molybdopterin biosynthesis protein CNX1) &	Coenzyme metabolism.molybdenum cofactor biosynthesis.molybdenum ion insertion.bifunctional molybdopterin adenylyltransferase and molybdenumtransferase (CNX1)	l484_006292.p01	5.302	6.16393	11.3351
W9QXP6	MSBQ-methyltransferase (APG1) (original description: type=protein location=KE343371:179187-179342:179783-180089:180613-181190:- product=37 kDa inner envelope membrane protein) &	Coenzyme metabolism.prenylquinone biosynthesis.plastoquinone biosynthesis.MSBQ-methyltransferase (APG1)	l484_012542.p01	194.647	421.487	565.81
W9QTG1	component SUF-B of plastidial SUF system assembly phase (original description: type=protein location=KE344120:37190-38653:39404-39622:+ product=UPF0051 protein ABCI8) &	Coenzyme metabolism.iron-sulfur cluster assembly machinery.plastidial SUF system.assembly phase.SUF-BCD scaffold complex.component SUF-B	l484_006293.p01	10.0176	18.0413	45.977
W9RZ07	component SUF-D of plastidial SUF system assembly phase (original description: type=protein location=KE345304:541799-542674:543849-544108:544417-544735:+ product=Protein ABCI7) &	Coenzyme metabolism.iron-sulfur cluster assembly machinery.plastidial SUF system.assembly phase.SUF-BCD scaffold complex.component SUF-D	l484_023299.p01	18.2967	22.8807	52.2447
W9RTX1	cysteine desulfurase component NFS2 of plastidial SUF system assembly phase (original description: type=protein location=KE345620:20177-20322:20526-20685:35698-35884:36105-36250:36324-36396:36539-36602:36671-36770:36947-37105:37219-37389:+ product=Cysteine desulfurase 2) &	Coenzyme metabolism.iron-sulfur cluster assembly machinery.plastidial SUF system.assembly phase.SUF-SE sulfur transfer complex.cysteine desulfurase component NFS2	l484_019779.p01	69.7563	143.013	168.28
W9RQC1	scaffold component ISU1/2/3 of mitochondrial ISC system assembly phase (original description: type=protein location=KE344940:453056-453188:453718-453772:455125-455425:- product=Iron-sulfur cluster assembly protein 1) &	Coenzyme metabolism.iron-sulfur cluster assembly machinery.mitochondrial ISC system.assembly phase.scaffold protein (ISU)	l484_015026.p01	3.6338	5.97063	14.0503
W9R4L2	red chlorophyll catabolite reductase (RCCR) (original description: type=protein location=KE623799:2531-3139:5485-5835:- product=Red chlorophyll catabolite reductase) &	Coenzyme metabolism.tetrapyrrol biosynthesis.chlorophyll metabolism.chlorophyll breakdown.red chlorophyll catabolite reductase (RCCR)	l484_000583.p01	53.068	58.1247	115.345
W9QTY2	phytyl-phosphate kinase (original description: type=protein location=KE344155:186848-187018:187154-187277:187722-187951:- product=putative membrane protein) &	Coenzyme metabolism.phylloquinone biosynthesis.phytyl-phosphate kinase	l484_017515.p01	11.059	24.016	34.982
W9QGI6	4-diphosphocytidyl-2-C-methyl-D-erythritol synthase (original description: type=protein location=KE343600:38802-38963:39492-39563:40637-40692:40844-40923:41138-41220:42811-42888:43886-43954:44222-44290:44409-44455:45158-45248:45357-45428:+ product=2-C-methyl-D-erythritol 4-phosphate cytidylyltransferase) &	Secondary metabolism.terpenoids.methylerythritol phosphate (MEP) pathway.4-diphosphocytidyl-2-C-methyl-D-erythritol synthase	l484_016481.p01	53.657	113.496	201.047
A0A1D8KVW1	4-hydroxy-3-methylbut-2-enyl diphosphate synthase (original description: type=protein location=KE344650:123791-123892:124251-124355:124470-124568:124660-124819:124903-124980:125123-125261:125457-125601:125988-126050:126138-126197:126316-126393:126492-126566:126661-126777:126920-127150:127250-127369:127891-127967:128050-128150:128244-128350:128731-128888:129108-129338:131906-131964:132094-132385:1…	Secondary metabolism.terpenoids.methylerythritol phosphate (MEP) pathway.4-hydroxy-3-methylbut-2-enyl diphosphate synthase	l484_007660.p01	310.967	539.287	838.627
A0A0A0QZ09	zeaxanthin epoxidase (ZEP) (original description: type=protein location=KE344179:259116-259621:260690-260852:260984-261058:261197-261297:261429-261544:261757-261968:262264-262355:262515-262629:262738-262841:262964-263009:263244-263308:263416-263502:263668-263722:263833-263921:264023-264110:264386-264472:+ product=Zeaxanthin epoxidase) &	Secondary metabolism.terpenoids.carotenoid biosynthesis.xanthophylls.zeaxanthin epoxidase (ZEP)	l484_011064.p01	7.97593	21.822	57.3483
W9RJ43	catalase (original description: type=protein location=KE344284:705671-705685:706333-706429:707130-707407:707662-708438:708597-708686:708815-708882:708990-709083:709382-709441:+ product=Catalase isozyme 1) &	Redox homeostasis.enzymatic reactive oxygen species scavengers.catalase	l484_024851.p01	2189.1	7831.2	14093
W9RZP5	manganese superoxide dismutase (original description: type=protein location=KE345873:197080-197377:197519-197565:197868-197993:198103-198159:198648-198725:199061-199171:+ product=SODA protein) &	Redox homeostasis.enzymatic reactive oxygen species scavengers.superoxide dismutase activities.manganese superoxide dismutase	l484_010676.p01	59.044	49.6897	118.9
W9QXP6	MPBQ-methyltransferase (VTE3) (original description: type=protein location=KE343371:179187-179342:179783-180089:180613-181190:- product=37 kDa inner envelope membrane protein) &	Redox homeostasis.low-molecular-weight scavengers.tocopherol biosynthesis.MPBQ-methyltransferase (VTE3)	l484_012542.p01	194.647	421.487	565.81
W9RKC0	tocopherol cyclase (VTE1/TC) (original description: type=protein location=KE344868:60692-60724:60927-61076:61973-62089:62531-62638:63010-63107:63564-63651:63814-63934:64047-64123:64214-64293:64644-64888:65092-65378:- product=hypothetical protein) &	Redox homeostasis.low-molecular-weight scavengers.tocopherol biosynthesis.tocopherol cyclase (VTE1/TC)	l484_007248.p01	251.8	458.977	1080.06
W9QTY2	phytyl-phosphate kinase (VTE6) (original description: type=protein location=KE344155:186848-187018:187154-187277:187722-187951:- product=putative membrane protein) &	Redox homeostasis.low-molecular-weight scavengers.tocopherol biosynthesis.phytyl-phosphate kinase (VTE6)	l484_017515.p01	11.059	24.016	34.982
W9QI51	monodehydroascorbate reductase (MDAR) (original description: type=protein location=KE343657:4390-4583:4624-4837:4942-5082:5368-5493:5580-5698:5822-6041:6136-6254:6367-6447:6614-6665:7060-7131:8227-8277:- product=Monodehydroascorbate reductase) &	Redox homeostasis.hydrogen peroxide removal.ascorbate-glutathione cycle.monodehydroascorbate reductase (MDAR)	l484_013778.p01	1190.23	1961.93	3061.13
W9QCL9	glutathione reductase (GR) (original description: type=protein location=KE343371:374617-374856:374957-375127:375197-375260:375519-375667:375864-375917:376135-376311:376406-376684:376808-377033:377457-377839:- product=Glutathione reductase) &	Redox homeostasis.hydrogen peroxide removal.ascorbate-glutathione cycle.glutathione reductase (GR)	l484_012569.p01	106.387	97.5083	520.043
W9REK3	glutathione reductase (GR) (original description: type=protein location=KE344931:261833-261973:262291-262355:262474-262543:262892-262963:263447-263650:263807-263880:263969-264052:264701-264788:265085-265166:265288-265361:265524-265631:265743-265807:266196-266309:266621-266647:266889-266988:267663-267716:267907-268002:+ product=Glutathione reductase) &	Redox homeostasis.hydrogen peroxide removal.ascorbate-glutathione cycle.glutathione reductase (GR)	l484_010076.p01	128.13	178.67	339.587
W9QS90	glutathione peroxidase (original description: type=protein location=KE343612:667674-667766:668227-668394:668884-669002:669144-669205:669398-669474:670315-670374:- product=putative glutathione peroxidase 8) &	Redox homeostasis.hydrogen peroxide removal.glutathione peroxidase	l484_024291.p01	23.2523	15.1103	54.915
W9QT41	glutathione peroxidase (original description: type=protein location=KE343721:630077-630130:630234-630310:630454-630515:630977-631095:632962-633129:633238-633270:+ product=putative glutathione peroxidase 4) &	Redox homeostasis.hydrogen peroxide removal.glutathione peroxidase	l484_025037.p01	39.8727	61.1123	152.54
W9SDB3	glutathione peroxidase (original description: type=protein location=KE345322:366614-366643:366970-367137:367217-367335:367540-367601:367768-367844:368031-368285:- product=Phospholipid hydroperoxide glutathione peroxidase 1) &	Redox homeostasis.hydrogen peroxide removal.glutathione peroxidase	l484_025494.p01	19.8863	40.191	51.438
W9RYX2	NADPH-dependent thioredoxin reductase (original description: type=protein location=KE345432:237052-237112:237365-237495:237857-237961:238069-238155:238404-238511:238708-238987:239343-239608:240090-240195:240319-240526:241529-241736:- product=NADPH-dependent thioredoxin reductase 3) &	Redox homeostasis.chloroplast redox homeostasis.NADPH-dependent thioredoxin reductase	l484_011273.p01	65.0497	155.697	265.513
W9QII5	atypical 2-Cys peroxiredoxin (PrxQ) (original description: type=protein location=KE343683:132654-132872:133304-133393:133848-133985:134117-134311:- product=Peroxiredoxin Q) &	Redox homeostasis.chloroplast redox homeostasis.2-Cys peroxiredoxin activities.atypical 2-Cys peroxiredoxin (PrxQ)	l484_004100.p01	518.657	1420.67	2536.57
W9SDD7	H-type thioredoxin (original description: type=protein location=KE346359:1252088-1252177:1252850-1252972:1253090-1253236:+ product=Thioredoxin H-type) &	Redox homeostasis.cytosol/mitochondrion/nucleus redox homeostasis.H-type thioredoxin	l484_026816.p01	59.3523	46.7333	100.076
W9S1Q2	nucleoredoxin (original description: type=protein location=KE344869:1505614-1506264:1506391-1506870:1506970-1507449:1508065-1508160:- product=putative nucleoredoxin 1) &	Redox homeostasis.cytosol/mitochondrion/nucleus redox homeostasis.nucleoredoxin	l484_027762.p01	61.4253	81.2163	250.7
A0A0A0QZ09	zeaxanthin epoxidase (ABA1) (original description: type=protein location=KE344179:259116-259621:260690-260852:260984-261058:261197-261297:261429-261544:261757-261968:262264-262355:262515-262629:262738-262841:262964-263009:263244-263308:263416-263502:263668-263722:263833-263921:264023-264110:264386-264472:+ product=Zeaxanthin epoxidase) &	Phytohormone action.abscisic acid.biosynthesis.zeaxanthin epoxidase (ABA1)	l484_011064.p01	7.97593	21.822	57.3483
W9RSD2	indole-3-acetamide hydrolase (original description: type=protein location=KE345564:30845-31084:31574-31730:31818-31943:32091-32273:33011-33158:33260-33428:33843-33977:34104-34250:+ product=Amidase 1) &	Phytohormone action.auxin.biosynthesis.indole-3-acetamide (IAM) pathway.indole-3-acetamide hydrolase	l484_002448.p01	23.7563	40.4537	88.1817
A0A126X3W1	receptor protein (AHK) (original description: type=protein location=KE346352:290369-290782:291719-291988:292691-293236:293476-293751:294450-294619:294752-294964:295059-295245:295436-295487:295578-295807:295913-296011:296704-297386:297721-298227:298411-298494:298695-298944:+ product=Histidine kinase 2) &	Phytohormone action.cytokinin.perception and signal transduction.receptor protein (AHK)	l484_020021.p01	18.8397	33.407	91.965
W9RCZ5	GASA precursor polypeptide (original description: type=protein location=KE344869:2109264-2109448:2109589-2109631:2109741-2109782:2117756-2117812:2117917-2118018:2118094-2118174:2118268-2118363:2118454-2118558:2118634-2118708:2118820-2118879:2119121-2119251:2119355-2119430:2119700-2119769:2119926-2119987:2120086-2120169:2120301-2120375:2120556-2120693:2120915-2120973:2121274-2121486:2121750-212204…	Phytohormone action.signalling peptides.CRP (cysteine-rich-peptide) category.GASA/GAST-peptide activity.GASA-precursor polypeptide	l484_027833.p01	25.405	24.059	51.5637
W9SEA3	scaffolding component CKS of cyclin-dependent kinase complex (original description: type=protein location=KE346037:42301-42435:43595-43655:43777-43829:- product=Cyclin-dependent kinases regulatory subunit 2) &	Cell cycle organisation.cell cycle control.cyclin-dependent regulation.cyclin-dependent protein kinase complex.scaffolding component CKS	l484_011765.p01	37.4057	16.401	55.623
W9SHA7	component MCM3 of MCM replicative DNA helicase complex (original description: type=protein location=KE346191:678469-678604:679653-679813:679907-680179:681074-681193:681310-681525:681915-681998:684490-684564:684687-684828:684925-684993:685402-685595:685753-685842:685933-685992:686229-686431:686506-686671:686784-686992:687061-687215:687380-687616:687713-687951:688033-688163:688555-688763:689017-689…	Cell cycle organisation.DNA replication.preinitiation.MCM replicative DNA helicase complex.component MCM3	l484_021701.p01	253.973	367.317	669.647
W9S2T2	ER body formation factor (NAIP) (original description: type=protein location=KE345537:97141-97233:97762-97840:98249-98291:98406-98660:98771-98866:99434-99503:99651-99707:99808-99876:99975-100253:- product=hypothetical protein) &	Cell cycle organisation.membrane organisation.endoplasmic reticulum (ER) organisation.ER body formation factor (NAIP)	l484_011288.p01	5.25813	14.485	45.1647
W9QER5	transcription factor (GeBP) (original description: type=protein location=KE343506:301118-302041:- product=hypothetical protein) &	RNA biosynthesis.transcriptional regulation.transcription factor (GeBP)	l484_014842.p01	53.7533	57.0767	121.562
A0A1D8KVW1	threonylcarbamoyl-AMP synthase (original description: type=protein location=KE344650:123791-123892:124251-124355:124470-124568:124660-124819:124903-124980:125123-125261:125457-125601:125988-126050:126138-126197:126316-126393:126492-126566:126661-126777:126920-127150:127250-127369:127891-127967:128050-128150:128244-128350:128731-128888:129108-129338:131906-131964:132094-132385:132643-132818:133302…	RNA processing.tRNA modification.N6-threonylcarbamoylation.threonylcarbamoyl-AMP synthase	l484_007660.p01	310.967	539.287	838.627
W9QVM5	endoribonuclease (CSP41) (original description: type=protein location=KE343721:881541-881942:882045-882166:882336-882438:882527-882665:882783-883060:883151-883333:+ product=hypothetical protein) &	RNA processing.organelle machinery.ribonuclease activities.endoribonuclease (CSP41)	l484_025068.p01	509.233	1204.71	2409.43
W9S797	RNA editing factor (MORF) (original description: type=protein location=KE345837:346076-346461:346842-346939:347034-347099:347591-348429:+ product=hypothetical protein) &	RNA processing.organelle machinery.RNA editing.RNA editing factor (MORF-type)	l484_018677.p01	73.6907	36.6787	80.404
W9RQ15	LSG1 LSU processome GTPase assembly factor (original description: type=protein location=KE345044:83882-84953:85033-85112:85798-85854:86109-86202:86879-86965:87056-87157:87796-88046:- product=Large subunit GTPase 1-like protein) &	Protein biosynthesis.ribosome biogenesis.large ribosomal subunit (LSU).LSU processome.60S ribosomal subunit cytoplasmic maturation.GTPase assembly factor (LSG1)	l484_016283.p01	32.478	29.072	88.4523
W9QDF5	ribosome assembly factor (eIF6) (original description: type=protein location=KE343429:466884-466990:467089-467174:467278-467322:467432-467562:467672-467782:467871-468128:+ product=Eukaryotic translation initiation factor 6-2) &	Protein biosynthesis.ribosome biogenesis.large ribosomal subunit (LSU).LSU processome.60S ribosomal subunit cytoplasmic maturation.ribosome assembly factor (eIF6)	l484_019706.p01	31.4683	16.5007	136.557
W9RHD2	isoleucine-tRNA ligase (original description: type=protein location=KE344659:164452-164481:166418-166601:166796-166950:167020-167121:167909-168013:168315-168383:168768-168875:169332-169482:169792-170023:170156-170442:170530-170666:171218-171365:171602-171733:171944-172072:172484-172611:172711-172875:173076-173201:173456-173529:173817-174066:174169-174348:174432-174674:+ product=Isoleucine--tRNA l…	Protein biosynthesis.aminoacyl-tRNA synthetase activities.isoleucine-tRNA ligase	l484_023524.p01	43.2613	52.2523	115.879
W9SI90	phenylalanine-tRNA ligase (original description: type=protein location=KE346319:255146-255196:255303-255416:256069-256173:257242-257286:257462-257641:258725-258801:259160-259277:261950-262153:263251-263441:264417-264654:- product=Phenylalanine--tRNA ligase) &	Protein biosynthesis.aminoacyl-tRNA synthetase activities.phenylalanine-tRNA ligase	l484_014974.p01	45.898	71.593	137.153
W9SJL8	threonine-tRNA ligase (original description: type=protein location=KE346352:432099-432413:432511-432657:432781-432928:433403-433656:433781-434158:434381-434731:434787-434987:435412-435672:+ product=Threonine--tRNA ligase) &	Protein biosynthesis.aminoacyl-tRNA synthetase activities.threonine-tRNA ligase	l484_020038.p01	10.5857	17.5027	41.02
W9QZC1	tryptophan-tRNA ligase (original description: type=protein location=KE344394:131487-131621:132894-132983:133648-133729:133884-133930:137105-137161:137861-137926:138016-138037:138159-138271:138488-138559:139169-139291:139381-139470:139851-139892:139979-140066:140458-140645:- product=Tryptophan--tRNA ligase) &	Protein biosynthesis.aminoacyl-tRNA synthetase activities.tryptophan-tRNA ligase	l484_005888.p01	8.6372	9.71167	25.9213
W9S7D7	valine-tRNA ligase (original description: type=protein location=KE345785:6154-6166:6607-6998:8976-9035:9133-9189:9332-9501:9585-9657:10304-10369:10452-10535:10787-10864:10972-11055:11205-11284:11487-11544:11617-11922:12035-12205:12687-12886:13402-13810:14216-14467:14550-15053:15585-15676:15820-15919:16359-16504:17261-17374:18430-18595:+ product=Valine--tRNA ligase) &	Protein biosynthesis.aminoacyl-tRNA synthetase activities.valine-tRNA ligase	l484_015727.p01	48.3623	25.5257	64.2973
A0A385Z8N4	component mtRPS14 of small ribosomal subunit proteome (original description: type=protein location=KE346069:207008-207331:- product=Ribosomal protein S14) &	Protein biosynthesis.organelle machinery.mitochondrial ribosome.small ribosomal subunit proteome.component mtRPS14	l484_016795.p01	45.2457	97.8883	116.489
A0A1V0J139	component mtRPS16 of small ribosomal subunit proteome (original description: type=protein location=KE343704:706284-706491:707047-707092:707636-707768:- product=28S ribosomal protein S16) &	Protein biosynthesis.organelle machinery.mitochondrial ribosome.small ribosomal subunit proteome.component mtRPS16	l484_027295.p01	45.5443	46.13	106.805
W9RV42	component psRPS1 of small ribosomal subunit proteome (original description: type=protein location=KE345147:187110-187223:187343-187429:187598-187708:187796-188077:188382-188462:188676-188951:189592-189915:- product=30S ribosomal protein S1) &	Protein biosynthesis.organelle machinery.plastidial ribosome.small ribosomal subunit proteome.component psRPS1	l484_005976.p01	548.51	911.07	1187.17
W9RSR2	EF-Tu translation elongation factor (original description: type=protein location=KE345160:591356-592795:+ product=Elongation factor Tu) &	Protein biosynthesis.organelle machinery.translation elongation.elongation factor (EF-Tu)	l484_018988.p01	2288.33	4482.07	6709.53
W9R236	EF-G translation elongation factor (original description: type=protein location=KE344182:127036-127306:127864-129278:129426-129938:130593-130760:+ product=Elongation factor G) &	Protein biosynthesis.organelle machinery.translation elongation.elongation factor (EF-G)	l484_019003.p01	403.677	857.173	951.817
W9RFS3	protein kinase (STN) (original description: type=protein location=KE344145:673497-673658:674021-674437:674914-674970:675085-675178:676432-676525:676630-676798:677767-677886:678035-678121:678439-678888:- product=Serine/threonine-protein kinase STN7) &	Protein modification.phosphorylation.CMGC protein kinase superfamily.protein kinase (STN)	l484_022968.p01	15.156	117.47	198.336
W9REA0	protein kinase (STN) (original description: type=protein location=KE344645:60723-61286:62132-62305:62512-62916:63623-63973:+ product=Serine/threonine-protein kinase STN8) &	Protein modification.phosphorylation.CMGC protein kinase superfamily.protein kinase (STN)	l484_004225.p01	15.6713	84.371	101.508
W9QWT8	bifunctional protein kinase and mRNA endoribonuclease (IRE) (original description: type=protein location=KE344284:554592-554699:554809-554922:555972-556133:556415-556582:556841-557001:557129-557190:557314-557363:557689-558095:558416-558536:560705-560808:560894-561137:561614-563037:563215-563393:563535-563781:564162-564612:+ product=Glyceraldehyde-3-phosphate dehydrogenase B) &	Protein modification.phosphorylation.bifunctional protein kinase and mRNA endoribonuclease (IRE)	l484_024833.p01	4255.97	14256.7	24207.7
W9SDD7	protein-S-nitrosothiol reductase (TRX5) (original description: type=protein location=KE346359:1252088-1252177:1252850-1252972:1253090-1253236:+ product=Thioredoxin H-type) &	Protein modification.S-nitrosylation.protein-S-nitrosothiol reductase (TRX5)	l484_026816.p01	59.3523	46.7333	100.076
W9QWQ9	class phi glutathione S-transferase (original description: type=protein location=KE343780:152458-152607:153100-153148:153242-153714:+ product=Glutathione S-transferase) &	Protein modification.S-glutathionylation.glutathione S-transferase activities.class phi glutathione S-transferase	l484_009075.p01	3269.07	1995.33	4027.07
W9QJ01	subunit alpha of MPP mitochondrial signal peptidase heterodimer (original description: type=protein location=KE343348:171932-171970:172692-172940:173065-173361:173539-173706:173837-174004:174103-174183:174423-174489:174796-174893:175069-175141:175235-175305:175421-175470:175827-175939:176042-176094:+ product=Mitochondrial-processing peptidase subunit alpha) &	Protein modification.targeting peptide maturation.mitochondrion.MPP mitochondrial signal peptidase heterodimer.subunit alpha	l484_005495.p01	7.25827	6.42883	21.7957
W9RIX3	stromal processing peptidase (SPP) (original description: type=protein location=KE344284:125021-125112:125281-125431:125545-125646:125740-125820:125907-126027:127412-127541:127625-127751:127907-128059:128137-128364:128506-128643:128968-129117:129765-129935:130044-130247:130814-131038:131431-131565:131741-131842:132333-132632:132750-132938:133031-133138:133350-133397:133589-133787:134090-134322:13…	Protein modification.targeting peptide maturation.plastid.stromal processing peptidase (SPP)	l484_024772.p01	8.14023	8.76113	20.7027
W9RLU6	protein folding catalyst (FKBP) (original description: type=protein location=KE344827:659869-659948:660357-660425:661153-661213:661958-662050:663492-663854:- product=Peptidyl-prolyl cis-trans isomerase FKBP16-2) &	Protein modification.protein folding.protein folding catalyst (FKBP)	l484_020134.p01	16.9777	37.553	93.7387
W9RD73	protein folding catalyst (FKBP) (original description: type=protein location=KE344881:221881-222318:223099-223191:223753-223813:223903-223971:224603-224667:+ product=Peptidyl-prolyl cis-trans isomerase FKBP13) &	Protein modification.protein folding.protein folding catalyst (FKBP)	l484_011545.p01	60.677	164.823	398.47
W9SD80	component GID1 of ubiquitin protein ligase complex (original description: type=protein location=KE345322:43452-43673:58998-59081:59213-59461:59621-59707:60064-60123:60743-60811:61337-61499:61887-61963:62445-62490:63072-63158:63302-63448:64051-64421:- product=Ran-binding protein 10) &	Protein homeostasis.ubiquitin-proteasome system.N-degron pathways.Pro/N-degron pathway.ubiquitin protein ligase complex.component GID1	l484_025454.p01	3.9985	3.7866	7.82867
W9RQ49	monomeric E3 ubiquitin ligase (HECT) (original description: type=protein location=KE345375:37452-37554:37697-37803:38100-38239:38355-38580:38673-38753:38866-39012:39095-40211:40473-40768:40879-41159:41727-41931:42015-42314:42434-43524:43695-50232:50754-50960:52469-52564:- product=E3 ubiquitin-protein ligase UPL2) &	Protein homeostasis.ubiquitin-proteasome system.ubiquitin-fold protein conjugation.ubiquitin conjugation (ubiquitylation).ubiquitin-ligase E3 activities.HECT-type E3 ligase activities.monomeric E3 ubiquitin ligase (HECT)	l484_001721.p01	30.4867	15.0757	35.641
W9QWL8	ubiquitin-fold protein (SUMO) (original description: type=protein location=KE344280:3346-3408:3638-3787:4907-4999:- product=Small ubiquitin-related modifier 2) &	Protein homeostasis.ubiquitin-proteasome system.ubiquitin-fold protein conjugation.SUMO conjugation (sumoylation).ubiquitin-fold protein (SUMO)	l484_000706.p01	93.2287	43.433	122
W9SB85	shuttle protein (RAD23) (original description: type=protein location=KE345260:106605-106670:107352-107513:107751-107804:108102-108155:109149-109228:109319-109408:109557-109734:110520-110675:110756-110821:110906-110953:111053-111162:111267-111345:111559-111681:+ product=Putative DNA repair protein RAD23-3) &	Protein homeostasis.ubiquitin-proteasome system.ER-associated protein degradation (ERAD).delivery to proteasome.shuttle protein (RAD23)	l484_008644.p01	50.77	28.0377	65.2863
W9R3I6	component alpha type-3 of 26S proteasome (original description: type=protein location=KE344232:414237-414989:+ product=Proteasome subunit alpha type-4) &	Protein homeostasis.ubiquitin-proteasome system.26S proteasome.20S core particle.alpha-type components.component alpha type-3	l484_017207.p01	212.877	112.62	261.92
W9SKJ6	component alpha type-4 of 26S proteasome (original description: type=protein location=KE346358:817879-818040:818641-819025:819822-819994:- product=Proteasome subunit alpha type-7) &	Protein homeostasis.ubiquitin-proteasome system.26S proteasome.20S core particle.alpha-type components.component alpha type-4	l484_026660.p01	148.243	70.313	211.31
W9SG16	protease (SBT1) (original description: type=protein location=KE345511:192225-194531:- product=Subtilisin-like protease) &	Protein homeostasis.proteolysis.serine-type peptidase activities.S8-class protease (subtilisin) families.protease (SBT1)	l484_010262.p01	33.4667	100.58	126.796
W9SHY0	protease (SBT1) (original description: type=protein location=KE346315:53841-56144:+ product=Subtilisin-like protease) &	Protein homeostasis.proteolysis.serine-type peptidase activities.S8-class protease (subtilisin) families.protease (SBT1)	l484_009543.p01	67.859	308.443	438.827
W9SA42	protease (SBT4) (original description: type=protein location=KE345859:75595-75717:76485-76981:77305-77521:77626-77737:78948-79166:79239-79342:79923-80433:81706-81946:82107-82201:82359-82453:82690-82773:- product=hypothetical protein) &	Protein homeostasis.proteolysis.serine-type peptidase activities.S8-class protease (subtilisin) families.protease (SBT4)	l484_010385.p01	224.44	1574.43	2056.63
W9RBM8	serine carboxypeptidase (original description: type=protein location=KE344834:203376-203525:203622-203739:203840-203932:204671-204795:205022-205303:205478-205557:205678-205770:206482-206583:206705-206993:- product=Serine carboxypeptidase-like 45) &	Protein homeostasis.proteolysis.serine-type peptidase activities.S10-class serine carboxypeptidase (SCPL)	l484_013154.p01	9.32033	13.655	62.2113
W9SPU6	protease (Deg) (original description: type=protein location=KE345913:92534-93009:93117-93239:93332-93503:93617-93654:93916-94114:94183-94335:94485-94619:96155-96232:+ product=Protease Do-like 1) &	Protein homeostasis.proteolysis.serine-type peptidase activities.S1-class protease (Deg)	l484_020508.p01	371.383	617.553	1069.9
W9R8I4	protease (LON) (original description: type=protein location=KE344453:133325-133561:133752-133820:134759-134878:135355-135489:136179-136353:138242-138402:138422-138560:142770-142933:143633-143916:144019-144493:145679-146768:146846-146977:147031-147343:147730-147862:+ product=G-type lectin S-receptor-like serine/threonine-protein kinase) &	Protein homeostasis.proteolysis.serine-type peptidase activities.S16-class protease (LON)	l484_008310.p01	12.4405	20.3853	76.1683
W9RMD9	protease (LON) (original description: type=protein location=KE344844:382544-382822:383571-383804:384228-384353:384746-384907:385029-385196:+ product=hypothetical protein) &	Protein homeostasis.proteolysis.serine-type peptidase activities.S16-class protease (LON)	l484_014322.p01	114.487	257.247	386.72
W9RI69	proteolytic core component ClpP1/3-6 of chloroplast Clp-type protease complex (original description: type=protein location=KE344673:624475-624872:627213-627696:+ product=ATP-dependent Clp protease proteolytic subunit 4) &	Protein homeostasis.proteolysis.serine-type peptidase activities.chloroplast Clp-type protease complex.proteolytic core component ClpP1|3-6	l484_025970.p01	312.893	132.254	441.643
W9RV91	proteolytic core component ClpP1/3-6 of chloroplast Clp-type protease complex (original description: type=protein location=KE345262:909859-910124:912850-912911:913444-913513:913933-914134:914237-914302:915116-915256:916257-916310:917080-917172:917583-917630:+ product=ATP-dependent Clp protease proteolytic subunit 6) &	Protein homeostasis.proteolysis.serine-type peptidase activities.chloroplast Clp-type protease complex.proteolytic core component ClpP1|3-6	l484_024212.p01	59.627	52.7433	234.85
W9SFH5	pepsin-type protease (original description: type=protein location=KE346217:720068-720183:720299-720371:720470-720667:720997-721135:721246-721473:721903-722126:722415-722532:723332-723534:- product=Aspartic proteinase Asp1) &	Protein homeostasis.proteolysis.aspartic-type peptidase activities.A1-class protease (Pepsin)	l484_027908.p01	40.3717	111.523	140.59
W9SKX5	motor protein (Kinesin-14) (original description: type=protein location=KE345767:100363-100611:100883-101006:101364-101450:101624-101794:101900-102006:102613-102744:102910-103088:103636-103797:104260-104351:104544-104695:105084-105257:105510-105656:106210-106404:106792-106863:107674-107729:107839-108049:108532-108723:108829-109020:109303-109653:109877-109975:125433-125591:125787-126242:+ product=…	Cytoskeleton organisation.microtubular network.Kinesin microtubule-based motor protein activities.motor protein (Kinesin-14)	l484_008542.p01	58.386	81.8173	160.78
W9R9S3	inner nuclear envelope component Cter-SUN of SUN-WIP cytoskeleton-nucleoskeleton-linker complex (original description: type=protein location=KE343860:35240-35545:37605-38678:- product=hypothetical protein) &	Cytoskeleton organisation.nuclear dynamics.nuclear movement.SUN-WIP cytoskeleton-nucleoskeleton-linker complex.inner nuclear envelope component Cter-SUN	l484_012197.p01	94.759	38.337	201.887
W9R1E6	motility factor (CHUP) (original description: type=protein location=KE344145:405799-406066:406154-406246:406387-406554:406649-406737:407116-407204:407297-407400:407477-407573:407660-407735:408000-408114:408538-409069:409256-409324:412506-412672:413012-413113:413335-413426:413519-414271:414632-415987:416076-416207:416480-416661:416811-416922:417252-417395:418119-418232:+ product=hypothetical prote…	Cytoskeleton organisation.plastid movement.motility factor (CHUP)	l484_022943.p01	36.953	46.0037	157.681
W9SKX5	accessory motility factor (KAC) (original description: type=protein location=KE345767:100363-100611:100883-101006:101364-101450:101624-101794:101900-102006:102613-102744:102910-103088:103636-103797:104260-104351:104544-104695:105084-105257:105510-105656:106210-106404:106792-106863:107674-107729:107839-108049:108532-108723:108829-109020:109303-109653:109877-109975:125433-125591:125787-126242:+ pro…	Cytoskeleton organisation.plastid movement.accessory motility factor (KAC)	l484_008542.p01	58.386	81.8173	160.78
W9SBI0	actin stability factor (PMI1/PMI15) (original description: type=protein location=KE346350:523251-525875:+ product=hypothetical protein) &	Cytoskeleton organisation.plastid movement.actin stability factor (PMI1/PMI15)	l484_019123.p01	30.3067	45.6127	92.5017
W9R2N2	contact site protein (VAP27) of ER-cytoskeleton-plasmamembrane interface (original description: type=protein location=KE343603:550341-550402:551247-551308:553069-553139:553256-553337:553527-553642:553728-553889:554041-554082:554574-554651:555230-555343:+ product=Vesicle-associated protein 1-3) &	Cytoskeleton organisation.endoplasmic reticulum-cytoskeleton-plasma membrane interface.contact site protein (VAP27)	l484_020873.p01	9.79817	6.50057	17.343
W9RVA6	pectin methylesterase (original description: type=protein location=KE345278:156036-157059:161579-162258:+ product=putative pectinesterase/pectinesterase inhibitor 35) &	Cell wall organisation.pectin.homogalacturonan.modification and degradation.pectin methylesterase	l484_012014.p01	0.451233	0.444547	293.253
W9R6T5	beta-galactosidase (BGAL) (original description: type=protein location=KE344650:238482-238622:239063-239131:239224-239560:239646-239890:240329-240430:240634-240747:240923-241032:241181-241287:241402-241604:241699-241860:242138-242256:242501-242588:242756-242861:243003-243091:243177-243320:243459-243551:243651-243717:243826-243938:244105-244200:244280-244447:- product=Beta-galactosidase 8) &	Cell wall organisation.pectin.rhamnogalacturonan I.modification and degradation.beta-galactosidase (BGAL)	l484_007672.p01	188.18	220.18	392.447
W9SXA5	beta-galactosidase (BGAL) (original description: type=protein location=KE346269:177640-177828:179749-179844:179959-180071:180738-180804:180933-181025:181602-181745:181983-182071:182654-182759:183359-183446:183623-183744:184637-184840:185249-185481:185842-185957:186163-186260:186352-186462:187357-187467:187711-187919:188143-188494:188533-188580:189066-189165:189421-189530:+ product=Beta-galactosid…	Cell wall organisation.pectin.rhamnogalacturonan I.modification and degradation.beta-galactosidase (BGAL)	l484_008787.p01	19.2697	42.653	78.9563
W9SI03	bifunctional alpha-L-arabinofuranosidase and beta-D-xylosidase (ASD) (original description: type=protein location=KE346217:1040399-1040539:1043158-1043304:1043791-1043989:1044386-1044489:1044582-1044653:1044781-1044899:1045265-1045409:1045882-1046027:1046219-1046288:1046792-1046945:1047040-1047161:1047270-1047361:1047581-1047635:1048037-1048242:1049051-1049141:- product=Alpha-L-arabinofuranosidas…	Cell wall organisation.pectin.rhamnogalacturonan I.modification and degradation.alpha-L-arabinofuranosidase activities.bifunctional alpha-L-arabinofuranosidase and beta-D-xylosidase (ASD)	l484_027934.p01	131.777	213.603	278.5
W9SIN9	pectin acetylesterase (original description: type=protein location=KE346220:711668-711752:711932-712014:712224-712353:712571-712650:712783-712869:712949-713073:713174-713234:713461-713514:713619-713696:714079-714184:714264-714409:714545-714670:+ product=hypothetical protein) &	Cell wall organisation.pectin.modification and degradation.pectin acetylesterase	l484_021346.p01	312.387	691.23	782.373
W9QNZ5	hydroxycinnamaldehyde dehydrogenase (original description: type=protein location=KE343603:147496-147592:148266-148408:149506-149889:150294-150383:150480-150653:150769-150906:151062-151199:151506-151567:151831-152104:+ product=Aldehyde dehydrogenase family 2 member C4) &	Cell wall organisation.cell wall hydroxycinnamic acids.hydroxycinnamaldehyde dehydrogenase	l484_020820.p01	144.427	180.158	318.657
W9RDL9	component Cyt-b5 of CER1-CER3 alkane-forming complex (original description: type=protein location=KE344887:359615-359865:359988-360054:362313-362399:- product=Cytochrome b5%2C seed isoform) &	Cell wall organisation.cutin and suberin.cuticular lipid formation.alkane-forming pathway.CER1-CER3 alkane-forming complex.component Cyt-b5	l484_023457.p01	14.116	10.672	33.5727
W9QXZ9	light chain of clathrin triskelion (original description: type=protein location=KE344356:1235994-1236328:1236656-1236809:1237799-1238149:+ product=Clathrin light chain 2) &	Vesicle trafficking.clathrin coated vesicle (CCV) machinery.clathrin triskelion structure.light chain	l484_026403.p01	20.7853	19.077	34.3047
W9RMA3	B-G-class Rab-GDF protein (original description: type=protein location=KE344838:162319-162873:+ product=hypothetical protein) &	Vesicle trafficking.regulation of membrane tethering and fusion.RAB-GTPase membrane association.RAB-GDI displacement factor (GDF) activities.B-G-class Rab-GDF protein	l484_005760.p01	17.113	37.0873	57.9553
W9QCT3	component Tic110 of inner envelope TIC translocation system (original description: type=protein location=KE343380:61339-61581:61686-62657:62747-62872:63159-63313:63472-63688:64021-64121:64209-64345:64518-64612:64703-64767:65129-65195:65343-65441:65555-65623:65742-65865:66020-66079:66233-66759:- product=hypothetical protein) &	Protein translocation.chloroplast.inner envelope TIC translocation system.translocation channel (Tic110)	l484_002222.p01	143.013	132.275	340.843
W9RZ66	component Tic55 of inner envelope TIC translocation system (original description: type=protein location=KE345839:37495-38613:38733-38835:39955-40358:- product=Protein TIC 55) &	Protein translocation.chloroplast.inner envelope TIC translocation system.redox regulon complex.component Tic55	l484_007141.p01	8.41933	82.4787	145.73
W9R8Q4	component Tic62 of inner envelope TIC translocation system (original description: type=protein location=KE343797:146690-146852:147034-147237:147396-147520:148053-148205:148317-148427:148522-148594:148722-148803:149173-149349:149509-149560:149646-149718:149813-149927:150426-150609:- product=hypothetical protein) &	Protein translocation.chloroplast.inner envelope TIC translocation system.redox regulon complex.component Tic62	l484_013631.p01	27.2663	96.1803	288.493
W9SGL9	component cpFtsY of thylakoid membrane SRP insertion system (original description: type=protein location=KE346160:195309-195608:195715-195819:196037-196110:196389-196447:196710-196747:197568-197688:197818-197886:197972-198075:198181-198249:198701-198763:198895-199008:+ product=Cell division protein FtsY-like protein) &	Protein translocation.chloroplast.thylakoid membrane SRP insertion system.SRP receptor protein (cpFtsY)	l484_022252.p01	33.212	36.7263	77.3593
W9RU10	component ALB3 of thylakoid membrane SRP insertion system (original description: type=protein location=KE345646:54552-54659:55866-55992:56075-56221:57145-57248:57343-57450:58512-58616:58759-58832:59578-59638:59773-59847:59966-60076:60630-60962:- product=Inner membrane protein PPF-1) &	Protein translocation.chloroplast.thylakoid membrane SRP insertion system.membrane insertase (ALB3/ALB4)	l484_025200.p01	15.7473	14.8037	69.5843
W9RQB1	component Pex14 of cargo-receptor docking complex (original description: type=protein location=KE344940:256780-256831:258081-258343:258460-258499:258591-258778:258987-259176:259316-259423:259611-259684:259787-259829:259917-259984:260402-260446:260527-260595:260758-261243:+ product=Peroxisomal membrane protein PEX14) &	Protein translocation.peroxisome.importomer translocation system.cargo-receptor docking complex.component Pex14	l484_015016.p01	12.279	5.8009	14.793
W9SBF2	IMB3 nucleocytoplasmic import karyopherin (original description: type=protein location=KE346350:97144-97308:97951-98017:98138-98229:98604-98740:98821-98887:98968-99034:99122-99207:99787-99879:99975-100160:100612-100668:100774-100901:101056-101125:101213-101348:101871-102025:102115-102189:102560-102724:102915-102980:103105-103209:103654-103857:104438-104989:105303-105989:- product=hypothetical pro…	Protein translocation.nucleus.nucleocytoplasmic transport.karyopherin beta transport receptors.import karyopherin (IMB3)	l484_019091.p01	22.5293	15.8065	49.0387
W9RXL6	Ran GTPase (original description: type=protein location=KE344715:863120-863285:864363-864442:867596-867665:868202-868258:868362-868479:868899-868988:869087-869266:869354-869431:869795-869864:+ product=GTP-binding nuclear protein Ran-3) &	Protein translocation.nucleus.nucleocytoplasmic transport.Ran GTPase	l484_025645.p01	303.233	189.667	627.75
W9RQ18	subunit E of V-type ATPase peripheral V1 subcomplex (original description: type=protein location=KE345372:324096-324197:324362-324462:325167-325323:325478-325671:325890-325989:326655-326693:+ product=V-type proton ATPase subunit E) &	Solute transport.primary active transport.V-type ATPase complex.peripheral V1 subcomplex.subunit E	l484_012086.p01	252.047	179.903	485.437
W9S9G1	P3A-type proton-translocating ATPase (AHA) (original description: type=protein location=KE346277:53811-53867:56192-56311:56423-56659:56750-57511:57614-57736:57815-57919:58002-58146:58285-58449:58723-58961:59068-59100:59202-59283:59393-59553:59656-59829:60039-60221:60315-60515:+ product=Plasma membrane ATPase 4) &	Solute transport.primary active transport.P-type ATPase superfamily.P3 family.P3A-type proton-translocating ATPase (AHA)	l484_002293.p01	76.258	195.85	363.353
W9SEQ8	subfamily ABCC transporter (original description: type=protein location=KE625239:29041-31140:31265-31585:31839-31925:32026-32655:32751-32915:33045-33339:33683-33897:34559-34864:35882-35945:36038-36277:36373-36473:+ product=ABC transporter C family member 4) &	Solute transport.primary active transport.ABC superfamily.ABC1 family.subfamily ABCC transporter	l484_001439.p01	4.5985	15.665	101.39
W9R2S6	subfamily ABCG transporter (original description: type=protein location=KE344513:1146342-1146379:1146606-1146906:1147026-1147110:1147236-1147448:1147970-1148190:1148327-1148458:1149011-1149287:1149703-1149904:1150146-1150278:1150839-1150989:1151073-1151263:1151382-1151648:- product=ABC transporter G family member 7) &	Solute transport.primary active transport.ABC superfamily.ABC2 family.subfamily ABCG transporter	l484_025883.p01	54.912	91.7507	128.557
W9R399	proton-translocating pyrophosphatase (VHP1) (original description: type=protein location=KE344550:807843-808086:809634-810208:810295-810674:810826-810912:811005-811335:811672-812082:812166-812225:812312-812518:+ product=Pyrophosphate-energized vacuolar membrane proton pump) &	Solute transport.primary active transport.VHP PPase family.proton-translocating pyrophosphatase (VHP1)	l484_024928.p01	21.2667	62.0527	66.6983
W9R3Y8	proton-translocating pyrophosphatase (VHP1) (original description: type=protein location=KE344562:606173-606379:606493-606552:606677-607087:607433-607763:607841-607927:608016-608395:608486-609060:610766-611012:- product=Pyrophosphate-energized vacuolar membrane proton pump) &	Solute transport.primary active transport.VHP PPase family.proton-translocating pyrophosphatase (VHP1)	l484_025732.p01	806.317	1037.34	2050.03
W9SF86	phosphometabolite transporter (TPT|PPT|GPT|XPT) (original description: type=protein location=KE346210:233293-233573:233675-233749:235460-235538:236646-236766:236846-236941:237551-237663:237796-237873:237962-238078:238472-238571:238723-238916:+ product=hypothetical protein) &	Solute transport.carrier-mediated transport.DMT superfamily.NST-TPT group.phosphometabolite transporter (TPT|PPT|GPT|XPT)	l484_015058.p01	139.18	487.227	959.557
W9QTX1	monosaccharide transporter (AZT) (original description: type=protein location=KE343768:61934-62378:62532-62719:62891-63834:64232-64798:64906-64984:- product=Monosaccharide-sensing protein 2) &	Solute transport.carrier-mediated transport.MFS superfamily.SP family.monosaccharide transporter (AZT)	l484_013725.p01	7.98847	11.5415	30.0173
W9RZL9	dicarboxylate:malate antiporter (DIT) (original description: type=protein location=KE345862:31625-31740:32138-32586:33645-33958:36632-37450:- product=2-oxoglutarate/malate translocator) &	Solute transport.carrier-mediated transport.IT superfamily.DASS family.dicarboxylate:malate antiporter (DIT)	l484_004123.p01	47.9973	102.362	213.84
W9R742	cation exchanger (NCL/EF-CAX) (original description: type=protein location=KE344671:817-1065:1983-2291:2479-2752:2885-3030:4382-4563:7168-7353:9019-9409:- product=hypothetical protein) &	Solute transport.carrier-mediated transport.CDF superfamily.CaCA family.cation exchanger (NCL/EF-CAX)	l484_012136.p01	17.6417	44.707	57.8903
W9RWA6	solute transporter (MTCC) (original description: type=protein location=KE345304:198061-198296:198791-198833:199598-200075:200310-200701:- product=hypothetical protein) &	Solute transport.carrier-mediated transport.solute transporter (MTCC)	l484_023257.p01	68.8347	218.69	389.89
W9SZF7	solute transporter (MTCC) (original description: type=protein location=KE346350:67657-67713:67890-68104:68955-69316:69520-69581:70021-70104:70343-70462:- product=hypothetical protein) &	Solute transport.carrier-mediated transport.solute transporter (MTCC)	l484_019087.p01	388.22	557.11	1516.17
W9SD67	glycerate:glycolate transporter (PLGG1) (original description: type=protein location=KE346101:383857-384007:384397-384526:386446-386561:386719-386980:387384-387699:388105-388407:- product=hypothetical protein) &	Solute transport.carrier-mediated transport.glycerate:glycolate transporter (PLGG1)	l484_022815.p01	20.665	74.0093	211.41
W9QHC5	plasma membrane intrinsic protein (PIP) (original description: type=protein location=KE343612:452570-452665:452753-452893:453515-453813:454471-454798:- product=putative aquaporin PIP1-4) &	Solute transport.channels.MIP family.plasma membrane intrinsic protein (PIP)	l484_024265.p01	1011.52	871.353	2816.6
W9R634	plasma membrane intrinsic protein (PIP) (original description: type=protein location=KE344356:972251-972587:973204-973499:973640-973780:973905-973997:+ product=Aquaporin PIP1-1) &	Solute transport.channels.MIP family.plasma membrane intrinsic protein (PIP)	l484_026380.p01	24.6617	34.631	85.2417
W9RV72	plasma membrane intrinsic protein (PIP) (original description: type=protein location=KE344650:82711-83005:83679-83974:84491-84631:84755-84868:+ product=Aquaporin PIP2-7) &	Solute transport.channels.MIP family.plasma membrane intrinsic protein (PIP)	l484_007653.p01	71.259	177.643	429.577
W9S2U7	plasma membrane intrinsic protein (PIP) (original description: type=protein location=KE344901:40711-40830:41038-41178:43278-43573:44166-44472:- product=Aquaporin PIP2-1) &	Solute transport.channels.MIP family.plasma membrane intrinsic protein (PIP)	l484_002027.p01	662.003	767.037	1757.7
W9S557	plasma membrane intrinsic protein (PIP) (original description: type=protein location=KE345789:592799-593102:594152-594447:594572-594712:594826-594945:+ product=Aquaporin PIP2-2) &	Solute transport.channels.MIP family.plasma membrane intrinsic protein (PIP)	l484_024395.p01	32.9783	22.0807	58.4653
W9RIV2	tonoplast intrinsic protein (TIP) (original description: type=protein location=KE344693:215029-215400:215536-215919:- product=Aquaporin TIP1-1) &	Solute transport.channels.MIP family.tonoplast intrinsic protein (TIP)	l484_022578.p01	446.94	791.97	1929.5
W9SCI6	outer membrane porin (OEP23) (original description: type=protein location=KE346358:387338-387526:388204-388402:388485-388661:389177-389258:389391-389424:- product=hypothetical protein) &	Solute transport.porins.outer membrane porin (OEP23)	l484_026600.p01	27.329	214.977	232.49
W9S2U8	plastidial glutamine synthetase (GLN2) (original description: type=protein location=KE345537:290892-291031:291124-291184:291331-291490:291605-291642:291757-291810:292395-292469:292575-292703:292952-293039:293149-293255:293362-293410:293507-293610:293720-293759:294291-294547:- product=Glutamine synthetase leaf isozyme) &	Nutrient uptake.nitrogen assimilation.ammonium assimilation.glutamine synthetase activities.plastidial glutamine synthetase (GLN2)	l484_011314.p01	1884.4	4210.43	8878.5
W9SAH2	Fd-dependent glutamate synthase (original description: type=protein location=KE345879:502176-502343:502588-502671:503135-503213:503304-503542:503860-503953:504039-504181:505553-505651:505747-505875:507020-507094:507185-507382:507485-507580:513523-513621:513713-513952:514246-514356:514493-514690:514826-514941:515232-515328:516496-516601:516771-516829:517922-518051:518135-518319:518570-518614:51897…	Nutrient uptake.nitrogen assimilation.ammonium assimilation.glutamate synthase activities.Fd-dependent glutamate synthase	l484_019388.p01	980.87	3264.83	6170.2
W9S9M7	glutamate dehydrogenase (original description: type=protein location=KE345934:248796-248981:249108-249194:249273-249348:249479-249729:249839-249955:250045-250119:250399-250620:251306-251419:251511-251618:- product=Glutamate dehydrogenase 2) &	Nutrient uptake.nitrogen assimilation.glutamate deamination.glutamate dehydrogenase	l484_017087.p01	38.04	50.238	111.583
W9SII7	sulfite oxidase (original description: type=protein location=KE346338:60112-60228:61954-62169:62762-62809:63151-63252:63348-63458:63861-63956:64061-64179:64807-64888:65008-65044:65518-65580:65681-65796:66084-66158:- product=Sulfite oxidase) &	Nutrient uptake.sulfur assimilation.sulfite detoxification.sulfite oxidase	l484_010765.p01	6.57293	9.64637	17.528
W9R334	photoreceptor (UVR8) (original description: type=protein location=KE344093:91264-91414:91816-91889:92139-92191:92287-92372:92742-92860:93083-93127:93988-94059:94300-94473:95472-95627:96303-96384:96947-97093:97418-97604:98639-98729:- product=hypothetical protein) &	External stimuli response.light.UV-B light.photoreceptor (UVR8)	l484_007908.p01	133.013	73.353	308.013
W9QBB0	(original description: type=protein location=KE343270:228645-229006:229108-229204:229301-229392:229532-229652:229808-229996:- product=Hypersensitive-induced response protein 1) & Hypersensitive-induced reaction 1 protein OS=Capsicum annuum (sp|q5gi04|hir1_capan : 520.0)	not assigned.annotated	l484_007643.p01	253.333	369.34	642.44
W9QIF4	(original description: type=protein location=KE343279:32344-32747:33967-34375:+ product=Short-chain type) & NADPH-dependent aldehyde reductase-like protein, chloroplastic OS=Arabidopsis thaliana (sp|q9sqr4|adrc3_arath : 315.0)	not assigned.annotated	l484_002836.p01	39.9853	56.2683	87.1963
W9QIQ8	(original description: type=protein location=KE343313:346537-347356:348192-348445:- product=3-oxoacyl-[acyl-carrier-protein] reductase FabG) & NADPH-dependent pterin aldehyde reductase OS=Arabidopsis thaliana (sp|q9sy73|ptalr_arath : 311.0)	not assigned.annotated	l484_016160.p01	20.92	32.307	64.0067
W9QIV8	(original description: type=protein location=KE343326:251886-252521:- product=Auxin-binding protein ABP19a) & Auxin-binding protein ABP19a OS=Prunus persica (sp|q9zra4|ab19a_prupe : 231.0)	not assigned.annotated	l484_009593.p01	1015.62	5463.83	9540.73
W9QE42	(original description: type=protein location=KE343479:204004-204227:204855-205101:205764-205897:206078-206198:- product=hypothetical protein) & Thylakoid lumenal 17.4 kDa protein, chloroplastic OS=Arabidopsis thaliana (sp|p81760|tl17_arath : 272.0)	not assigned.annotated	l484_020914.p01	103.945	213.937	266.68
Q09X17	(original description: type=protein location=KE343500:476577-477128:+ product=Photosystem I P700 chlorophyll a apoprotein A1) & Photosystem I P700 chlorophyll a apoprotein A1 OS=Morus indica (sp|q09x17|psaa_morin : 293.0)	not assigned.annotated	l484_016866.p01	2291.23	7790.17	14172
W9QFP1	(original description: type=protein location=KE343549:196141-196532:197808-198020:198870-199044:+ product=Stem 28 kDa glycoprotein) & Acid phosphatase 1 OS=Solanum lycopersicum (sp|p27061|ppa1_sollc : 231.0)	not assigned.annotated	l484_008122.p01	102.95	63.4993	148.16
W9QPK6	(original description: type=protein location=KE343612:440375-440530:441182-441261:442171-442255:443030-443108:443238-443382:443665-443744:443998-444229:445480-445585:- product=Short-chain dehydrogenase TIC 32) & Short-chain dehydrogenase TIC 32, chloroplastic OS=Arabidopsis thaliana (sp|a2rvm0|tic32_arath : 414.0)	not assigned.annotated	l484_024263.p01	30.5453	35.5097	68.605
A0A0A0QXJ0	(original description: type=protein location=KE343641:54991-55519:56158-56228:56353-56502:56605-56687:56765-56900:57221-57391:57792-57968:+ product=Flavin-containing monooxygenase FMO GS-OX-like 3) & Flavin-containing monooxygenase FMO GS-OX-like 3 OS=Arabidopsis thaliana (sp|q9sxd5|gsxl3_arath : 444.0)	not assigned.annotated	l484_004063.p01	15.279	28.9953	37.7927
W9QJ83	(original description: type=protein location=KE343691:103608-103826:104011-104715:104834-106219:106308-106364:106479-106552:106751-106900:107110-107243:107456-107610:- product=hypothetical protein) & Eukaryotic translation initiation factor 4G OS=Arabidopsis thaliana (sp|q76e23|if4g_arath : 242.0)	not assigned.annotated	l484_008017.p01	6.93077	2.03997	55.4513
W9QJ94	(original description: type=protein location=KE343693:803366-803551:803673-803792:804190-804301:804622-804701:804795-804883:804978-805042:806001-806117:806293-806377:807147-807459:- product=hypothetical protein) & Flagellar radial spoke protein 5 OS=Chlamydomonas reinhardtii (sp|q27yu7|rsp5_chlre : 92.8)	not assigned.annotated	l484_022381.p01	230.56	292.557	581.567
Q09WZ1	(original description: type=protein location=KE343694:55125-55299:55456-56651:+ product=Photosystem II CP47 chlorophyll apoprotein) & Photosystem II CP47 reaction center protein OS=Morus indica (sp|q09wz1|psbb_morin : 867.0)	not assigned.annotated	l484_001781.p01	6061.47	19810.3	29210
W9QK62	(original description: type=protein location=KE343704:1416585-1417220:+ product=Auxin-binding protein ABP19a) & Germin-like protein OS=Morus alba (sp|l8brs3|glp1_moral : 358.0)	not assigned.annotated	l484_027371.p01	8228.17	11028.4	17763.3
W9QKE4	(original description: type=protein location=KE343721:69232-69251:69814-70186:71739-71953:72374-72535:72741-72933:73032-73406:+ product=Putative amidase) & Probable amidase At4g34880 OS=Arabidopsis thaliana (sp|a0a1p8b760|ami4g_arath : 405.0)	not assigned.annotated	l484_024964.p01	44.7927	184.987	213.797
W9QNA1	(original description: type=protein location=KE343860:226733-226995:227880-228129:228698-228843:229789-229876:229975-230121:230763-230912:233796-234068:+ product=E3 ubiquitin-protein ligase CHFR) & Protein NCA1 OS=Arabidopsis thaliana (sp|q9m2v1|nca1_arath : 424.0)	not assigned.annotated	l484_012211.p01	7.91633	9.4582	23.5267
W9RGD5	(original description: type=protein location=KE344179:47907-48086:48199-48285:48443-48666:48791-49091:49203-49301:50502-50639:50737-50859:50988-51047:51165-51179:- product=PI-PLC X domain-containing protein) & PI-PLC X domain-containing protein At5g67130 OS=Arabidopsis thaliana (sp|q93xx5|y5713_arath : 390.0)	not assigned.annotated	l484_011044.p01	23.776	44.9	108.77
W9QVB7	(original description: type=protein location=KE344219:54687-55327:55632-56093:57624-57711:- product=hypothetical protein) & Uncharacterized GPI-anchored protein At3g06035 OS=Arabidopsis thaliana (sp|q84mc0|ugpi4_arath : 191.0)	not assigned.annotated	l484_007337.p01	2.95217	1.09374	51.5363
W9QVP3	(original description: type=protein location=KE344232:80201-81127:+ product=hypothetical protein) & Protein EXORDIUM-like 2 OS=Arabidopsis thaliana (sp|q9fe06|exol2_arath : 417.0)	not assigned.annotated	l484_017174.p01	40.4243	35.4347	155.077
W9RKU9	(original description: type=protein location=KE344347:427127-427235:427810-428354:+ product=hypothetical protein) & Nectarin-1 OS=Nicotiana langsdorffii x Nicotiana sanderae (sp|q94eg3|nec1_nicls : 291.0)	not assigned.annotated	l484_022674.p01	211.523	247.207	547.73
W9RLR5	(original description: type=protein location=KE344374:162643-162918:164447-165556:- product=Acidic leucine-rich nuclear phosphoprotein 32-related protein) & Acidic leucine-rich nuclear phosphoprotein 32-related protein OS=Arabidopsis thaliana (sp|q9scq7|an32_arath : 246.0)	not assigned.annotated	l484_014607.p01	11.3941	3.74787	17.8887
W9QYW1	(original description: type=protein location=KE344391:37923-38176:39506-39650:- product=hypothetical protein) & Thioredoxin-like protein Clot OS=Arabidopsis thaliana (sp|q9fmn4|tclot_arath : 160.0)	not assigned.annotated	l484_013059.p01	36.784	26.9077	73.4817
W9RNQ0	(original description: type=protein location=KE344453:81414-82799:82990-83114:83247-83388:83713-83967:+ product=hypothetical protein) & Patellin-5 OS=Arabidopsis thaliana (sp|q9m0r2|patl5_arath : 426.0)	not assigned.annotated	l484_008304.p01	153.703	342.257	683.107
W9RAY2	(original description: type=protein location=KE344453:105051-105305:105655-105805:105928-106052:106160-107161:- product=hypothetical protein) & Patellin-3 OS=Arabidopsis thaliana (sp|q56z59|patl3_arath : 543.0)	not assigned.annotated	l484_008306.p01	81.0227	64.0767	155.327
W9RCD5	(original description: type=protein location=KE344494:225994-226360:227191-227326:227519-227588:228043-228136:228218-228431:228656-228797:228883-229053:229156-229347:+ product=Succinate-semialdehyde dehydrogenase (acetylating)) & Alcohol dehydrogenase OS=Malus domestica (sp|p48977|adh_maldo : 145.0)	not assigned.annotated	l484_013106.p01	168.773	151.223	358.053
W9RCS0	(original description: type=protein location=KE344510:340256-340471:340581-340676:340774-340846:340991-341076:+ product=hypothetical protein) & Thylakoid lumenal 15 kDa protein 1, chloroplastic OS=Arabidopsis thaliana (sp|o22160|tl15a_arath : 145.0)	not assigned.annotated	l484_025359.p01	12.58	37.8493	60.9017
Q09X18	(original description: type=protein location=KE344510:837332-837370:837954-838142:+ product=Photosystem I P700 chlorophyll a apoprotein A2) & Photosystem I P700 chlorophyll a apoprotein A2 OS=Gossypium hirsutum (sp|q2l903|psab_goshi : 126.0)	not assigned.annotated	l484_025411.p01	1056.68	4263.37	6409.43
W9R350	(original description: type=protein location=KE344549:167166-167477:167729-167924:169772-170370:- product=putative plastid-lipid-associated protein 3) & Probable plastid-lipid-associated protein 3, chloroplastic OS=Arabidopsis thaliana (sp|o82291|pap3_arath : 322.0)	not assigned.annotated	l484_017748.p01	236.487	462.87	1058.85
W9RUK7	(original description: type=protein location=KE344640:723764-723856:730964-731101:731407-731487:761270-761428:761705-761810:767595-767662:767961-768110:768206-768324:769438-769649:770363-770450:782572-782686:783297-783488:797054-797236:- product=Long-chain-fatty-acid--[acyl-carrier-protein] ligase AEE15) & Probable acyl-activating enzyme 16, chloroplastic OS=Arabidopsis thaliana (sp|q9lk39|aae16_…	not assigned.annotated	l484_026852.p01	12.1557	14.8599	113.632
W9RUS2	(original description: type=protein location=KE344648:36897-38606:38895-39032:39147-39190:40155-40218:40616-40705:- product=hypothetical protein) & MAR-binding filament-like protein 1-1 OS=Nicotiana tabacum (sp|q9m7j4|mfp1_tobac : 369.0)	not assigned.annotated	l484_026171.p01	169.273	260.44	368.427
W9RGW1	(original description: type=protein location=KE344648:395807-395906:396426-396520:396665-396751:397501-397563:397809-397846:398603-398660:+ product=hypothetical protein) & Protein CURVATURE THYLAKOID 1C, chloroplastic OS=Arabidopsis thaliana (sp|q9m812|cut1c_arath : 105.0)	not assigned.annotated	l484_026216.p01	17.519	37.1987	83.4833
W9R6D9	(original description: type=protein location=KE344648:1087097-1087271:1087504-1087713:1088453-1088856:- product=Acid phosphatase 1) & Acid phosphatase 1 OS=Solanum lycopersicum (sp|p27061|ppa1_sollc : 223.0)	not assigned.annotated	l484_026293.p01	59.4627	28.688	69.9927
W9RG67	(original description: type=protein location=KE344683:675570-675683:675941-676045:676127-676240:676587-676709:676795-676880:677313-677414:678214-678436:678613-678678:678782-678872:678978-679114:679260-679262:- product=Dipeptidyl peptidase family member 6) & Acylamino-acid-releasing enzyme OS=Arabidopsis thaliana (sp|q84lm4|aare_arath : 88.6)	not assigned.annotated	l484_026095.p01	77.8133	26.134	87.9307
W9RGZ8	(original description: type=protein location=KE344715:736362-736624:736767-736906:736990-737127:737257-737432:738102-738183:739290-739425:739754-739871:- product=Serine-threonine kinase receptor-associated protein) & Eukaryotic translation initiation factor 3 subunit I OS=Arabidopsis thaliana (sp|q38884|eif3i_arath : 125.0)	not assigned.annotated	l484_025636.p01	29.288	19.4727	39.5807
W9R938	(original description: type=protein location=KE344738:120963-121526:123079-123222:124118-124282:124400-124509:128861-129077:+ product=putative voltage-gated potassium channel subunit beta) & Probable voltage-gated potassium channel subunit beta OS=Arabidopsis thaliana (sp|o23016|kcab_arath : 623.0)	not assigned.annotated	l484_017907.p01	193.457	137.41	399.31
W9RZR3	(original description: type=protein location=KE344806:1064866-1064948:1066789-1066858:1067035-1067086:1067163-1067290:1067387-1067584:1067789-1067923:1069250-1069418:1069858-1070027:1070155-1070307:- product=Translocon at the outer membrane of chloroplasts 64) & Translocon at the outer membrane of chloroplasts 64 OS=Pisum sativum (sp|q9muk5|toc64_pea : 420.0)	not assigned.annotated	l484_025187.p01	6.18227	8.0975	21.018
W9RJ31	(original description: type=protein location=KE344807:3145-3318:3797-3886:4037-4119:4651-4775:5017-5123:5470-5528:5598-5703:5823-5889:6001-6114:6220-6298:7588-7758:8218-8350:8792-8945:9031-9182:- product=CBS domain-containing protein) & CBS domain-containing protein CBSCBSPB3 OS=Arabidopsis thaliana (sp|q9lf97|y3295_arath : 694.0)	not assigned.annotated	l484_010945.p01	7.30763	25.165	54.0117
W9S1R3	(original description: type=protein location=KE344869:1595417-1595469:1595803-1595943:1596780-1596828:1597053-1597169:1597280-1597333:1598538-1598623:1600542-1600647:1600924-1601088:+ product=Carbonic anhydrase) & Carbonic anhydrase, chloroplastic OS=Nicotiana tabacum (sp|p27141|cahc_tobac : 387.0)	not assigned.annotated	l484_027772.p01	60.6167	246.783	686.323
W9RD49	(original description: type=protein location=KE344875:108429-108584:108687-108800:108965-109099:109628-109723:109882-109962:111358-111444:111525-111586:111678-111795:+ product=putative plastid-lipid-associated protein 10) & Probable plastid-lipid-associated protein 10, chloroplastic OS=Arabidopsis thaliana (sp|q8w4f1|pap10_arath : 365.0)	not assigned.annotated	l484_003803.p01	10.7506	36.2557	81.6623
W9RDI0	(original description: type=protein location=KE344884:58693-58927:59364-59431:59555-59710:60245-60496:61383-61724:+ product=Bark storage protein A) & Bark storage protein A OS=Populus deltoides (sp|q07469|bspa_popde : 139.0)	not assigned.annotated	l484_002740.p01	16.3973	55.9733	89.9783
W9RLV3	(original description: type=protein location=KE344899:53627-53686:54123-54183:54674-54765:54850-54929:55586-55622:56290-56349:56433-56478:56606-56784:56861-57034:- product=hypothetical protein) & no description available(sp|q9zuu2|pxl2c_arath : 286.0)	not assigned.annotated	l484_003855.p01	22.7563	60.3573	72.6817
W9S5T8	(original description: type=protein location=KE345037:16055-16317:16425-16536:16640-16743:17387-17723:- product=PsbP domain-containing protein 4) & PsbP domain-containing protein 4, chloroplastic OS=Arabidopsis thaliana (sp|o49292|ppd4_arath : 327.0)	not assigned.annotated	l484_001712.p01	93.343	153.943	227.393
W9RHN3	(original description: type=protein location=KE345062:599504-599568:599660-599957:600266-600418:600638-600769:601858-601910:602920-603292:- product=hypothetical protein) & AT-hook motif nuclear-localized protein 14 OS=Arabidopsis thaliana (sp|a1l4x7|ahl14_arath : 238.0)	not assigned.annotated	l484_024539.p01	20.547	16.1777	48.8357
W9RI60	(original description: type=protein location=KE345062:806256-806465:807064-807477:- product=hypothetical protein) & Pro-hevein OS=Hevea brasiliensis (sp|p02877|heve_hevbr : 271.0)	not assigned.annotated	l484_024571.p01	32.7367	31.742	196.57
W9RI83	(original description: type=protein location=KE345064:56500-56654:57000-57069:57320-57467:57633-57748:57821-57899:58009-58079:58248-58391:58468-58621:58723-58758:58893-58974:59290-59380:59687-59756:59893-59990:60128-60210:60350-60443:60553-61251:- product=Outer envelope protein 80) & Outer envelope protein 80, chloroplastic OS=Arabidopsis thaliana (sp|q9c5j8|oep80_arath : 953.0)	not assigned.annotated	l484_015267.p01	9.5363	16.3923	33.731
W9RJ49	(original description: type=protein location=KE345093:185319-185585:186470-186706:187496-187622:187702-187916:+ product=putative plastid-lipid-associated protein 6) & Plastid-lipid-associated protein 6, chloroplastic OS=Arabidopsis thaliana (sp|q9lw57|pap6_arath : 227.0)	not assigned.annotated	l484_011714.p01	369.717	1129.7	1645.93
W9S807	(original description: type=protein location=KE345104:129423-129581:129713-129759:129937-130021:130119-130197:130379-130435:130521-130589:130721-130952:132119-132224:- product=Short-chain dehydrogenase TIC 32) & Short-chain dehydrogenase TIC 32, chloroplastic OS=Pisum sativum (sp|q6rvv4|tic32_pea : 298.0)	not assigned.annotated	l484_004336.p01	21.1693	43.123	126.867
W9RJW4	(original description: type=protein location=KE345160:154934-155554:155967-156473:156556-156695:156921-157030:157125-157570:157907-158005:158164-158379:- product=hypothetical protein) & Protein SIEVE ELEMENT OCCLUSION B OS=Arabidopsis thaliana (sp|q9ss87|seob_arath : 466.0)	not assigned.annotated	l484_018946.p01	6.5406	32.7943	51.3593
W9RJL1	(original description: type=protein location=KE345164:341051-341301:341627-341821:344241-344766:- product=hypothetical protein) & Uncharacterized protein At4g14100 OS=Arabidopsis thaliana (sp|q67yc9|y4141_arath : 164.0)	not assigned.annotated	l484_022870.p01	21.0053	19.3993	61.097
W9RKW6	(original description: type=protein location=KE345201:310829-311222:311697-311847:312091-312523:- product=Endochitinase 1) & no description available(sp|q949h3|chi1_hevbr : 395.0)	not assigned.annotated	l484_014362.p01	31.898	48.0017	113.083
Q5USC6	(original description: type=protein location=KE345220:182680-182863:183088-183419:+ product=Major allergen Pru ar 1) & Major allergen Pru ar 1 OS=Prunus armeniaca (sp|o50001|pru1_pruar : 165.0)	not assigned.annotated	l484_007480.p01	391.213	1610.16	5965.7
W9SA73	(original description: type=protein location=KE345231:236742-236889:237365-237386:237673-237796:238078-238168:238332-238424:238551-238651:238840-238980:+ product=hypothetical protein) & Endo-1,3;1,4-beta-D-glucanase OS=Zea mays (sp|q9zt66|e134_maize : 155.0)	not assigned.annotated	l484_010045.p01	60.121	203.177	817.907
W9RN90	(original description: type=protein location=KE345304:545891-548023:+ product=hypothetical protein) & Pentatricopeptide repeat-containing protein At5g46580, chloroplastic OS=Arabidopsis thaliana (sp|q9ls25|pp420_arath : 977.0)	not assigned.annotated	l484_023300.p01	10.7926	11.5887	25.16
W9SFZ4	(original description: type=protein location=KE345507:191344-191702:195624-195840:196197-196293:196594-196715:197559-197804:- product=hypothetical protein) & Probable plastid-lipid-associated protein 13, chloroplastic OS=Arabidopsis thaliana (sp|q8s9m1|pap13_arath : 214.0)	not assigned.annotated	l484_007894.p01	23.3323	46.2177	120.553
W9S8D5	(original description: type=protein location=KE345800:107933-108135:109224-109464:109607-109727:109818-110008:+ product=hypothetical protein) & Stem-specific protein TSJT1 OS=Nicotiana tabacum (sp|p24805|tsjt1_tobac : 128.0)	not assigned.annotated	l484_013333.p01	23.1143	8.5495	34.1537
W9S8N6	(original description: type=protein location=KE345811:359034-359180:360152-360274:360384-360473:361335-361391:361632-361673:+ product=hypothetical protein) & Phenylalanine--tRNA ligase alpha subunit, cytoplasmic OS=Arabidopsis thaliana (sp|q9t034|syfa_arath : 204.0)	not assigned.annotated	l484_027438.p01	21.2983	9.90667	32.423
W9S8Y7	(original description: type=protein location=KE345811:1586922-1587881:- product=putative carboxylesterase 13) & Probable carboxylesterase 12 OS=Arabidopsis thaliana (sp|q9smn0|cxe12_arath : 295.0)	not assigned.annotated	l484_027553.p01	347.613	413.677	787.737
W9SNF9	(original description: type=protein location=KE345837:97275-98564:- product=Epidermis-specific secreted glycoprotein EP1) & EP1-like glycoprotein 4 OS=Arabidopsis thaliana (sp|q9zva5|ep1l4_arath : 426.0)	not assigned.annotated	l484_018656.p01	109.793	136.022	225.243
W9S9U6	(original description: type=protein location=KE345837:120403-121698:+ product=Epidermis-specific secreted glycoprotein EP1) & EP1-like glycoprotein 3 OS=Arabidopsis thaliana (sp|q9zva4|ep1l3_arath : 421.0)	not assigned.annotated	l484_018658.p01	32.089	85.835	212.617
W9S7D6	(original description: type=protein location=KE345839:159617-159730:159836-159924:160360-160415:160499-160554:161020-161113:161781-161860:162190-162232:162547-162638:163008-163184:+ product=hypothetical protein) & Uncharacterized protein At1g32220, chloroplastic OS=Arabidopsis thaliana (sp|q9fvr6|y1222_arath : 172.0)	not assigned.annotated	l484_007159.p01	10.5891	8.29367	25.0713
W9RZU3	(original description: type=protein location=KE345879:532651-532800:533097-533189:533771-533867:534213-534283:534656-534754:535286-535417:535510-535952:536518-536830:538865-539128:- product=Ferredoxin-dependent glutamate synthase 2) & Ferredoxin-dependent glutamate synthase 1, chloroplastic/mitochondrial OS=Arabidopsis thaliana (sp|q9znz7|gltb1_arath : 838.0)	not assigned.annotated	l484_019389.p01	522.36	1786.57	3263.23
W9SE23	(original description: type=protein location=KE346034:105574-105777:106169-106360:107283-107448:107754-108211:+ product=Peroxidase 54) & Peroxidase 54 OS=Arabidopsis thaliana (sp|q9fg34|per54_arath : 382.0)	not assigned.annotated	l484_018475.p01	37.66	62.9627	206.92
V5XVK2	(original description: type=protein location=KE346039:4216-4279:5601-5692:8286-8483:8630-8890:+ product=hypothetical protein) & Jacalin-related lectin 19 OS=Arabidopsis thaliana (sp|q9ssm3|jal19_arath : 89.0)	not assigned.annotated	l484_009242.p01	83.0477	170.387	182.863
W9S785	(original description: type=protein location=KE346210:446804-446918:447032-447254:447697-447733:+ product=hypothetical protein) & Dormancy-associated protein 1 OS=Arabidopsis thaliana (sp|b9dgg8|drm1_arath : 127.0)	not assigned.annotated	l484_015082.p01	24.0397	57.1923	133.783
W9SHX1	(original description: type=protein location=KE346312:607709-607938:608968-609080:609165-609420:609502-609568:610322-611244:611831-611966:- product=hypothetical protein) & BURP domain protein RD22 OS=Arabidopsis thaliana (sp|q08298|rd22_arath : 313.0)	not assigned.annotated	l484_019906.p01	310.69	503.76	1192.65
W9SNU5	(original description: type=protein location=KE620377:20290-20907:- product=21 kDa protein) & Pectinesterase inhibitor 11 OS=Arabidopsis thaliana (sp|q9sty5|pmi11_arath : 149.0)	not assigned.annotated	l484_001129.p01	1.40047	10.1294	31.359
W9SQD6	(original description: type=protein location=KE646335:296-413:512-684:788-973:1119-1331:+ product=Bifunctional dihydroflavonol 4-reductase/flavanone 4-reductase) & Cinnamoyl-CoA reductase 1 OS=Arabidopsis thaliana (sp|q9s9n9|ccr1_arath : 176.0)	not assigned.annotated	l484_000156.p01	7.28493	7.74277	19.8017
W9QIW2	no hits & (original description: type=protein location=KE343328:31377-31595:32353-32419:33032-33138:33323-33391:33499-33553:33720-33767:33891-34045:34564-34802:34897-35011:35462-35590:35691-35844:36442-36536:36989-37171:+ product=Phytoene dehydrogenase)	not assigned.not annotated	l484_006059.p01	2.17427	58.1647	263.12
W9QLY3	no hits & (original description: type=protein location=KE343505:375039-375068:375625-375690:375836-375922:377412-377510:381309-381458:382209-382304:382400-382465:382573-382663:382870-382937:383018-383083:383812-383862:384072-384136:384820-384877:+ product=hypothetical protein)	not assigned.not annotated	l484_014756.p01	11.5587	17.6997	46.917
W9QPY7	no hits & (original description: type=protein location=KE343523:65003-65371:71522-71704:+ product=hypothetical protein)	not assigned.not annotated	l484_005529.p01	5.79383	32.3367	35.687
W9QK99	no hits & (original description: type=protein location=KE343705:338090-338836:- product=hypothetical protein)	not assigned.not annotated	l484_011178.p01	17.2527	36.359	137.49
W9QVF5	no hits & (original description: type=protein location=KE343721:115227-116183:+ product=1-phosphatidylinositol phosphodiesterase)	not assigned.not annotated	l484_024973.p01	4.4254	8.91333	126.852
W9R7Y7	no hits & (original description: type=protein location=KE343768:97260-97279:97396-97600:98115-98755:99344-99614:- product=hypothetical protein)	not assigned.not annotated	l484_013729.p01	9.07867	15.1037	51.6173
W9QPD7	no hits & (original description: type=protein location=KE343920:351727-351768:352052-352141:352269-352346:352447-352521:352966-353018:353174-353324:353904-353990:354168-354294:354455-354552:354991-355129:355345-355397:355531-355638:+ product=putative sugar kinase yihV)	not assigned.not annotated	l484_015906.p01	15.4087	31.49	98.2503
W9R005	no hits & (original description: type=protein location=KE343938:6546-6741:7147-7172:+ product=hypothetical protein)	not assigned.not annotated	l484_000610.p01	107.937	556.993	1107.87
W9R374	no hits & (original description: type=protein location=KE344097:271035-271121:271288-274530:274842-275084:275226-275384:275495-275656:276361-276612:+ product=hypothetical protein)	not assigned.not annotated	l484_009331.p01	11.3007	48.8223	97.6413
W9RLD9	no hits & (original description: type=protein location=KE344357:337875-337965:338435-339252:340639-340734:+ product=hypothetical protein)	not assigned.not annotated	l484_015636.p01	24.0763	21.2327	74.1303
W9QYS6	no hits & (original description: type=protein location=KE344374:160749-161258:- product=hypothetical protein)	not assigned.not annotated	l484_014606.p01	7.9167	16.706	32.4687
W9R9L9	no hits & (original description: type=protein location=KE344393:289459-290492:290533-291697:- product=hypothetical protein)	not assigned.not annotated	l484_013388.p01	252.383	439.623	556.923
W9S019	no hits & (original description: type=protein location=KE344827:487-615:821-895:1179-1247:1458-1534:1676-1764:1875-2004:2645-2735:2828-2911:+ product=hypothetical protein)	not assigned.not annotated	l484_020061.p01	46.887	109.569	209.2
W9RNX6	no hits & (original description: type=protein location=KE344887:381119-382564:- product=hypothetical protein)	not assigned.not annotated	l484_023460.p01	26.86	37.7787	84.1647
W9RDE7	no hits & (original description: type=protein location=KE344887:417578-417756:418387-418546:419244-419504:419588-419863:- product=hypothetical protein)	not assigned.not annotated	l484_023461.p01	185.267	405.15	776.703
W9RQ50	no hits & (original description: type=protein location=KE344934:147560-148063:- product=hypothetical protein)	not assigned.not annotated	l484_016699.p01	53.2993	52.868	177.687
W9RF95	no hits & (original description: type=protein location=KE344949:329779-330207:330575-330904:- product=Dehydrin ERD10)	not assigned.not annotated	l484_011671.p01	60.022	89.2997	191.65
W9RQQ1	no hits & (original description: type=protein location=KE344952:451116-451377:452353-452522:- product=hypothetical protein)	not assigned.not annotated	l484_020379.p01	43.5153	75.242	243.147
W9RRP5	no hits & (original description: type=protein location=KE345006:299083-299237:299333-299432:299908-300033:300127-300285:300924-301042:301255-301446:301534-301624:302188-302268:+ product=hypothetical protein)	not assigned.not annotated	l484_017345.p01	9.9661	6.6052	20.324
W9SHD4	no hits & (original description: type=protein location=KE345571:494069-494228:495379-495429:495634-495721:495885-495957:496045-496179:496991-497185:+ product=hypothetical protein)	not assigned.not annotated	l484_017313.p01	158.93	429.753	728.507
W9SJ20	no hits & (original description: type=protein location=KE345664:14227-14373:14905-14985:15128-15241:15491-15614:15728-15843:15945-16028:16112-16270:16942-16991:17112-17237:17620-17731:18112-18246:18390-18440:18646-18804:18895-19149:19697-19756:- product=hypothetical protein)	not assigned.not annotated	l484_004838.p01	166.651	387.628	495.81
W9S6T7	no hits & (original description: type=protein location=KE345759:54368-54671:55466-55683:56510-56638:57118-57249:57414-57527:+ product=hypothetical protein)	not assigned.not annotated	l484_004407.p01	204.793	245.693	563.27
W9SDY9	no hits & (original description: type=protein location=KE346030:60462-60696:61585-61808:- product=hypothetical protein)	not assigned.not annotated	l484_003141.p01	2.67103	6.71877	9.5354
W9SGH3	no hits & (original description: type=protein location=KE346255:204808-205131:205229-205304:205764-205969:206117-206203:206302-206394:206775-206929:207068-207152:207238-207324:207409-207528:207987-208088:208168-208335:+ product=hypothetical protein)	not assigned.not annotated	l484_017643.p01	42.4917	23.9003	56.1437
W9SJ14	no hits & (original description: type=protein location=KE346255:558381-558701:559880-560449:- product=hypothetical protein)	not assigned.not annotated	l484_017696.p01	29.6971	47.556	73.901
W9SK03	no hits & (original description: type=protein location=KE346302:64371-64547:68535-68642:68812-68878:69011-69234:69329-69421:70114-70166:70280-70700:- product=hypothetical protein)	not assigned.not annotated	l484_012619.p01	6.87063	10.427	18.4087
W9SHW3	no hits & (original description: type=protein location=KE346312:480052-480232:481065-481192:481343-481414:481489-481602:482541-482609:482692-482748:483180-483233:483310-483372:483531-483593:483977-484141:484221-484376:485122-485202:485313-485374:485535-485616:+ product=hypothetical protein)	not assigned.not annotated	l484_019891.p01	97.5513	72.8467	148.697
W9SYY1	no hits & (original description: type=protein location=KE346341:33975-34135:34780-34947:35395-35489:35985-36007:- product=hypothetical protein)	not assigned.not annotated	l484_006100.p01	3.14473	2.62057	6.31747
W9RGV7	Enzyme classification.EC_1 oxidoreductases.EC_1.1 oxidoreductase acting on CH-OH group of donor(50.1.1 : 465.8) & Hydroxyphenylpyruvate reductase OS=Plectranthus scutellarioides (sp|q65cj7|hppr_plesu : 458.0) (original description: type=protein location=KE344648:322079-322583:322658-322779:323578-324000:- product=Glyoxylate reductase) &	Enzyme classification.EC_1 oxidoreductases.EC_1.1 oxidoreductase acting on CH-OH group of donor	l484_026210.p01	72.2307	135.837	160.023
W9S514	Enzyme classification.EC_1 oxidoreductases.EC_1.1 oxidoreductase acting on CH-OH group of donor(50.1.1 : 397.7) & Tropinone reductase homolog At1g07440 OS=Arabidopsis thaliana (sp|p0dki3|trnh1_arath : 327.0) (original description: type=protein location=KE345646:895134-895228:895425-895632:895842-896058:896183-896289:896558-896725:+ product=Tropinone reductase-like protein) &	Enzyme classification.EC_1 oxidoreductases.EC_1.1 oxidoreductase acting on CH-OH group of donor	l484_025307.p01	40.5717	96.7623	291.91
W9T391	Probable 3-hydroxyisobutyrate dehydrogenase-like 1, mitochondrial OS=Arabidopsis thaliana (sp|q9sze1|3hid1_arath : 421.0) & Enzyme classification.EC_1 oxidoreductases.EC_1.1 oxidoreductase acting on CH-OH group of donor(50.1.1 : 148.4) (original description: type=protein location=KE646387:81-1142:+ product=putative oxidoreductase ykwC) &	Enzyme classification.EC_1 oxidoreductases.EC_1.1 oxidoreductase acting on CH-OH group of donor	l484_000168.p01	62.6113	59.646	136.817
W9REX2	Aldehyde dehydrogenase family 3 member I1, chloroplastic OS=Arabidopsis thaliana (sp|q8w033|al3i1_arath : 565.0) & Enzyme classification.EC_1 oxidoreductases.EC_1.2 oxidoreductase acting on aldehyde or oxo group of donor(50.1.2 : 288.4) (original description: type=protein location=KE344093:175264-175347:176477-176657:179143-179252:179362-179458:180029-180235:181144-181259:181513-181617:182420-182…	Enzyme classification.EC_1 oxidoreductases.EC_1.2 oxidoreductase acting on aldehyde or oxo group of donor	l484_007916.p01	427.29	867.763	1056.14
W9QZ75	Aldehyde dehydrogenase family 3 member H1 OS=Arabidopsis thaliana (sp|q70du8|al3h1_arath : 658.0) & Enzyme classification.EC_1 oxidoreductases.EC_1.2 oxidoreductase acting on aldehyde or oxo group of donor(50.1.2 : 285.0) (original description: type=protein location=KE344393:130658-130876:133014-133082:133181-133277:133397-133603:133710-133825:133892-134029:134114-134286:134376-134466:134677-1348…	Enzyme classification.EC_1 oxidoreductases.EC_1.2 oxidoreductase acting on aldehyde or oxo group of donor	l484_013364.p01	30.104	103.064	187.35
W9QRT5	Enzyme classification.EC_1 oxidoreductases.EC_1.3 oxidoreductase acting on CH-CH group of donor(50.1.3 : 592.3) & no description available(sp|q9fuw6|betv6_betpn : 488.0) (original description: type=protein location=KE343604:489204-489272:490670-490837:492327-492713:493135-493372:494293-494496:494601-494767:+ product=hypothetical protein) &	Enzyme classification.EC_1 oxidoreductases.EC_1.3 oxidoreductase acting on CH-CH group of donor	l484_018564.p01	676.71	694.587	1775.37
W9QH07	Enzyme classification.EC_1 oxidoreductases.EC_1.3 oxidoreductase acting on CH-CH group of donor(50.1.3 : 576.5) & no description available(sp|o81355|pyrc5_pyrco : 480.0) (original description: type=protein location=KE343604:500383-500703:501176-501413:502048-502255:502371-502533:+ product=hypothetical protein) &	Enzyme classification.EC_1 oxidoreductases.EC_1.3 oxidoreductase acting on CH-CH group of donor	l484_018565.p01	19.6213	25.394	63.4113
W9RDH2	NADPH-dependent alkenal/one oxidoreductase, chloroplastic OS=Arabidopsis thaliana (sp|q9zuc1|aor_arath : 112.0) & Enzyme classification.EC_1 oxidoreductases.EC_1.3 oxidoreductase acting on CH-CH group of donor(50.1.3 : 64.6) (original description: type=protein location=KE344055:80264-80515:81145-81324:81949-82030:82115-82222:82319-82477:82625-82821:+ product=Quinone oxidoreductase PIG3) &	Enzyme classification.EC_1 oxidoreductases.EC_1.3 oxidoreductase acting on CH-CH group of donor	l484_006383.p01	26.6233	16.0507	70.846
W9SFL6	Enzyme classification.EC_1 oxidoreductases.EC_1.3 oxidoreductase acting on CH-CH group of donor(50.1.3 : 54.4) (original description: type=protein location=KE345465:35640-35681:36010-36151:36305-36531:36691-36948:37193-37498:+ product=Quinone oxidoreductase) &	Enzyme classification.EC_1 oxidoreductases.EC_1.3 oxidoreductase acting on CH-CH group of donor	l484_001762.p01	3.1947	5.1472	10.5395
W9SIW4	Protoporphyrinogen oxidase 2 OS=Spinacia oleracea (sp|q94ig7|ppocm_spiol : 575.0) & Enzyme classification.EC_1 oxidoreductases.EC_1.3 oxidoreductase acting on CH-CH group of donor(50.1.3 : 37.9) (original description: type=protein location=KE346255:146665-146756:146948-147128:147156-147225:147325-147433:147513-147636:148561-148734:148916-149048:149233-149273:149578-149643:150162-150218:150341-150…	Enzyme classification.EC_1 oxidoreductases.EC_1.3 oxidoreductase acting on CH-CH group of donor	l484_017634.p01	18.8173	17.4553	80.012
W9RJD5	Peptide methionine sulfoxide reductase (Fragment) OS=Solanum lycopersicum (sp|p54153|msra_sollc : 313.0) & Enzyme classification.EC_1 oxidoreductases.EC_1.8 oxidoreductase acting on sulfur group of donor(50.1.8 : 234.7) (original description: type=protein location=KE345160:114141-114470:115380-115634:+ product=Peptide methionine sulfoxide reductase) &	Enzyme classification.EC_1 oxidoreductases.EC_1.8 oxidoreductase acting on sulfur group of donor	l484_018939.p01	67.3273	144.257	408.96
A0A0G2QMX2	Peptide methionine sulfoxide reductase A4, chloroplastic OS=Arabidopsis thaliana (sp|p54150|msra4_arath : 358.0) & Enzyme classification.EC_1 oxidoreductases.EC_1.8 oxidoreductase acting on sulfur group of donor(50.1.8 : 246.6) (original description: type=protein location=KE345934:123525-124064:125986-126237:+ product=Peptide methionine sulfoxide reductase A4) &	Enzyme classification.EC_1 oxidoreductases.EC_1.8 oxidoreductase acting on sulfur group of donor	l484_017078.p01	34.102	120.686	167.937
W9RW65	L-ascorbate oxidase homolog OS=Nicotiana tabacum (sp|p29162|asol_tobac : 576.0) & Enzyme classification.EC_1 oxidoreductases.EC_1.10 oxidoreductase acting on diphenol or related substance as donor(50.1.10 : 135.5) (original description: type=protein location=KE345201:117963-118184:118280-118358:118461-118826:119262-119607:119879-119981:120101-120371:122497-122606:122792-122941:- product=L-ascorba…	Enzyme classification.EC_1 oxidoreductases.EC_1.10 oxidoreductase acting on diphenol or related substance as donor	l484_014340.p01	15.4633	49.2353	66.8383
W9QWU1	Enzyme classification.EC_1 oxidoreductases.EC_1.13 oxidoreductase acting on single donor with incorporation of molecular oxygen (oxygenase)(50.1.12 : 1396.5) & Probable linoleate 9S-lipoxygenase 5 OS=Solanum tuberosum (sp|q43191|lox15_soltu : 1185.0) (original description: type=protein location=KE344300:2699-3452:3899-4162:4286-4590:4672-4779:5233-5318:5450-5788:6098-6338:6422-6703:- product=puta…	Enzyme classification.EC_1 oxidoreductases.EC_1.13 oxidoreductase acting on single donor with incorporation of molecular oxygen (oxygenase)	l484_001067.p01	94.4763	121.968	375.337
W9QIR3	Phenolic glucoside malonyltransferase 1 OS=Arabidopsis thaliana (sp|q940z5|pmat1_arath : 331.0) & Enzyme classification.EC_2 transferases.EC_2.3 acyltransferase(50.2.3 : 33.0) (original description: type=protein location=KE343679:601904-603319:- product=Anthocyanin 5-aromatic acyltransferase) &	Enzyme classification.EC_2 transferases.EC_2.3 acyltransferase	l484_021033.p01	6.0542	21.5277	89.7647
W9R8B5	UDP-glycosyltransferase 73C4 OS=Arabidopsis thaliana (sp|q9zq97|u73c4_arath : 590.0) & Enzyme classification.EC_2 transferases.EC_2.4 glycosyltransferase(50.2.4 : 199.5) (original description: type=protein location=KE344693:387853-389310:+ product=UDP-glycosyltransferase 73C3) &	Enzyme classification.EC_2 transferases.EC_2.4 glycosyltransferase	l484_022599.p01	15.6583	25.7203	169.233
W9R9Z6	Probable xyloglucan endotransglucosylase/hydrolase protein 6 OS=Arabidopsis thaliana (sp|q8lf99|xth6_arath : 478.0) & Enzyme classification.EC_2 transferases.EC_2.4 glycosyltransferase(50.2.4 : 321.0) (original description: type=protein location=KE344769:91360-91543:91653-91753:91897-92093:93182-93572:+ product=putative xyloglucan endotransglucosylase/hydrolase protein 6) &	Enzyme classification.EC_2 transferases.EC_2.4 glycosyltransferase	l484_007765.p01	49.8877	107.282	161.283
W9QLN4	L-3-cyanoalanine synthase 1, mitochondrial OS=Malus domestica (sp|q1klz2|cas1_maldo : 588.0) & Enzyme classification.EC_2 transferases.EC_2.5 transferase transferring alkyl or aryl group, other than methyl group(50.2.5 : 419.6) (original description: type=protein location=KE343499:160587-160685:161824-161904:162029-162088:162188-162258:162378-162429:162733-162870:163006-163269:163350-163407:16353…	Enzyme classification.EC_2 transferases.EC_2.5 transferase transferring alkyl or aryl group, other than methyl group	l484_012393.p01	97.1833	165.398	339.163
W9R0T3	Alpha-mannosidase At3g26720 OS=Arabidopsis thaliana (sp|p94078|mana1_arath : 1261.0) & Enzyme classification.EC_3 hydrolases.EC_3.2 glycosylase(50.3.2 : 576.6) (original description: type=protein location=KE344457:12623-12656:13666-13817:13939-14022:14304-14392:14523-14697:14882-15001:15381-15464:15545-15616:16101-16214:16765-16932:17625-17690:17791-17847:18102-18321:18425-18564:18751-18822:18940…	Enzyme classification.EC_3 hydrolases.EC_3.2 glycosylase	l484_008682.p01	39.8723	39.711	95.356
W9R0K3	Probable alpha-mannosidase At5g13980 OS=Arabidopsis thaliana (sp|q8lpj3|mana2_arath : 953.0) & Enzyme classification.EC_3 hydrolases.EC_3.2 glycosylase(50.3.2 : 402.3) (original description: type=protein location=KE344457:51201-51591:51949-52238:52946-53046:53129-53222:53324-53488:53777-53842:53937-53993:54363-54582:54672-54811:54914-54985:55116-55175:55264-55335:55489-55536:55741-55860:56050-561…	Enzyme classification.EC_3 hydrolases.EC_3.2 glycosylase	l484_008686.p01	168.507	143.637	300.267
W9SAU4	Alpha-galactosidase 3 OS=Arabidopsis thaliana (sp|q8vxz7|agal3_arath : 609.0) & Enzyme classification.EC_3 hydrolases.EC_3.2 glycosylase(50.3.2 : 192.3) (original description: type=protein location=KE345243:80911-81021:81315-81455:81873-81931:82044-82134:82438-82520:82611-82675:83106-83189:83280-83345:83477-83493:83848-83920:84123-84226:84431-84465:84553-84609:84835-84893:85213-85430:- product=hy…	Enzyme classification.EC_3 hydrolases.EC_3.2 glycosylase	l484_011230.p01	218.113	305.223	656.713
W9SCX2	Alpha-mannosidase OS=Canavalia ensiformis (sp|c0hjb3|mana_canen : 1444.0) & Enzyme classification.EC_3 hydrolases.EC_3.2 glycosylase(50.3.2 : 749.0) (original description: type=protein location=KE346358:843494-843685:843787-843855:843948-843995:844329-844424:844521-844631:845711-845795:845978-846090:846744-846809:846911-847030:847136-847183:847612-847683:848013-848072:848180-848245:848619-848755:…	Enzyme classification.EC_3 hydrolases.EC_3.2 glycosylase	l484_026663.p01	477.58	953.577	1021.34
W9QK28	Protein STRICTOSIDINE SYNTHASE-LIKE 6 OS=Arabidopsis thaliana (sp|q9sd05|ssl6_arath : 184.0) & Enzyme classification.EC_4 lyases.EC_4.3 carbon-nitrogen lyase(50.4.3 : 105.9) (original description: type=protein location=KE343704:1654936-1655094:1655186-1655404:1655693-1655760:1658112-1658348:1658999-1659131:1659247-1659543:+ product=Adipocyte plasma membrane-associated protein) &	Enzyme classification.EC_4 lyases.EC_4.3 carbon-nitrogen lyase	l484_027411.p01	12.1073	30.4907	64.8937
W9S4C3	Enzyme classification.EC_5 isomerases.EC_5.4 intramolecular transferase(50.5.4 : 339.4) & Carboxyvinyl-carboxyphosphonate phosphorylmutase, chloroplastic OS=Arabidopsis thaliana (sp|o49290|cppm_arath : 188.0) (original description: type=protein location=KE345760:59327-59445:59533-59569:59937-60157:60618-60662:60763-60922:61960-62082:62880-63161:63467-63678:64568-64919:- product=hypothetical prote…	Enzyme classification.EC_5 isomerases.EC_5.4 intramolecular transferase	l484_021726.p01	91.533	146.506	514.61
W9SJT4	Phosphoglucomutase, chloroplastic OS=Pisum sativum (sp|q9sm59|pgmp_pea : 936.0) & Enzyme classification.EC_5 isomerases.EC_5.4 intramolecular transferase(50.5.4 : 692.9) (original description: type=protein location=KE346292:67989-68234:68356-68421:68537-68581:68664-68756:69299-69367:69570-69638:69793-69915:70012-70064:70250-70328:70419-70483:70570-70637:70830-70948:71045-71119:71238-71353:71670-7…	Enzyme classification.EC_5 isomerases.EC_5.4 intramolecular transferase	l484_002800.p01	520.027	1134.64	1959.97

## Sheet: G3
Protein	Protein name	Mapman functional category bin	gene	L1	L6	L20
W9RUJ2	serine hydroxymethyltransferase (original description: type=protein location=KE344640:157362-157606:157773-157874:157957-158347:159783-160460:- product=Serine hydroxymethyltransferase 1) &	Photosynthesis.photorespiration.serine hydroxymethyltransferase (SHM)	l484_026837.p01	2164.77	1387.73	719.42
W9SNS7	serine hydroxymethyltransferase (original description: type=protein location=KE345862:41758-41950:42041-42224:42855-43029:43122-43239:43385-43497:43604-43726:43993-44097:44205-44291:44938-45045:45259-45331:45462-45736:+ product=Serine hydroxymethyltransferase) &	Photosynthesis.photorespiration.serine hydroxymethyltransferase (SHM)	l484_004124.p01	127.888	35.5267	110.908
W9QQH1	aldolase (original description: type=protein location=KE343657:341368-342188:342416-342643:343288-343315:- product=Fructose-bisphosphate aldolase cytoplasmic isozyme) &	Cellular respiration.glycolysis.cytosolic glycolysis.aldolase	l484_013808.p01	686.347	400.75	139.47
W9QWX1	phosphoglycerate kinase (original description: type=protein location=KE344310:68719-68913:69980-70318:70414-70731:70936-71094:71258-71452:+ product=Phosphoglycerate kinase) &	Cellular respiration.glycolysis.cytosolic glycolysis.phosphoglycerate kinase	l484_003013.p01	7510.47	4165.23	2474.17
W9RLI9	pyruvate kinase (original description: type=protein location=KE345239:59106-59918:60059-60079:60506-60967:61919-62176:- product=Pyruvate kinase%2C cytosolic isozyme) &	Cellular respiration.glycolysis.cytosolic glycolysis.pyruvate kinase	l484_023055.p01	400.64	260.63	131.523
W9T0N0	aconitase (original description: type=protein location=KE346358:516640-516714:516825-517067:517169-517318:517658-518137:518234-518332:518445-518566:518665-518783:518886-518953:519174-519359:519717-519792:519894-519973:520069-520125:520202-520344:520462-520606:520824-520985:521148-521333:521482-521574:521805-521965:522618-522722:524940-525123:- product=Aconitate hydratase 1) &	Cellular respiration.tricarboxylic acid cycle.aconitase	l484_026617.p01	143.097	70.293	72.9907
W9R4B7	component E2 of 2-oxoglutarate dehydrogenase complex (original description: type=protein location=KE343663:257675-257806:258262-258289:258614-258688:258822-258877:258979-259023:259130-259265:259293-259411:259507-259601:259977-260067:260163-260273:260415-260609:260748-260939:+ product=Dihydrolipoyllysine-residue succinyltransferase component of 2-oxoglutarate dehydrogenase complex 2) &	Cellular respiration.tricarboxylic acid cycle.2-oxoglutarate dehydrogenase complex.component E2	l484_011938.p01	350.903	268.577	90.1193
Q0MW35	membrane-anchor component SDH3 of succinate dehydrogenase complex (original description: type=protein location=KE345789:725259-725708:+ product=Ubiquitin-40S ribosomal protein S27a) &	Cellular respiration.tricarboxylic acid cycle.succinate dehydrogenase complex.components.membrane-anchor component SDH3	l484_024415.p01	2798.7	1500.87	1351.87
W9RFX4	mitochondrial NAD-dependent malic enzyme (original description: type=protein location=KE344611:815388-815462:816158-816272:816385-816447:816872-816943:817023-817077:817592-817678:817784-817856:818212-818277:818913-819026:819831-819942:820817-820923:821492-821575:821671-821774:821861-821921:822556-822684:823108-823275:823475-823593:824025-824121:824255-824431:826154-826252:- product=NAD-dependent …	Cellular respiration.tricarboxylic acid cycle.mitochondrial NAD-dependent malic enzyme	l484_023897.p01	276.51	227.94	101.696
W9RE37	component NQO6/PSST of NADH dehydrogenase electron output (module Q) (original description: type=protein location=KE344557:356388-356800:358043-358277:+ product=NADH dehydrogenase [ubiquinone] iron-sulfur protein 7) &	Cellular respiration.oxidative phosphorylation.NADH dehydrogenase complex.module Q (electron output) components.component NQO6/PSST	l484_019522.p01	58.7947	56.4767	24.1883
W9R0G7	component NDUFA6 of NADH dehydrogenase alpha subcomplex (original description: type=protein location=KE344454:556178-556390:557937-558122:+ product=hypothetical protein) &	Cellular respiration.oxidative phosphorylation.NADH dehydrogenase complex.non-core components.alpha subcomplex.component NDUFA6	l484_023974.p01	77.0983	16.5446	20.0557
W9QPC5	component NDUFA9 of NADH dehydrogenase alpha subcomplex (original description: type=protein location=KE343920:235640-235779:235899-236019:236165-236233:236312-236435:236581-236696:236915-237046:237388-237458:237555-237639:237782-237867:238015-238079:238457-238553:238661-238754:- product=hypothetical protein) &	Cellular respiration.oxidative phosphorylation.NADH dehydrogenase complex.non-core components.alpha subcomplex.component NDUFA9	l484_015891.p01	197.453	140.09	94.6533
W9RG51	component QCR9 of cytochrome c reductase complex (original description: type=protein location=KE344618:103880-103930:104317-104364:104996-105115:- product=Cytochrome b-c1 complex subunit 9) &	Cellular respiration.oxidative phosphorylation.cytochrome c reductase complex.component QCR9	l484_009137.p01	96.5907	93.4493	28.31
W9QQH1	cytosolic fructose-bisphosphate aldolase (original description: type=protein location=KE343657:341368-342188:342416-342643:343288-343315:- product=Fructose-bisphosphate aldolase cytoplasmic isozyme) &	Carbohydrate metabolism.sucrose metabolism.biosynthesis.cytosolic fructose-bisphosphate aldolase	l484_013808.p01	686.347	400.75	139.47
W9S3E1	cytosolic UDP-glucose pyrophosphorylase (original description: type=protein location=KE344920:59606-59745:60207-60309:61851-62085:64262-64383:64908-64967:65207-65278:65755-65859:65965-66063:66154-66237:66327-66383:66464-66539:66604-66656:67677-67709:68145-68210:68303-68349:68486-68543:68651-68723:68977-69050:69157-69207:69352-69429:69530-69590:70053-70143:70260-70351:70762-70809:70969-71057:- pro…	Carbohydrate metabolism.sucrose metabolism.biosynthesis.cytosolic UDP-glucose pyrophosphorylase	l484_007784.p01	2485.23	2609.9	1140.4
W9S3U8	sucrose synthase (original description: type=protein location=KE345753:14708-14740:15292-15430:15529-16092:16577-16801:16904-17070:17163-17279:17456-17629:17736-17831:17939-18274:18530-18722:18838-18989:19080-19206:19429-19526:- product=Sucrose synthase) &	Carbohydrate metabolism.sucrose metabolism.degradation.sucrose synthase	l484_019552.p01	507.493	199.62	97.2317
W9RP12	fructose kinase (original description: type=protein location=KE345001:113607-113738:114255-114371:115524-115856:117854-118264:- product=hypothetical protein) &	Carbohydrate metabolism.sucrose metabolism.degradation.fructose kinase	l484_003616.p01	741.48	363.003	319.563
W9QUG6	6-phosphogluconolactonase (original description: type=protein location=KE343789:34167-34537:35038-35173:35894-36358:+ product=putative 6-phosphogluconolactonase 4) &	Carbohydrate metabolism.oxidative pentose phosphate pathway.oxidative phase.6-phosphogluconolactonase	l484_001657.p01	477.9	52.2003	58.1313
W9QU78	transaldolase (original description: type=protein location=KE343694:46345-46590:46893-47075:47158-47346:47800-48100:48386-48435:48775-48943:49095-49300:- product=hypothetical protein) &	Carbohydrate metabolism.oxidative pentose phosphate pathway.non-oxidative phase.transaldolase	l484_001779.p01	523.03	279.287	205.757
W9RWF7	pyruvate kinase (original description: type=protein location=KE345304:736252-736365:736692-736793:736913-737021:737290-737438:737647-737749:737919-738094:738490-738552:738845-738933:739044-739154:739276-739410:739716-739881:740362-740643:741421-741648:- product=Pyruvate kinase isozyme G) &	Carbohydrate metabolism.plastidial glycolysis.pyruvate kinase	l484_023313.p01	63.2173	18.435	14.65
W9S8F2	pyruvate kinase (original description: type=protein location=KE345800:348159-348734:349508-349598:349762-349955:350543-350664:351602-352080:352911-353212:+ product=Pyruvate kinase isozyme A) &	Carbohydrate metabolism.plastidial glycolysis.pyruvate kinase	l484_013354.p01	51.1497	13.9323	24.0463
W9R4P1	UDP-D-glucose 6-dehydrogenase (original description: type=protein location=KE343679:361146-362588:- product=UDP-glucose 6-dehydrogenase) &	Carbohydrate metabolism.nucleotide sugar biosynthesis.UDP-D-glucuronic acid biosynthesis.UDP-D-glucose 6-dehydrogenase	l484_021004.p01	566.853	81.221	4.47223
W9SAA4	UDP-D-glucose 6-dehydrogenase (original description: type=protein location=KE345965:134419-135843:- product=UDP-glucose 6-dehydrogenase) &	Carbohydrate metabolism.nucleotide sugar biosynthesis.UDP-D-glucuronic acid biosynthesis.UDP-D-glucose 6-dehydrogenase	l484_006653.p01	114.507	59.6363	3.2189
W9R7H5	myo-inositol-1-phosphate synthase (original description: type=protein location=KE343734:232426-232545:232904-232966:233080-233268:233751-233927:234048-234163:234306-234532:234768-235015:235567-235702:235917-235985:236159-236346:- product=Inositol-3-phosphate synthase) &	Carbohydrate metabolism.nucleotide sugar biosynthesis.UDP-D-glucuronic acid biosynthesis.myo-inositol oxidation pathway (MIOP).myo-inositol-1-phosphate synthase	l484_016608.p01	892.04	134.573	109.451
W9R8F1	UDP-D-glucuronic acid decarboxylase (original description: type=protein location=KE344356:250730-250819:251498-251584:251769-251856:252014-252105:252332-252396:252475-252563:252708-252785:252911-253004:253205-253271:253395-253458:253540-253580:253783-253968:+ product=UDP-glucuronic acid decarboxylase 1) &	Carbohydrate metabolism.nucleotide sugar biosynthesis.UDP-D-xylose biosynthesis.UDP-D-glucuronic acid decarboxylase	l484_026338.p01	83.0147	16.0303	8.73033
W9QTL2	UDP-L-rhamnose synthase (original description: type=protein location=KE344155:70240-71802:71923-72375:+ product=putative rhamnose biosynthetic enzyme 1) &	Carbohydrate metabolism.nucleotide sugar biosynthesis.UDP-L-rhamnose biosynthesis.UDP-L-rhamnose synthase	l484_017509.p01	296.807	35.4107	17.6339
W9QXM6	UDP-L-arabinose mutase (original description: type=protein location=KE343976:221390-221713:222436-222686:222773-222941:223100-223453:+ product=Reversibly glycosylated polypeptide) &	Carbohydrate metabolism.nucleotide sugar biosynthesis.UDP-L-arabinose biosynthesis.UDP-L-arabinose mutase	l484_007366.p01	1224.03	685.1	215.887
W9R2Z0	N2-acetylornithine aminotransferase (original description: type=protein location=KE344088:332398-332937:333293-333727:334320-334691:- product=Acetylornithine aminotransferase) &	Amino acid metabolism.biosynthesis.glutamate family.glutamate-derived amino acids.ornithine.N2-acetylornithine aminotransferase	l484_016256.p01	101.408	22.9933	24.533
W9RD90	ornithine carbamoyltransferase (original description: type=protein location=KE344600:6123-6311:6674-6949:7052-7183:7782-8116:8843-9056:- product=Ornithine carbamoyltransferase) &	Amino acid metabolism.biosynthesis.glutamate family.glutamate-derived amino acids.arginine.ornithine carbamoyltransferase	l484_000975.p01	243.547	40.8717	11.7451
W9RAV1	glutamate decarboxylase (original description: type=protein location=KE344806:368299-368769:368970-369022:369676-370144:371663-371863:374823-375128:- product=Glutamate decarboxylase) &	Amino acid metabolism.biosynthesis.glutamate family.glutamate-derived amino acids.gamma-aminobutyrate (GABA).glutamate decarboxylase	l484_025123.p01	402.273	152.706	338.157
W9QK95	ATP phosphoribosyl transferase (original description: type=protein location=KE343428:466264-466359:466931-467050:467220-467300:467384-467497:467627-467728:467999-468082:468174-468281:468404-468469:468553-468666:468780-468839:469253-469513:- product=ATP phosphoribosyltransferase) &	Amino acid metabolism.biosynthesis.glutamate family.histidine.ATP phosphoribosyl transferase	l484_018444.p01	104.423	41.565	45.1383
W9QQT4	hydroxy-tetrahydrodihydrodipicolinate reductase (original description: type=protein location=KE343588:145240-145308:145646-145733:145837-145946:146706-146807:147401-147475:147600-147733:148265-148502:149028-149204:- product=Dihydrodipicolinate reductase 2) &	Amino acid metabolism.biosynthesis.aspartate family.aspartate-derived amino acids.lysine.hydroxy-tetrahydrodihydrodipicolinate reductase	l484_016953.p01	97.13	31.7457	15.4687
W9S1R0	LL-diaminopimelate aminotransferase (original description: type=protein location=KE345463:47113-47192:47346-47431:47573-47640:47761-47877:48031-48093:48356-48460:48560-48610:48798-49118:49248-49454:49781-50074:+ product=LL-diaminopimelate aminotransferase) &	Amino acid metabolism.biosynthesis.aspartate family.aspartate-derived amino acids.lysine.LL-diaminopimelate aminotransferase	l484_002210.p01	448.043	91.7433	49.6273
W9REY5	diaminopimelate epimerase (original description: type=protein location=KE344568:133758-134024:134121-134288:134746-134816:134911-134968:135109-135288:135716-135800:136097-136156:136256-136329:136541-136657:+ product=Diaminopimelate epimerase) &	Amino acid metabolism.biosynthesis.aspartate family.aspartate-derived amino acids.lysine.diaminopimelate epimerase	l484_008907.p01	111.202	82.1773	30.3003
W9RN09	cystathionine beta-lyase (original description: type=protein location=KE344429:649-705:1532-1706:1788-1900:2080-2150:2271-2362:3155-3242:3329-3440:3895-3991:4102-4183:4941-5058:5443-5550:5668-5770:6160-6335:+ product=Cystathionine beta-lyase) &	Amino acid metabolism.biosynthesis.aspartate family.aspartate-derived amino acids.methionine.transsulfuration pathway.cystathionine beta-lyase	l484_001123.p01	104.861	30.022	13.659
W9R640	methyl-tetrahydrofolate-dependent methionine synthase (original description: type=protein location=KE344637:191468-191836:192001-192202:192286-192536:192632-192737:192831-192997:193108-193188:193596-193759:193837-194228:194318-194445:194867-194954:195051-195400:- product=5-methyltetrahydropteroyltriglutamate-- homocysteine methyltransferase) &	Amino acid metabolism.biosynthesis.aspartate family.aspartate-derived amino acids.methionine.L-homocysteine S-methyltransferase activities.methyl-tetrahydrofolate-dependent methionine synthase	l484_009365.p01	5685.07	3411.27	1658
W9RLB1	methyl-tetrahydrofolate-dependent methionine synthase (original description: type=protein location=KE345235:2313-2663:2780-2981:3111-3361:3442-3598:3691-3800:3894-3974:4119-4282:4375-4644:4748-5019:5111-5238:6091-6178:6314-6381:6556-6663:- product=5-methyltetrahydropteroyltriglutamate-- homocysteine methyltransferase) &	Amino acid metabolism.biosynthesis.aspartate family.aspartate-derived amino acids.methionine.L-homocysteine S-methyltransferase activities.methyl-tetrahydrofolate-dependent methionine synthase	l484_003436.p01	928.21	444.59	74.6813
W9QSI1	methylthioribose-1-phosphate isomerase (original description: type=protein location=KE343704:1670902-1670970:1671072-1671340:1671428-1671566:1671753-1671858:1671972-1672117:1672265-1672364:1672502-1672660:1673104-1673159:1673277-1673348:- product=Methylthioribose-1-phosphate isomerase) &	Amino acid metabolism.biosynthesis.aspartate family.aspartate-derived amino acids.methionine.salvage pathway.methylthioribose-1-phosphate isomerase	l484_027414.p01	85.548	62.114	24.132
W9R9X3	ketol-acid reductoisomerase (original description: type=protein location=KE344767:59686-59958:60062-60154:60428-60493:60632-60772:60965-61192:61293-61410:61486-61625:61778-61945:62005-62061:+ product=Ketol-acid reductoisomerase) &	Amino acid metabolism.biosynthesis.aspartate family.aspartate-derived amino acids.isoleucine.ketol-acid reductoisomerase	l484_004803.p01	1629.7	951.067	276.187
W9RKD9	valine/leucine/isoleucine aminotransferase (original description: type=protein location=KE344769:177231-177356:177433-177527:177667-177841:178626-178802:178899-179030:179706-179804:180257-180373:180764-180859:181324-181436:181882-181999:+ product=Branched-chain-amino-acid aminotransferase 3) &	Amino acid metabolism.biosynthesis.aspartate family.aspartate-derived amino acids.isoleucine.valine/leucine/isoleucine aminotransferase	l484_007773.p01	51.1437	21.6853	36.3017
W9R9X3	ketol-acid reductoisomerase (original description: type=protein location=KE344767:59686-59958:60062-60154:60428-60493:60632-60772:60965-61192:61293-61410:61486-61625:61778-61945:62005-62061:+ product=Ketol-acid reductoisomerase) &	Amino acid metabolism.biosynthesis.pyruvate family.pyruvate-derived amino acids.ketol-acid reductoisomerase	l484_004803.p01	1629.7	951.067	276.187
W9RKD9	valine/leucine/isoleucine aminotransferase (original description: type=protein location=KE344769:177231-177356:177433-177527:177667-177841:178626-178802:178899-179030:179706-179804:180257-180373:180764-180859:181324-181436:181882-181999:+ product=Branched-chain-amino-acid aminotransferase 3) &	Amino acid metabolism.biosynthesis.pyruvate family.pyruvate-derived amino acids.valine/leucine/isoleucine aminotransferase	l484_007773.p01	51.1437	21.6853	36.3017
W9RYX0	large subunit of isopropylmalate isomerase heterodimer (original description: type=protein location=KE345432:115742-115896:116063-116231:116316-116363:116751-116882:117030-117084:117554-117603:117888-117983:118088-118165:118336-118422:118523-118597:119868-119984:120085-120153:120268-120420:120928-121098:121201-121338:121431-121478:- product=3-isopropylmalate dehydratase) &	Amino acid metabolism.biosynthesis.pyruvate family.pyruvate-derived amino acids.leucine.isopropylmalate isomerase heterodimer.large subunit	l484_011268.p01	182.02	164.18	63.5557
W9RY65	phosphoglycerate dehydrogenase (original description: type=protein location=KE345811:683958-684629:684905-685000:685102-685212:685297-685673:685995-686001:- product=D-3-phosphoglycerate dehydrogenase) &	Amino acid metabolism.biosynthesis.serine family.non-photorespiratory serine.phosphoglycerate dehydrogenase	l484_027470.p01	579.287	157.09	134.523
W9SMR2	phosphoserine aminotransferase (original description: type=protein location=KE346358:94738-95348:95786-96443:+ product=Phosphoserine aminotransferase) &	Amino acid metabolism.biosynthesis.serine family.non-photorespiratory serine.phosphoserine aminotransferase	l484_026578.p01	374.633	215.593	102.848
W9RUJ2	serine hydroxymethyltransferase (original description: type=protein location=KE344640:157362-157606:157773-157874:157957-158347:159783-160460:- product=Serine hydroxymethyltransferase 1) &	Amino acid metabolism.biosynthesis.serine family.glycine.serine hydroxymethyltransferase	l484_026837.p01	2164.77	1387.73	719.42
W9RWI1	3-deoxy-D-arabino-heptulosonate 7-phosphate (DAHP) synthase (original description: type=protein location=KE344677:174995-175576:175668-175945:176471-176747:176982-177227:178017-178286:+ product=Phospho-2-dehydro-3-deoxyheptonate aldolase 2) &	Amino acid metabolism.biosynthesis.shikimate family.shikimate pathway.3-deoxy-D-arabino-heptulosonate 7-phosphate (DAHP) synthase	l484_012737.p01	58.3823	11.5019	20.273
W9RXC5	5-enolpyruvyl-shikimate 3-phosphate (EPSP) synthase (original description: type=protein location=KE344715:98147-98365:98468-98529:98817-99027:99205-99322:99404-99618:105746-105899:106296-106540:107624-107977:- product=3-phosphoshikimate 1-carboxyvinyltransferase) &	Amino acid metabolism.biosynthesis.shikimate family.shikimate pathway.5-enolpyruvyl-shikimate 3-phosphate (EPSP) synthase	l484_025581.p01	36.4407	6.68137	7.4724
W9SHA3	urease accessory protein (ureG) (original description: type=protein location=KE346191:655958-656217:656832-656892:656987-657188:657601-657722:657864-657968:658700-658783:+ product=hypothetical protein) &	Amino acid metabolism.degradation.arginine.urease accessory protein activities.urease accessory protein (ureG)	l484_021695.p01	60.7547	33.8933	24.2827
W9RKD9	branched-chain aminotransferase (BCAT) (original description: type=protein location=KE344769:177231-177356:177433-177527:177667-177841:178626-178802:178899-179030:179706-179804:180257-180373:180764-180859:181324-181436:181882-181999:+ product=Branched-chain-amino-acid aminotransferase 3) &	Amino acid metabolism.degradation.branched-chain amino acid.branched-chain aminotransferase (BCAT)	l484_007773.p01	51.1437	21.6853	36.3017
W9RKQ8	alpha chain of ATP-dependent citrate lyase complex (original description: type=protein location=KE344869:1373477-1373548:1373656-1373772:1373861-1373977:1374153-1374254:1374334-1374429:1374541-1374622:1374739-1374853:1374985-1375036:1375214-1375294:1375398-1375559:1375663-1375839:1376584-1376682:- product=hypothetical protein) &	Lipid metabolism.fatty acid biosynthesis.citrate shuttle.ATP-dependent citrate lyase heterodimer.alpha chain	l484_027742.p01	78.5103	22.8903	15.3297
W9QM82	mitochondrial pyruvate transporter (original description: type=protein location=KE343797:71538-71592:72506-72604:72761-72813:73553-73626:73719-73764:+ product=hypothetical protein) &	Lipid metabolism.fatty acid biosynthesis.citrate shuttle.mitochondrial pyruvate transporter	l484_013619.p01	38.6657	21.51	17.72
W9RWF7	plastidial pyruvate kinase (original description: type=protein location=KE345304:736252-736365:736692-736793:736913-737021:737290-737438:737647-737749:737919-738094:738490-738552:738845-738933:739044-739154:739276-739410:739716-739881:740362-740643:741421-741648:- product=Pyruvate kinase isozyme G) &	Lipid metabolism.fatty acid biosynthesis.acetyl-CoA generation.plastidial pyruvate kinase	l484_023313.p01	63.2173	18.435	14.65
W9S8F2	plastidial pyruvate kinase (original description: type=protein location=KE345800:348159-348734:349508-349598:349762-349955:350543-350664:351602-352080:352911-353212:+ product=Pyruvate kinase isozyme A) &	Lipid metabolism.fatty acid biosynthesis.acetyl-CoA generation.plastidial pyruvate kinase	l484_013354.p01	51.1497	13.9323	24.0463
W9S425	subunit alpha of E1 pyruvate dehydrogenase component (original description: type=protein location=KE345753:600122-600399:600737-601517:602037-602273:- product=Pyruvate dehydrogenase E1 component subunit alpha) &	Lipid metabolism.fatty acid biosynthesis.acetyl-CoA generation.plastidial pyruvate dehydrogenase complex.E1 pyruvate dehydrogenase subcomplex.subunit alpha	l484_019631.p01	195.22	106.172	21.8763
W9SV80	subunit beta of E1 pyruvate dehydrogenase component (original description: type=protein location=KE346191:93963-94062:94158-94249:94360-94403:95744-96716:+ product=Pyruvate dehydrogenase E1 component subunit beta) &	Lipid metabolism.fatty acid biosynthesis.acetyl-CoA generation.plastidial pyruvate dehydrogenase complex.E1 pyruvate dehydrogenase subcomplex.subunit beta	l484_021646.p01	161.453	25.1357	36.895
W9R816	dihydrolipoamide acetyltransferase component E2 of plastidial pyruvate dehydrogenase complex (original description: type=protein location=KE344346:369035-369898:370701-370892:371018-371105:372129-372331:372697-372766:373012-373082:373182-373265:373351-373455:+ product=Dihydrolipoyllysine-residue acetyltransferase component of pyruvate dehydrogenase complex) &	Lipid metabolism.fatty acid biosynthesis.acetyl-CoA generation.plastidial pyruvate dehydrogenase complex.dihydrolipoamide acetyltransferase component E2	l484_016448.p01	420.47	188.617	119.378
W9QVW5	dihydrolipoamide dehydrogenase component E3 of plastidial pyruvate dehydrogenase complex (original description: type=protein location=KE344264:59334-59648:60367-60513:60644-60778:60995-61100:61632-61756:61929-62054:62137-62217:62347-62409:62503-62577:62660-62738:62820-62920:63024-63137:64515-64628:64906-64977:65168-65215:+ product=Dihydrolipoyl dehydrogenase) &	Lipid metabolism.fatty acid biosynthesis.acetyl-CoA generation.plastidial pyruvate dehydrogenase complex.dihydrolipoamide dehydrogenase component E3	l484_007729.p01	325.437	216.117	144.77
W9RVM8	biotin carboxylase subunit of polymeric acetyl-CoA carboxylase complex (original description: type=protein location=KE345724:129509-129565:129810-129872:129982-130028:130148-130223:130347-130453:130599-130680:130766-130858:130967-131152:131524-131583:132199-132288:132830-132901:133061-133117:133232-133330:133624-133765:133861-134186:134754-134801:- product=Biotin carboxylase 1) &	Lipid metabolism.fatty acid biosynthesis.acetyl-CoA carboxylation.polymeric acetyl-CoA carboxylase complex.biotin carboxylase subunit	l484_008219.p01	1241.3	589.96	143.707
W9REU6	acyl carrier protein (ptACP) (original description: type=protein location=KE344566:211148-211213:212049-212159:212796-212918:213254-213385:+ product=Acyl carrier protein 1) &	Lipid metabolism.fatty acid biosynthesis.plastidial fatty acid synthase (ptFAS) system.acyl carrier protein (ptACP)	l484_010227.p01	30.241	9.7848	22.762
W9RYU2	ketoacyl-ACP reductase (original description: type=protein location=KE345426:66002-66167:66273-66415:66691-66744:67061-67141:67236-67281:67369-67463:67596-67628:67920-68054:68170-68263:68653-68735:68865-68897:+ product=3-oxoacyl-[acyl-carrier-protein] reductase) &	Lipid metabolism.fatty acid biosynthesis.plastidial fatty acid synthase (ptFAS) system.ketoacyl-ACP reductase (KAR1)	l484_006908.p01	178.5	90.334	75.742
W9QYC5	enoyl-ACP reductase (original description: type=protein location=KE343428:230889-231043:231189-231287:231820-231877:232000-232051:232142-232193:232301-232412:232484-232558:232692-232739:232820-232904:232990-233045:233136-233245:233330-233597:- product=hypothetical protein) &	Lipid metabolism.fatty acid biosynthesis.plastidial fatty acid synthase (ptFAS) system.enoyl-ACP reductase (MOD1)	l484_018412.p01	839.69	466.1	338.4
W9RA88	malonyl-CoA:ACP transacylase (original description: type=protein location=KE344773:210258-210590:210895-210980:211109-211175:211353-211495:211807-211855:211957-212094:212179-212259:212348-212524:212607-212693:212807-212869:+ product=hypothetical protein) &	Lipid metabolism.fatty acid biosynthesis.mitochondrial fatty acid synthase (mtFAS) system.malonyl-CoA:ACP transacylase	l484_011151.p01	208.107	101.158	85.2293
W9RCJ7	3-ketoacyl-CoA reductase (KCR) (original description: type=protein location=KE344869:315784-316430:316533-316602:317683-317937:+ product=Estradiol 17-beta-dehydrogenase 12) &	Lipid metabolism.fatty acid biosynthesis.endoplasmic reticulum-localized fatty acid elongase (FAE) system.fatty acid elongation complex.3-ketoacyl-CoA reductase (KCR)	l484_027627.p01	170.447	136.351	44.2663
W9SZA1	acyl-CoA:lysophosphatidylcholine acyltransferase (original description: type=protein location=KE346347:320207-320508:321145-321200:321515-321735:321823-322231:323721-323806:324106-324169:324261-324379:324468-324605:+ product=hypothetical protein) &	Lipid metabolism.glycerolipid biosynthesis.phosphatidylcholine.acyl-CoA:lysophosphatidylcholine acyltransferase	l484_010580.p01	68	54.0423	13.0021
W9RBN3	UDP-sulfoquinovose synthase (original description: type=protein location=KE344557:116787-117188:117597-118652:- product=UDP-sulfoquinovose synthase) &	Lipid metabolism.galactolipid and sulfolipid biosynthesis.UDP-sulfoquinovose synthase	l484_019496.p01	140.03	59.4703	124.093
W9SYN1	sterol delta24 reductase (original description: type=protein location=KE346319:380060-381307:382357-382812:+ product=Delta(24)-sterol reductase) &	Lipid metabolism.phytosterol biosynthesis.campesterol.sterol delta24 reductase	l484_014984.p01	68.0243	50.446	24.5477
W9T0N0	aconitase (original description: type=protein location=KE346358:516640-516714:516825-517067:517169-517318:517658-518137:518234-518332:518445-518566:518665-518783:518886-518953:519174-519359:519717-519792:519894-519973:520069-520125:520202-520344:520462-520606:520824-520985:521148-521333:521482-521574:521805-521965:522618-522722:524940-525123:- product=Aconitate hydratase 1) &	Lipid metabolism.lipid degradation.fatty acid degradation.glyoxylate cycle.aconitase	l484_026617.p01	143.097	70.293	72.9907
W9SI26	adenosine kinase (original description: type=protein location=KE346316:384633-384775:385288-385471:385564-385630:385782-385852:385944-386041:386139-386215:386613-386680:386782-386883:386996-387027:387178-387224:387422-387475:388028-388110:- product=Adenosine kinase 2) &	Nucleotide metabolism.purines.salvage pathway.adenosine kinase	l484_013051.p01	960.197	512.037	301.04
W9QVV0	uricase (original description: type=protein location=KE343726:277546-277749:279098-279190:279728-279803:280716-280825:281100-281191:281365-281538:281631-281721:281871-281954:+ product=hypothetical protein) &	Nucleotide metabolism.purines.catabolism.uricase	l484_012597.p01	189.913	164.727	61.745
W9R0N2	UMP synthase (original description: type=protein location=KE344454:325410-325538:327131-327385:327477-327564:327656-327738:328038-328121:328997-329794:- product=Uridine 5%27-monophosphate synthase) &	Nucleotide metabolism.pyrimidines.de novo biosynthesis.UMP synthase	l484_023950.p01	218.147	99.1233	62.7627
W9RT19	deoxyuridine triphosphatase (DUT) (original description: type=protein location=KE345585:19943-20127:20222-20313:20409-20653:+ product=Deoxyuridine 5%27-triphosphate nucleotidohydrolase) &	Nucleotide metabolism.deoxynucleotides.catabolism.deoxyuridine triphosphatase (DUT)	l484_021183.p01	296.573	53.6237	94.572
W9RAW2	S-adenosyl methionine synthetase (original description: type=protein location=KE344806:571546-572727:+ product=S-adenosylmethionine synthase 2) &	Coenzyme metabolism.S-adenosyl methionine (SAM) cycle.S-adenosyl methionine synthetase	l484_025140.p01	1757.47	603.02	353.633
W9R4J3	5,10-methylene-THF reductase (original description: type=protein location=KE344580:77189-77694:77857-78034:78123-78203:78673-78784:78874-78974:79109-79282:79583-79602:80017-80130:80265-80325:80447-80845:- product=putative methylenetetrahydrofolate reductase) &	Coenzyme metabolism.tetrahydrofolate biosynthesis.tetrahydrofolate (THF) interconversions.5,10-methylene-THF reductase	l484_024666.p01	484.853	206.903	65.0273
W9R5H4	glutamate-1-semialdehyde-2,1-aminomutase (original description: type=protein location=KE344216:75726-75914:76799-76972:77333-78400:+ product=Glutamate-1-semialdehyde 2%2C1-aminomutase 1) &	Coenzyme metabolism.tetrapyrrol biosynthesis.5-aminolevulinic acid formation.glutamate-1-semialdehyde-2,1-aminomutase	l484_008822.p01	1206.13	748.127	599.86
W9QZ73	porphobilinogen synthase (original description: type=protein location=KE344393:20114-20278:20610-20687:20768-20849:21049-21120:21451-21572:21937-21992:22210-22279:22386-22469:22544-22612:22875-22948:23060-23171:23461-23769:- product=Delta-aminolevulinic acid dehydratase) &	Coenzyme metabolism.tetrapyrrol biosynthesis.uroporphyrinogen III formation.porphobilinogen synthase	l484_013359.p01	494.813	357.71	151.043
W9QCD4	uroporphyrinogen III decarboxylase (original description: type=protein location=KE343368:359110-359206:359690-359829:360176-360286:360405-360593:360976-361152:+ product=Uroporphyrinogen decarboxylase) &	Coenzyme metabolism.tetrapyrrol biosynthesis.protoporphyrin IX formation.uroporphyrinogen III decarboxylase	l484_012310.p01	420.877	111.537	41.262
W9QNJ2	protoporphyrinogen IX oxidase (original description: type=protein location=KE343864:297710-298009:298399-298502:298615-298774:298959-299130:299246-299326:299431-299578:299867-299951:300091-300279:300420-300821:- product=Protoporphyrinogen oxidase) &	Coenzyme metabolism.tetrapyrrol biosynthesis.protoporphyrin IX formation.protoporphyrinogen IX oxidase	l484_013889.p01	79.6257	41.742	20.2863
W9SI76	catalytic component CRD1 of Mg-protoporphyrin IX monomethylester cyclase complex (original description: type=protein location=KE346217:1692562-1692825:1693157-1693255:1693493-1693820:1693918-1693982:1694714-1695175:- product=Magnesium-protoporphyrin IX monomethyl ester [oxidative] cyclase) &	Coenzyme metabolism.tetrapyrrol biosynthesis.chlorophyll metabolism.Mg-protoporphyrin IX monomethylester cyclase complex.catalytic component CRD1	l484_027977.p01	378.307	332.293	144.057
W9R874	scaffolding component LCAA of Mg-protoporphyrin IX monomethylester cyclase complex (original description: type=protein location=KE344347:672741-672980:673060-673292:673856-674051:+ product=hypothetical protein) &	Coenzyme metabolism.tetrapyrrol biosynthesis.chlorophyll metabolism.Mg-protoporphyrin IX monomethylester cyclase complex.scaffolding component LCAA	l484_022691.p01	99.067	118.66	48.4753
W9RAB8	geranylgeranyl reductase (ChlP) (original description: type=protein location=KE343878:353076-353777:354612-355313:- product=Geranylgeranyl diphosphate reductase) &	Coenzyme metabolism.tetrapyrrol biosynthesis.chlorophyll metabolism.chlorophyll(ide) interconversions.geranylgeranyl reductase (ChlP)	l484_015953.p01	471.247	314.393	108.947
W9S6Y3	isopentenyl diphosphate isomerase (original description: type=protein location=KE346196:354411-354664:354994-355131:355225-355327:356130-356221:356491-356546:357616-357677:- product=Isopentenyl-diphosphate Delta-isomerase II) &	Secondary metabolism.terpenoids.mevalonate pathway.isopentenyl diphosphate isomerase	l484_015140.p01	107.8	67.166	33.5653
W9RMI8	farnesyl diphosphate synthase (original description: type=protein location=KE345280:62225-62335:63312-63336:63464-63579:63970-64056:64166-64282:64371-64459:64562-64613:64764-64859:65055-65099:65206-65295:65384-65455:65726-65854:+ product=Farnesyl pyrophosphate synthase 1) &	Secondary metabolism.terpenoids.isoprenyl diphosphate biosynthesis.farnesyl diphosphate synthase	l484_020204.p01	122.907	39.9143	18.8427
A0A0M4KLL4	chalcone isomerase (original description: type=protein location=KE344969:467784-467957:468397-468404:469498-469725:469955-470113:470228-470330:- product=Chalcone--flavonone isomerase) &	Secondary metabolism.phenolics.flavonoid biosynthesis.flavanones.chalcone isomerase	l484_017264.p01	202.64	156.905	61.243
W9RNM7	aureusidin synthase (original description: type=protein location=KE344870:244471-246285:+ product=Polyphenol oxidase) &	Secondary metabolism.phenolics.flavonoid biosynthesis.aurones.aureusidin synthase	l484_012124.p01	1927	1233.81	897.533
A0A0N7EI22	aureusidin synthase (original description: type=protein location=KE344870:293644-295449:- product=Polyphenol oxidase) &	Secondary metabolism.phenolics.flavonoid biosynthesis.aurones.aureusidin synthase	l484_012131.p01	416.627	206.993	151.933
W9SJU7	betaine-aldehyde dehydrogenase (original description: type=protein location=KE346294:104486-104576:104835-104941:105028-105088:105265-105416:105555-105632:106152-106265:106544-106620:106770-106836:106928-106993:107160-107283:107386-107478:107628-107776:107964-108044:108354-108490:108825-108933:- product=Betaine aldehyde dehydrogenase 1) &	Secondary metabolism.betaines.glycinebetaine biosynthesis.betaine-aldehyde dehydrogenase	l484_004750.p01	107.434	53.5183	84.5887
W9RYX0	large subunit of methylthioalkylmalate isomerase (original description: type=protein location=KE345432:115742-115896:116063-116231:116316-116363:116751-116882:117030-117084:117554-117603:117888-117983:118088-118165:118336-118422:118523-118597:119868-119984:120085-120153:120268-120420:120928-121098:121201-121338:121431-121478:- product=3-isopropylmalate dehydratase) &	Secondary metabolism.glucosinolates.glucosinolate biosynthesis.methylthioalkylmalate isomerase.large subunit	l484_011268.p01	182.02	164.18	63.5557
W9SBU2	copper/zinc superoxide dismutase (original description: type=protein location=KE346037:194959-195030:195117-195201:195492-195525:195690-195743:196026-196101:196260-196291:196383-196478:196599-196638:196747-196808:198392-198677:- product=sodC protein) &	Redox homeostasis.enzymatic reactive oxygen species scavengers.superoxide dismutase activities.copper/zinc superoxide dismutase	l484_011779.p01	1237.97	397.973	228.853
W9RI64	GDP-D-mannose-epimerase (GME) (original description: type=protein location=KE345062:842911-843123:843850-844929:845054-845154:845575-845749:845865-846863:846994-848004:848662-849737:850069-850869:889576-889986:890140-890233:890347-890476:890576-890708:891233-891440:891570-891725:+ product=GDP-mannose 3%2C5-epimerase 1) &	Redox homeostasis.low-molecular-weight scavengers.ascorbate biosynthesis.GDP-D-mannose-epimerase (GME)	l484_024576.p01	486.66	448.553	139.773
W9RKP0	NADPH-dependent thioredoxin reductase (original description: type=protein location=KE345190:43089-43774:44108-44469:45231-45301:+ product=Thioredoxin reductase 2) &	Redox homeostasis.chloroplast redox homeostasis.NADPH-dependent thioredoxin reductase	l484_007054.p01	394.22	250.08	172.91
W9RYA9	M-type thioredoxin (original description: type=protein location=KE345811:1165016-1165335:1166808-1167006:- product=Thioredoxin M3) &	Redox homeostasis.chloroplast redox homeostasis.M-type thioredoxin	l484_027517.p01	122.207	69.5757	49.6657
W9RBZ1	transcriptional repressor (TPL) (original description: type=protein location=KE344562:481576-481655:481776-481955:482081-482194:482282-482440:482904-483081:483166-483292:483395-483504:483603-483771:483948-484057:484189-484258:484373-484446:484548-484643:484726-484821:484971-485098:485223-485457:485542-485703:485788-485889:486015-486161:486383-486493:486589-486768:486853-486981:487059-487154:48734…	Phytohormone action.auxin.perception and signal transduction.transcriptional repressor (TPL)	l484_025714.p01	418.47	163.193	310.747
W9RHS2	BIG auxin transport regulator protein (original description: type=protein location=KE344761:196977-197789:197926-198429:198671-199690:200365-200508:200901-201302:201455-201677:201894-206423:206504-206738:207114-207294:207407-208024:208404-214489:214616-214781:215648-215754:216061-216325:- product=Auxin transport protein BIG) &	Phytohormone action.auxin.transport.polar auxin transport.regulator protein (BIG)	l484_018160.p01	88.074	74.4167	30.4233
W9R139	allene oxidase synthase (AOS) (original description: type=protein location=KE344491:1049641-1050131:1050418-1051441:- product=Allene oxide synthase) &	Phytohormone action.jasmonic acid.biosynthesis.allene oxidase synthase (AOS)	l484_026982.p01	7093.2	4142.4	2139.53
W9RFS9	allene oxidase cyclase (AOC) (original description: type=protein location=KE344145:779241-779484:780018-780541:+ product=Allene oxide cyclase 4) &	Phytohormone action.jasmonic acid.biosynthesis.allene oxidase cyclase (AOC)	l484_022974.p01	109.107	72.4433	14.274
W9SBB1	allene oxidase cyclase (AOC) (original description: type=protein location=KE345260:264877-265278:265528-265649:265778-265997:- product=Allene oxide cyclase 4) &	Phytohormone action.jasmonic acid.biosynthesis.allene oxidase cyclase (AOC)	l484_008669.p01	960.547	642.943	187.94
W9RMA1	linker histone (H1) (original description: type=protein location=KE344838:105315-105977:106062-106250:- product=Histone) &	Chromatin organisation.histones.linker histone (H1)	l484_005755.p01	869.553	320.787	310.69
W9RHQ2	linker histone (H1) (original description: type=protein location=KE345062:745840-746370:746479-746583:- product=Histone) &	Chromatin organisation.histones.linker histone (H1)	l484_024560.p01	615.27	232.643	401.023
W9SJB7	histone (H2A) (original description: type=protein location=KE346351:197266-197472:197568-197789:+ product=Histone H2AX) &	Chromatin organisation.histones.histone (H2A)	l484_020427.p01	369.367	96.8887	45.0903
W9QZM0	histone (H4) (original description: type=protein location=KE344063:33443-33754:- product=Histone H4) &	Chromatin organisation.histones.histone (H4)	l484_001850.p01	21376	10883.7	4746.97
W9QJR4	histone chaperone (NAP) (original description: type=protein location=KE343704:687562-687649:687885-688267:688981-689112:689910-690282:690372-690802:690888-691229:691892-692038:692566-692738:693231-693318:693812-694029:694449-694506:694766-694886:698798-698922:700396-700570:700818-701033:701174-701217:701310-701487:701584-701768:701860-701921:702007-702094:702241-702333:703083-703178:703283-703326…	Chromatin organisation.histone chaperone activities.histone chaperone (NAP)	l484_027294.p01	749.233	141.949	265.097
W9RRE3	histone deacetylase (HDT/HD2) (original description: type=protein location=KE344530:34779-34842:34928-35066:35499-35601:35733-35843:36132-36205:36295-36345:36597-36771:36880-36950:37809-37821:- product=Histone deacetylase HDT1) &	Chromatin organisation.histone modifications.histone deacetylation.HD2 histone deacetylase	l484_003565.p01	87.5763	48.3447	12.9873
W9SW65	class V/Su(var) histone methyltransferase component of histone lysine methylation/demethylation (original description: type=protein location=KE346217:1819876-1822062:- product=Histone-lysine N-methyltransferase%2C H3 lysine-9 specific SUVH1) &	Chromatin organisation.histone modifications.histone lysine methylation.class-V histone methyltransferase (Suvar)	l484_027986.p01	56.3163	25.4563	18.723
W9SW65	methylated DNA binding component SUVH1/3 of SUVH-DNAJ methylation reader complex (original description: type=protein location=KE346217:1819876-1822062:- product=Histone-lysine N-methyltransferase%2C H3 lysine-9 specific SUVH1) &	Chromatin organisation.DNA methylation.RNA-directed DNA methylation (RdDM) pathway.downstream SUVH-DNAJ methylation reader complex.methylated DNA binding component SUVH1/3	l484_027986.p01	56.3163	25.4563	18.723
W9REG6	methylation reader (MBD10-11) (original description: type=protein location=KE344562:957909-958766:960429-960494:- product=Methyl-CpG-binding domain-containing protein 10) &	Chromatin organisation.DNA methylation.cytosine methylation reader activities.methylation reader (MBD10-11)	l484_025778.p01	633.87	404.96	307.383
W9RPL7	sliding clamp protein (PCNA) (original description: type=protein location=KE345330:733498-733816:734476-734628:734716-734813:734956-735177:+ product=Proliferating cell nuclear antigen) &	Cell cycle organisation.DNA replication.elongation.DNA-tracking platform.sliding clamp protein (PCNA)	l484_022083.p01	442.773	26.386	22.0853
W9RAF5	BUB3 spindle assembly checkpoint protein (original description: type=protein location=KE344798:93923-94001:94090-94190:94318-94396:94852-94932:95321-95396:96274-96540:97111-97193:97337-97467:97617-97736:- product=Mitotic checkpoint protein) &	Cell cycle organisation.mitosis and meiosis.sister chromatid separation.spindle assembly checkpoint machinery.checkpoint protein (BUB3)	l484_003684.p01	118.236	37.025	37.549
W9SH04	MAPK-kinase (NQK/ANQ) (original description: type=protein location=KE346180:60806-60931:61551-61958:62280-62417:62852-62952:63926-63993:64743-64804:65147-65197:65351-65466:67499-67724:68608-68745:69936-70062:73583-74857:75443-75473:75568-75705:77282-77395:77794-77878:78015-78149:78631-78855:78951-79133:79326-79549:79842-79887:80055-80147:+ product=Glucan endo-1%2C3-beta-glucosidase 13) &	Cell cycle organisation.cytokinesis.phragmoplast disassembly.NACK-PQR signalling pathway.MAPK-kinase (NQK/ANQ)	l484_006986.p01	149.377	62.4607	79.5387
W9S488	MAP-kinase (NRK/MPK) (original description: type=protein location=KE344952:440022-440194:440307-440487:440925-441242:442141-442278:442807-442936:443039-443280:- product=Mitogen-activated protein kinase-MMK1-like protein) &	Cell cycle organisation.cytokinesis.phragmoplast disassembly.NACK-PQR signalling pathway.MAP-kinase (NRK/MPK)	l484_020377.p01	13.942	2.71337	13.1577
W9QJR4	recombinase (RecA) (original description: type=protein location=KE343704:687562-687649:687885-688267:688981-689112:689910-690282:690372-690802:690888-691229:691892-692038:692566-692738:693231-693318:693812-694029:694449-694506:694766-694886:698798-698922:700396-700570:700818-701033:701174-701217:701310-701487:701584-701768:701860-701921:702007-702094:702241-702333:703083-703178:703283-703326:7034…	Cell cycle organisation.organellar DNA replication.genome stability maintenance.recombinase (RecA)	l484_027294.p01	749.233	141.949	265.097
W9RBJ2	component FtsZ1 of plastid division FtsZ prokaryotic-tubulin filaments (original description: type=protein location=KE344832:209347-209613:210378-210477:210615-210859:211007-211174:211461-211694:211780-212037:+ product=Cell division protein FtsZ-1-like protein) &	Cell cycle organisation.organelle division.plastid division.FtsZ prokaryotic-tubulin filaments.component FtsZ1	l484_014029.p01	601.727	362.52	118.487
W9RI64	component MED14 of tail module of MEDIATOR transcription co-activator complex (original description: type=protein location=KE345062:842911-843123:843850-844929:845054-845154:845575-845749:845865-846863:846994-848004:848662-849737:850069-850869:889576-889986:890140-890233:890347-890476:890576-890708:891233-891440:891570-891725:+ product=GDP-mannose 3%2C5-epimerase 1) &	RNA biosynthesis.RNA polymerase II-dependent transcription.MEDIATOR transcription co-activator complex.tail module.component MED14	l484_024576.p01	486.66	448.553	139.773
W9QSY7	R-loop reader protein (ALBA1/2) (original description: type=protein location=KE344110:217539-217661:217797-217845:218321-218383:218481-218545:218905-219000:+ product=Uncharacterized protein) &	RNA biosynthesis.RNA polymerase II-dependent transcription.transcription termination.R-loop removal.R-loop reader protein (ALBA1/2)	l484_022390.p01	87.866	31.5383	18.88
W9REJ1	R-loop reader protein (ALBA1/2) (original description: type=protein location=KE344562:1143563-1143658:1143821-1143885:1143969-1144031:1144698-1144746:1144939-1145055:- product=Uncharacterized protein) &	RNA biosynthesis.RNA polymerase II-dependent transcription.transcription termination.R-loop removal.R-loop reader protein (ALBA1/2)	l484_025803.p01	315.69	94.818	107.922
W9RLX2	transcription factor (bZIP) (original description: type=protein location=KE345262:414673-415278:416248-416358:417435-417506:418138-418167:421211-421387:421787-421813:422891-422939:423627-424128:424419-424500:424924-424992:+ product=60S ribosomal protein L10) &	RNA biosynthesis.transcriptional regulation.bZIP transcription factor superfamily.transcription factor (bZIP)	l484_024157.p01	724.597	258.693	382.95
W9S7E2	transcription factor (AS2/LOB) (original description: type=protein location=KE345785:53703-53855:54737-55106:57655-57765:59161-59273:59363-59598:59850-60539:65935-66106:+ product=Arginine/serine-rich-splicing factor RSP40) &	RNA biosynthesis.transcriptional regulation.transcription factor (AS2/LOB)	l484_015733.p01	103.326	22.0843	6.45283
W9RBZ1	transcriptional co-repressor (TPL/TPR) (original description: type=protein location=KE344562:481576-481655:481776-481955:482081-482194:482282-482440:482904-483081:483166-483292:483395-483504:483603-483771:483948-484057:484189-484258:484373-484446:484548-484643:484726-484821:484971-485098:485223-485457:485542-485703:485788-485889:486015-486161:486383-486493:486589-486768:486853-486981:487059-48715…	RNA biosynthesis.transcriptional regulation.transcriptional repression.transcriptional co-repressor (TPL/TPR)	l484_025714.p01	418.47	163.193	310.747
W9RBV5	component RPP25/POP6 | RPP20/POP7 of RNA-dependent RNase P complex (original description: type=protein location=KE344844:388906-389028:389948-390028:390132-390220:390322-390396:390524-390585:390786-390845:391227-391418:391982-392058:+ product=Alba-like protein C9orf23-like protein) &	RNA processing.ribonuclease activities.RNA-dependent RNase P complex.component RPP25/POP6|RPP20/POP7	l484_014323.p01	435.997	183.283	82.285
W9SB58	component RPP25/POP6 | RPP20/POP7 of RNA-dependent RNase P complex (original description: type=protein location=KE346013:304638-304760:305464-305544:305633-305721:305903-305977:306101-306207:306337-306446:306534-306593:306717-306875:+ product=Alba-like protein C9orf23-like protein) &	RNA processing.ribonuclease activities.RNA-dependent RNase P complex.component RPP25/POP6|RPP20/POP7	l484_015196.p01	128.487	61.854	114.434
W9RKR0	ribonuclease (TSN) (original description: type=protein location=KE344787:100632-100807:100967-101033:101129-101242:101380-101484:101959-102165:102319-102528:102615-102722:102975-103142:103239-103436:103576-103920:104012-104242:104325-104513:104586-104666:104747-104941:105988-106365:107016-107204:+ product=nuclease domain-containing protein 1) &	RNA processing.ribonuclease activities.ribonuclease (TSN)	l484_011603.p01	494.717	110.585	25.2013
W9QWZ5	pre-mRNA-processing protein (PRP39) (original description: type=protein location=KE343920:94497-94667:96410-96505:98067-98175:98714-99136:99432-99535:99699-99928:100600-100767:100978-101371:101836-101979:102494-102577:102735-102851:103436-103516:103646-103795:104102-104404:104609-104734:105061-105165:+ product=Pre-mRNA-processing factor 39) &	RNA processing.pre-mRNA splicing.U2-type-intron-specific major spliceosome.U1 small nuclear ribonucleoprotein particle (snRNP).accessory protein activities.pre-mRNA-processing protein (PRP39)	l484_015868.p01	98.906	40.044	53.9023
W9S9M5	protein factor U2A of U2 small nuclear ribonucleoprotein particle (snRNP) (original description: type=protein location=KE346296:88116-88196:90453-90626:90737-90787:91974-92156:92252-92457:92976-93105:93231-93271:93384-93465:- product=U2 small nuclear ribonucleoprotein A%27) &	RNA processing.pre-mRNA splicing.U2-type-intron-specific major spliceosome.U2 small nuclear ribonucleoprotein particle (snRNP).protein factor (U2A)	l484_004697.p01	236.627	45.1417	35.7273
W9SAG2	component SF3A1 of splicing factor 3A complex (original description: type=protein location=KE346319:287996-288428:290013-290044:290211-290245:290778-291033:291137-293299:- product=putative splicing factor 3A subunit 1) &	RNA processing.pre-mRNA splicing.U2-type-intron-specific major spliceosome.U2 small nuclear ribonucleoprotein particle (snRNP).splicing factor 3A complex.component SF3A1	l484_014978.p01	19.7353	9.52643	14.0987
W9R928	component SF3B4 of splicing factor 3B complex (original description: type=protein location=KE344374:269887-270398:270681-270774:277788-277874:278516-278581:278676-278738:278888-278944:279085-279173:280425-280473:280620-280724:- product=Splicing factor 3B subunit 4) &	RNA processing.pre-mRNA splicing.U2-type-intron-specific major spliceosome.U2 small nuclear ribonucleoprotein particle (snRNP).splicing factor 3B complex.component SF3B4	l484_014619.p01	49.2127	18.196	23.7127
W9RB21	component Sm-B of U1/U2/U4/U5-associated Sm accessory ribonucleoprotein complex (original description: type=protein location=KE343890:551593-552468:+ product=hypothetical protein) &	RNA processing.pre-mRNA splicing.U1/U2/U4/U5-associated Sm accessory ribonucleoprotein complex.component Sm-B	l484_019349.p01	223.853	148.763	57.781
W9RJ38	component Sm-D3 of U1/U2/U4/U5-associated Sm accessory ribonucleoprotein complex (original description: type=protein location=KE344284:623125-623283:624070-624122:624205-624271:624373-624429:624703-624762:+ product=hypothetical protein) &	RNA processing.pre-mRNA splicing.U1/U2/U4/U5-associated Sm accessory ribonucleoprotein complex.component Sm-D3	l484_024844.p01	185.89	109.518	33.7047
W9RGQ3	component Sm-G of U1/U2/U4/U5-associated Sm accessory ribonucleoprotein complex (original description: type=protein location=KE344192:170299-170358:170471-170592:171489-171511:171702-171736:- product=hypothetical protein) &	RNA processing.pre-mRNA splicing.U1/U2/U4/U5-associated Sm accessory ribonucleoprotein complex.component Sm-G	l484_019147.p01	274.567	141.429	80.6247
W9QQ07	component MAC3 of non-snRNP MOS4-associated complex (original description: type=protein location=KE343634:141277-141442:141725-141810:142953-143024:143292-143354:143771-143857:144588-144729:144828-144946:145134-145250:145379-145474:145621-145680:145890-145964:146665-146769:147140-147256:147338-147415:147495-147591:147872-147923:148861-148931:149093-149208:+ product=U-box domain-containing protein…	RNA processing.pre-mRNA splicing.spliceosome-associated non-snRNP MOS4-associated complex (MAC).core components.component MAC3	l484_005710.p01	141.013	49.0133	52.108
W9S4L6	SR30/34 RNA splicing factor (original description: type=protein location=KE345636:17648-17816:20147-20252:20342-20429:20657-20693:20808-20909:20988-21103:21195-21251:21355-21407:21673-21730:21928-21974:22053-22161:22247-22321:22391-22456:22829-22915:- product=Pre-mRNA-splicing factor SF2) &	RNA processing.pre-mRNA splicing.spliceosome-associated non-snRNP factor activities.splicing factor (SR30|34)	l484_006187.p01	251.717	87.2013	55.925
W9S7E2	RS31/40/41 RNA splicing factor (original description: type=protein location=KE345785:53703-53855:54737-55106:57655-57765:59161-59273:59363-59598:59850-60539:65935-66106:+ product=Arginine/serine-rich-splicing factor RSP40) &	RNA processing.pre-mRNA splicing.spliceosome-associated non-snRNP factor activities.splicing factor (RS31|40|41)	l484_015733.p01	103.326	22.0843	6.45283
W9RD44	RSZ21/22 RNA splicing factor (original description: type=protein location=KE344869:1789036-1789118:1789266-1789391:1789628-1789737:1790126-1790363:1790541-1790629:1790902-1790990:- product=Serine/arginine-rich splicing factor 7) &	RNA processing.pre-mRNA splicing.spliceosome-associated non-snRNP factor activities.splicing factor (RSZ21|22)	l484_027802.p01	326.363	33.5457	98.7657
W9RFT1	RSZ32/33 RNA splicing factor (original description: type=protein location=KE344969:298172-298589:298771-298854:298959-299155:299329-299424:299610-299649:300316-300422:- product=Serine/arginine-rich splicing factor 4) &	RNA processing.pre-mRNA splicing.spliceosome-associated non-snRNP factor activities.splicing factor (RSZ32|33)	l484_017255.p01	53.9063	19.6483	11.0978
W9S9U8	NSR RNA splicing regulator (original description: type=protein location=KE345942:109528-109631:111082-111163:111307-111393:111481-111711:111844-111965:112810-112903:- product=hypothetical protein) &	RNA processing.pre-mRNA splicing.spliceosome-associated non-snRNP factor activities.splicing regulator (NSR)	l484_011845.p01	127.82	73.2927	44.3193
W9RQF9	RNA helicase (Sub2) (original description: type=protein location=KE344949:49260-49375:49745-49898:50037-50105:50463-50505:50598-50770:50855-51086:51203-51297:51917-51973:52058-52242:53840-53984:54763-54846:54928-54991:55127-55266:+ product=DEAD-box ATP-dependent RNA helicase 56) &	RNA processing.pre-mRNA splicing.spliceosome assembly and disassembly.RNA helicase activities.RNA helicase (Sub2)	l484_011633.p01	1032.4	613.48	231.233
W9QKF3	RNA chaperone (CSP) (original description: type=protein location=KE343721:165690-166277:+ product=Glycine-rich protein 2b) &	RNA processing.RNA chaperone activities.RNA chaperone (CSP)	l484_024979.p01	393.227	66.472	64.742
W9QGZ6	RNA chaperone (RZ1|GR-RBP) (original description: type=protein location=KE343604:261565-261622:265329-265429:265700-266092:+ product=Glycine-rich RNA-binding protein 7) &	RNA processing.RNA chaperone activities.RNA chaperone (RZ1|GR-RBP)	l484_018550.p01	1117.37	366.23	341.947
W9S1W5	mRNA endoribonuclease (G3BP) (original description: type=protein location=KE345474:552792-553049:553560-553863:553979-554214:554317-554494:554749-554870:554970-555032:555357-555420:555586-555827:+ product=Putative G3BP-like protein) &	RNA processing.mRNA sequestration.mRNA endoribonuclease (G3BP)	l484_019077.p01	16.5917	7.4574	11.3387
W9QQ20	mRNA-binding regulatory factor (RBP45/47) (original description: type=protein location=KE343994:416741-417034:417668-418142:419393-419448:419525-419655:419755-419851:419940-420107:421137-421186:422379-422739:+ product=Polyadenylate-binding protein RBP45) &	RNA processing.mRNA sequestration.mRNA-binding regulatory factor (RBP45/47)	l484_017833.p01	707.497	234.247	173.9
W9SJ04	pri-miRNA recruitment factor (STV1) (original description: type=protein location=KE346347:166175-166293:166319-166405:166617-166692:166781-166882:167134-167282:167600-167756:+ product=hypothetical protein) &	RNA processing.mRNA silencing.miRNA pathway.pri-miRNA recruitment factor (STV1)	l484_010561.p01	1188.37	299.51	98.0533
W9S960	mRNA-binding adaptor component ALY/Tho4 of TREX/THO mRNP trafficking complex (original description: type=protein location=KE345919:1187711-1187945:1189064-1189114:1189880-1190067:1190894-1190962:1191051-1191183:1191460-1191683:- product=RNA and export factor-binding protein 2) &	RNA processing.messenger ribonucleoparticle (mRNP) export.TREX/THO mRNP trafficking complex.mRNA-binding adaptor component ALY/Tho4	l484_027188.p01	112.407	15.778	11.1723
W9RQF9	helicase component UAP56 of TREX/THO mRNP trafficking complex (original description: type=protein location=KE344949:49260-49375:49745-49898:50037-50105:50463-50505:50598-50770:50855-51086:51203-51297:51917-51973:52058-52242:53840-53984:54763-54846:54928-54991:55127-55266:+ product=DEAD-box ATP-dependent RNA helicase 56) &	RNA processing.messenger ribonucleoparticle (mRNP) export.TREX/THO mRNP trafficking complex.helicase component UAP56	l484_011633.p01	1032.4	613.48	231.233
W9RRE1	RNA editing factor (ORRM) (original description: type=protein location=KE345513:79628-80140:80588-80694:80984-81052:81145-81289:- product=Glycine-rich RNA-binding protein 2) &	RNA processing.organelle machinery.RNA editing.RNA editing factor (ORRM-type)	l484_007114.p01	618.96	438.37	275.763
W9RV57	RNA editing factor (CP31) (original description: type=protein location=KE345160:168979-169041:169223-169504:170490-170591:170683-171195:- product=31 kDa ribonucleoprotein) &	RNA processing.organelle machinery.RNA editing.plastidial RNA editing factor activities (PPR-type).RNA editing factor (CP31)	l484_018949.p01	2161.4	1477.4	746.4
W9R5T2	rDNA chromatin transcription factor (NCL) (original description: type=protein location=KE344222:297711-297743:297858-297891:298367-298554:298681-298812:298941-299033:299125-299205:299337-299438:299552-299662:299792-299941:300046-300150:300257-300352:300538-300600:300684-300769:300828-300960:301053-301144:301307-301400:301506-301597:302195-302445:302671-302699:+ product=hypothetical protein) &	Protein biosynthesis.ribosome biogenesis.rRNA biosynthesis.rRNA transcription.rDNA chromatin transcription factor (NCL)	l484_018090.p01	213.51	83.869	159.277
W9S8K9	snoRNP scaffold component Nop56 of snoRNP rRNA methylation complex (original description: type=protein location=KE345144:38221-38561:38776-38910:39025-39173:39282-39534:39630-39817:40078-40235:40388-40602:41835-42039:- product=hypothetical protein) &	Protein biosynthesis.ribosome biogenesis.rRNA biosynthesis.post-transcriptional rRNA modification.methylation.C/D small nucleolar ribonucleoprotein (snoRNP) rRNA methylation complex.snoRNP scaffold component Nop56	l484_002679.p01	247.957	31.6531	18.7877
W9R469	snoRNP scaffold component Nop58 of snoRNP rRNA methylation complex (original description: type=protein location=KE344566:275369-275749:276052-276549:276647-276847:276934-277098:277242-277421:277680-277721:277944-278021:- product=hypothetical protein) &	Protein biosynthesis.ribosome biogenesis.rRNA biosynthesis.post-transcriptional rRNA modification.methylation.C/D small nucleolar ribonucleoprotein (snoRNP) rRNA methylation complex.snoRNP scaffold component Nop58	l484_010238.p01	130.443	36.549	41.876
W9S5Y9	component RPL3 of LSU proteome component (original description: type=protein location=KE345715:94204-94253:94689-94786:95458-95568:95717-96021:96219-96628:96718-96976:+ product=60S ribosomal protein L3) &	Protein biosynthesis.ribosome biogenesis.large ribosomal subunit (LSU).LSU proteome.component RPL3	l484_004471.p01	3627.57	1557.9	1898.27
W9S2S7	component RPL4 of LSU proteome component (original description: type=protein location=KE344899:13994-14107:14925-16037:- product=60S ribosomal protein L4) &	Protein biosynthesis.ribosome biogenesis.large ribosomal subunit (LSU).LSU proteome.component RPL4	l484_003849.p01	5639.27	2855.2	2245.77
W9RF78	component RPL5 of LSU proteome component (original description: type=protein location=KE344952:453876-453984:454240-454409:454502-454636:454778-454894:454999-455078:455206-455332:455650-455732:455833-455902:456407-456433:- product=60S ribosomal protein L5) &	Protein biosynthesis.ribosome biogenesis.large ribosomal subunit (LSU).LSU proteome.component RPL5	l484_020380.p01	2026.23	1260.57	722.683
W9QJ02	component RPL6 of LSU proteome component (original description: type=protein location=KE343687:199206-199409:199487-199672:201840-201986:202184-202365:203265-203371:203464-203720:- product=60S ribosomal protein L6) &	Protein biosynthesis.ribosome biogenesis.large ribosomal subunit (LSU).LSU proteome.component RPL6	l484_013925.p01	1228.2	495.347	900.173
W9SWB4	component RPL6 of LSU proteome component (original description: type=protein location=KE346217:2955742-2956001:2956107-2956213:2956929-2957110:2957307-2957462:+ product=60S ribosomal protein L6) &	Protein biosynthesis.ribosome biogenesis.large ribosomal subunit (LSU).LSU proteome.component RPL6	l484_028056.p01	370.97	161.807	149.507
W9RJF5	component RPL7 of LSU proteome component (original description: type=protein location=KE344827:198444-198659:198746-198848:198935-199014:199558-199615:199695-199792:199879-200055:- product=60S ribosomal protein L7-4) &	Protein biosynthesis.ribosome biogenesis.large ribosomal subunit (LSU).LSU proteome.component RPL7	l484_020085.p01	739.99	205.9	61.0993
W9RQ76	component RPL7 of LSU proteome component (original description: type=protein location=KE345361:74785-75000:75200-75302:75412-75491:75719-75776:75878-75975:76077-76253:- product=60S ribosomal protein L7-2) &	Protein biosynthesis.ribosome biogenesis.large ribosomal subunit (LSU).LSU proteome.component RPL7	l484_002318.p01	88.1853	34.1867	20.5953
W9RR53	component RPL7 of LSU proteome component (original description: type=protein location=KE345484:13905-14048:14571-14747:14965-15062:15149-15206:15929-16008:16094-16196:16285-16500:+ product=60S ribosomal protein L7-4) &	Protein biosynthesis.ribosome biogenesis.large ribosomal subunit (LSU).LSU proteome.component RPL7	l484_003162.p01	2461.5	949.68	369.39
W9SIL9	component RPL7a of LSU proteome component (original description: type=protein location=KE346338:301445-301576:301698-301790:301892-302020:302134-302303:302831-303032:303134-303181:303216-303314:- product=hypothetical protein) &	Protein biosynthesis.ribosome biogenesis.large ribosomal subunit (LSU).LSU proteome.component RPL7a	l484_010806.p01	1492.57	860.297	625.227
W9T0U7	component RPL8 of LSU proteome component (original description: type=protein location=KE346358:1170640-1171079:1171873-1172215:+ product=60S ribosomal protein L8) &	Protein biosynthesis.ribosome biogenesis.large ribosomal subunit (LSU).LSU proteome.component RPL8	l484_026700.p01	1350.53	709.36	607.523
W9SMP3	component RPL9 of LSU proteome component (original description: type=protein location=KE626005:518-604:760-882:2221-2595:- product=60S ribosomal protein L9) &	Protein biosynthesis.ribosome biogenesis.large ribosomal subunit (LSU).LSU proteome.component RPL9	l484_000672.p01	3235.2	1859.2	1058.93
W9RLX2	component RPL10 of LSU proteome component (original description: type=protein location=KE345262:414673-415278:416248-416358:417435-417506:418138-418167:421211-421387:421787-421813:422891-422939:423627-424128:424419-424500:424924-424992:+ product=60S ribosomal protein L10) &	Protein biosynthesis.ribosome biogenesis.large ribosomal subunit (LSU).LSU proteome.component RPL10	l484_024157.p01	724.597	258.693	382.95
W9RSX6	component RPL11 of LSU proteome component (original description: type=protein location=KE345061:18393-18470:20521-20628:20752-20794:21444-21639:21932-22130:+ product=60S ribosomal protein L11-2) &	Protein biosynthesis.ribosome biogenesis.large ribosomal subunit (LSU).LSU proteome.component RPL11	l484_021351.p01	1669.03	1052.91	788.907
W9R6G5	component RPL12 of LSU proteome component (original description: type=protein location=KE344650:60343-60843:+ product=60S ribosomal protein L12) &	Protein biosynthesis.ribosome biogenesis.large ribosomal subunit (LSU).LSU proteome.component RPL12	l484_007651.p01	887.72	365.05	292.11
W9RJ94	component RPL13 of LSU proteome component (original description: type=protein location=KE345104:83447-83555:83662-83795:84038-84196:84280-84501:+ product=60S ribosomal protein L13-2) &	Protein biosynthesis.ribosome biogenesis.large ribosomal subunit (LSU).LSU proteome.component RPL13	l484_004330.p01	966.71	425.677	510.263
W9RXW8	component RPL13a of LSU proteome component (original description: type=protein location=KE345804:132913-133184:133272-133348:133597-133714:134111-134227:134354-134441:134573-134716:+ product=60S ribosomal protein L13a-4) &	Protein biosynthesis.ribosome biogenesis.large ribosomal subunit (LSU).LSU proteome.component RPL13a	l484_021592.p01	1155.57	511.03	423.79
W9S451	component RPL13a of LSU proteome component (original description: type=protein location=KE346047:93081-93224:94034-94121:94253-94369:94469-94740:- product=60S ribosomal protein L13a-3) &	Protein biosynthesis.ribosome biogenesis.large ribosomal subunit (LSU).LSU proteome.component RPL13a	l484_003050.p01	99.75	33.427	23.765
W9RES9	component RPL14 of LSU proteome component (original description: type=protein location=KE344092:18749-18871:20498-20610:20748-20877:21143-21244:21379-21381:- product=60S ribosomal protein L14-2) &	Protein biosynthesis.ribosome biogenesis.large ribosomal subunit (LSU).LSU proteome.component RPL14	l484_005925.p01	268.09	128.009	191.397
W9RUD0	component RPL14 of LSU proteome component (original description: type=protein location=KE345093:251550-251654:252308-252394:252506-252646:252961-253014:+ product=60S ribosomal protein L14-2) &	Protein biosynthesis.ribosome biogenesis.large ribosomal subunit (LSU).LSU proteome.component RPL14	l484_011723.p01	478.997	203.803	203.837
W9SEC6	component RPL15 of LSU proteome component (original description: type=protein location=KE345347:612792-612886:613383-613569:614152-614349:614452-614697:+ product=60S ribosomal protein L15) &	Protein biosynthesis.ribosome biogenesis.large ribosomal subunit (LSU).LSU proteome.component RPL15	l484_024083.p01	607.31	292.807	201.91
W9RMB6	component RPL17 of LSU proteome component (original description: type=protein location=KE345283:12429-12497:12589-12656:12743-12845:12929-13159:13696-13736:14002-14038:14488-14547:- product=60S ribosomal protein L17-2) &	Protein biosynthesis.ribosome biogenesis.large ribosomal subunit (LSU).LSU proteome.component RPL17	l484_005498.p01	1449.2	574.647	547.903
W9QQ74	component RPL18 of LSU proteome component (original description: type=protein location=KE343530:159771-159803:160923-161012:161123-161251:161399-161581:162106-162264:+ product=60S ribosomal protein L18-3) &	Protein biosynthesis.ribosome biogenesis.large ribosomal subunit (LSU).LSU proteome.component RPL18	l484_011109.p01	371.67	177.998	162.023
W9SDB5	component RPL19 of LSU proteome component (original description: type=protein location=KE345992:57408-57432:57521-57567:57735-58048:58141-58263:58971-59082:- product=60S ribosomal protein L19-2) &	Protein biosynthesis.ribosome biogenesis.large ribosomal subunit (LSU).LSU proteome.component RPL19	l484_005240.p01	1182.6	485.03	397.99
W9RQ16	component RPL21 of LSU proteome component (original description: type=protein location=KE344921:87322-87579:88526-88762:- product=60S ribosomal protein L21-2) &	Protein biosynthesis.ribosome biogenesis.large ribosomal subunit (LSU).LSU proteome.component RPL21	l484_007317.p01	1410.67	615.233	1064.63
W9S4M4	component RPL22 of LSU proteome component (original description: type=protein location=KE345636:170832-171061:171617-171761:+ product=60S ribosomal protein L22-2) &	Protein biosynthesis.ribosome biogenesis.large ribosomal subunit (LSU).LSU proteome.component RPL22	l484_006198.p01	168.79	50.704	37.195
W9QTY3	component RPL22 of LSU proteome component (original description: type=protein location=KE619048:3110-3339:4164-4308:+ product=60S ribosomal protein L22-2) &	Protein biosynthesis.ribosome biogenesis.large ribosomal subunit (LSU).LSU proteome.component RPL22	l484_000548.p01	704.73	257.803	371.243
W9QQ03	component RPL23 of LSU proteome component (original description: type=protein location=KE343634:73510-73592:73743-73784:74950-75234:75830-75842:- product=60S ribosomal protein L23) &	Protein biosynthesis.ribosome biogenesis.large ribosomal subunit (LSU).LSU proteome.component RPL23	l484_005704.p01	306.6	139.587	172.48
W9SJ04	component RPL24 of LSU proteome component (original description: type=protein location=KE346347:166175-166293:166319-166405:166617-166692:166781-166882:167134-167282:167600-167756:+ product=hypothetical protein) &	Protein biosynthesis.ribosome biogenesis.large ribosomal subunit (LSU).LSU proteome.component RPL24	l484_010561.p01	1188.37	299.51	98.0533
W9RTX6	component RPL27a of LSU proteome component (original description: type=protein location=KE645895:315-755:+ product=hypothetical protein) &	Protein biosynthesis.ribosome biogenesis.large ribosomal subunit (LSU).LSU proteome.component RPL27a	l484_000089.p01	693.04	295.05	347.473
W9R189	component RPL28 of LSU proteome component (original description: type=protein location=KE343549:175631-175771:176230-176393:176734-176881:- product=60S ribosomal protein L28-2) &	Protein biosynthesis.ribosome biogenesis.large ribosomal subunit (LSU).LSU proteome.component RPL28	l484_008119.p01	2037.43	791	975.553
W9R537	component RPL30 of LSU proteome component (original description: type=protein location=KE344194:517248-517268:517495-517600:518087-518188:518779-518847:518951-518991:+ product=60S ribosomal protein L30) &	Protein biosynthesis.ribosome biogenesis.large ribosomal subunit (LSU).LSU proteome.component RPL30	l484_022535.p01	396.823	122.66	106.005
W9QLF2	component RPL31 of LSU proteome component (original description: type=protein location=KE343348:14015-14097:14842-15118:+ product=60S ribosomal protein L31) &	Protein biosynthesis.ribosome biogenesis.large ribosomal subunit (LSU).LSU proteome.component RPL31	l484_005476.p01	370.793	164.37	201.59
W9R6B8	component RPL32 of LSU proteome component (original description: type=protein location=KE344357:462433-462562:462655-462836:464009-464098:- product=60S ribosomal protein L32-1) &	Protein biosynthesis.ribosome biogenesis.large ribosomal subunit (LSU).LSU proteome.component RPL32	l484_015657.p01	44.926	5.29917	20.003
W9RRS6	component RPL34 of LSU proteome component (original description: type=protein location=KE345532:39995-40073:40172-40251:40919-41028:41113-41206:+ product=60S ribosomal protein L34) &	Protein biosynthesis.ribosome biogenesis.large ribosomal subunit (LSU).LSU proteome.component RPL34	l484_005014.p01	753.553	369.007	310.807
W9RFN5	component RPL35a of LSU proteome component (original description: type=protein location=KE344673:505005-505072:505220-505448:505570-505611:+ product=60S ribosomal protein L35a-3) &	Protein biosynthesis.ribosome biogenesis.large ribosomal subunit (LSU).LSU proteome.component RPL35a	l484_025953.p01	469.737	291.667	125.137
W9SA24	component RPL36 of LSU proteome component (original description: type=protein location=KE345856:181146-181176:181272-181471:181727-181831:182202-182256:182506-182651:- product=60S ribosomal protein L36-2) &	Protein biosynthesis.ribosome biogenesis.large ribosomal subunit (LSU).LSU proteome.component RPL36	l484_006513.p01	537.13	297.347	187.097
W9RHP1	component RPL36a of LSU proteome component (original description: type=protein location=KE344222:365867-365926:366026-366100:366211-366390:371845-371958:372056-372544:372870-373334:- product=60S ribosomal protein L44) &	Protein biosynthesis.ribosome biogenesis.large ribosomal subunit (LSU).LSU proteome.component RPL36a	l484_018099.p01	530.28	170.697	211.433
W9RMX2	component RPL38 of LSU proteome component (original description: type=protein location=KE344947:98424-98544:98986-99041:99501-99684:100275-100387:+ product=60S ribosomal protein L38) &	Protein biosynthesis.ribosome biogenesis.large ribosomal subunit (LSU).LSU proteome.component RPL38	l484_005586.p01	674.497	101.707	72.1393
W9R644	component RPP0 of LSU proteome component (original description: type=protein location=KE344356:1048505-1048648:1048743-1049135:1049229-1049327:1049804-1049872:1049977-1050234:- product=60S acidic ribosomal protein P0) &	Protein biosynthesis.ribosome biogenesis.large ribosomal subunit (LSU).LSU proteome.component RPP0	l484_026391.p01	1491.13	575.46	678.083
W9QTA2	component RPP2 of LSU proteome component (original description: type=protein location=KE344107:216997-217023:217122-217357:217883-217970:- product=60S acidic ribosomal protein P2B) &	Protein biosynthesis.ribosome biogenesis.large ribosomal subunit (LSU).LSU proteome.component RPP2	l484_009000.p01	301.94	299.193	96.942
W9SDZ4	component RPP3 of LSU proteome component (original description: type=protein location=KE346156:241177-241344:241986-242183:- product=60S acidic ribosomal protein P3-2) &	Protein biosynthesis.ribosome biogenesis.large ribosomal subunit (LSU).LSU proteome.component RPP3	l484_009210.p01	393.567	178.153	99.6847
W9RF52	component RPSa of SSU proteome (original description: type=protein location=KE344948:108870-108970:109090-109306:109426-109623:109726-109988:110486-110633:- product=40S ribosomal protein SA) &	Protein biosynthesis.ribosome biogenesis.small ribosomal subunit (SSU).SSU proteome.component RPSa	l484_003583.p01	1839	726.54	385.233
W9RN56	component RPSa of SSU proteome (original description: type=protein location=KE344952:251912-252038:252478-252808:253132-253418:253507-253646:+ product=40S ribosomal protein SA) &	Protein biosynthesis.ribosome biogenesis.small ribosomal subunit (SSU).SSU proteome.component RPSa	l484_020343.p01	910.623	387.967	524.097
W9QVZ3	component RPS2 of SSU proteome (original description: type=protein location=KE344238:123067-123729:124319-124480:+ product=40S ribosomal protein S2-4) &	Protein biosynthesis.ribosome biogenesis.small ribosomal subunit (SSU).SSU proteome.component RPS2	l484_005567.p01	2968.63	1267.6	1280.53
W9RRF5	component RPS3 of SSU proteome (original description: type=protein location=KE345515:53974-54003:54104-54251:54476-54647:55465-55519:55603-55734:55843-55998:56308-56463:+ product=40S ribosomal protein S3-3) &	Protein biosynthesis.ribosome biogenesis.small ribosomal subunit (SSU).SSU proteome.component RPS3	l484_002613.p01	1819.3	707.463	855.31
W9QKG7	component RPS3a of SSU proteome (original description: type=protein location=KE343715:30798-30808:30936-30983:31126-31231:31897-32034:32138-32323:32420-32620:32815-32913:+ product=40S ribosomal protein S3a) &	Protein biosynthesis.ribosome biogenesis.small ribosomal subunit (SSU).SSU proteome.component RPS3a	l484_006165.p01	2778.4	970.86	507.11
W9QN52	component RPS4 of SSU proteome (original description: type=protein location=KE343432:88470-88589:89126-89203:89307-89487:89611-89655:89889-89986:90264-90698:+ product=40S ribosomal protein S4) &	Protein biosynthesis.ribosome biogenesis.small ribosomal subunit (SSU).SSU proteome.component RPS4	l484_006934.p01	2705.8	1435.77	687.723
W9RL14	component RPS5 of SSU proteome (original description: type=protein location=KE344869:1965550-1965604:1965765-1965968:1966071-1966342:1967082-1967165:- product=40S ribosomal protein S5) &	Protein biosynthesis.ribosome biogenesis.small ribosomal subunit (SSU).SSU proteome.component RPS5	l484_027816.p01	2409.63	1102.56	989.773
W9R7J6	component RPS7 of SSU proteome (original description: type=protein location=KE344319:187609-187728:187893-188075:188518-188641:188727-188800:188894-188968:- product=40S ribosomal protein S7) &	Protein biosynthesis.ribosome biogenesis.small ribosomal subunit (SSU).SSU proteome.component RPS7	l484_019950.p01	1896.13	675.703	358.04
W9R491	component RPS8 of SSU proteome (original description: type=protein location=KE344564:258304-258359:258452-258788:259434-259612:259941-260016:+ product=40S ribosomal protein S8) &	Protein biosynthesis.ribosome biogenesis.small ribosomal subunit (SSU).SSU proteome.component RPS8	l484_009528.p01	2687.87	1375.77	413.057
W9QV98	component RPS9 of SSU proteome (original description: type=protein location=KE343837:151591-151618:152060-152441:153260-153449:+ product=40S ribosomal protein S9-2) &	Protein biosynthesis.ribosome biogenesis.small ribosomal subunit (SSU).SSU proteome.component RPS9	l484_006534.p01	404.963	188.35	307.18
W9QQ56	component RPS9 of SSU proteome (original description: type=protein location=KE343969:67647-67830:68318-68699:69437-69518:70245-70412:- product=40S ribosomal protein S9-2) &	Protein biosynthesis.ribosome biogenesis.small ribosomal subunit (SSU).SSU proteome.component RPS9	l484_005300.p01	1414.17	732.437	520.273
W9QS28	component RPS10 of SSU proteome (original description: type=protein location=KE343612:53759-53770:53798-53846:53953-54232:54754-54883:55189-55371:+ product=hypothetical protein) &	Protein biosynthesis.ribosome biogenesis.small ribosomal subunit (SSU).SSU proteome.component RPS10	l484_024224.p01	1629.03	661.11	223.087
W9S011	component RPS11 of SSU proteome (original description: type=protein location=KE344823:192998-193035:195232-195370:195486-195526:195721-195821:196608-196752:197035-197125:+ product=40S ribosomal protein S11) &	Protein biosynthesis.ribosome biogenesis.small ribosomal subunit (SSU).SSU proteome.component RPS11	l484_008524.p01	232.287	94.4647	138.383
W9RRR7	component RPS13 of SSU proteome (original description: type=protein location=KE345011:65479-65501:65616-65688:65783-65921:66284-66471:+ product=40S ribosomal protein S13) &	Protein biosynthesis.ribosome biogenesis.small ribosomal subunit (SSU).SSU proteome.component RPS13	l484_004363.p01	1706.7	730.337	471.773
W9SH92	component RPS14 of SSU proteome (original description: type=protein location=KE346191:572338-572344:572492-572566:573031-573110:573614-573736:573858-573903:574209-574294:574497-574626:575044-575097:575616-575848:+ product=40S ribosomal protein S14-3) &	Protein biosynthesis.ribosome biogenesis.small ribosomal subunit (SSU).SSU proteome.component RPS14	l484_021684.p01	43.7947	13.3923	25.25
W9S6T6	component RPS14 of SSU proteome (original description: type=protein location=KE346191:579353-579595:579713-579758:580062-580147:580369-580498:581208-581261:581643-581707:+ product=40S ribosomal protein S14-3) &	Protein biosynthesis.ribosome biogenesis.small ribosomal subunit (SSU).SSU proteome.component RPS14	l484_021686.p01	1462	672.21	747.61
W9QE04	component RPS15 of SSU proteome (original description: type=protein location=KE343450:366420-366668:367958-368015:368152-368300:368413-368415:- product=40S ribosomal protein S15) &	Protein biosynthesis.ribosome biogenesis.small ribosomal subunit (SSU).SSU proteome.component RPS15	l484_016354.p01	942.79	553.367	368.247
W9S189	component RPS17 of SSU proteome (original description: type=protein location=KE345919:1613126-1613541:1613620-1613641:1621922-1622008:+ product=40S ribosomal protein S17-4) &	Protein biosynthesis.ribosome biogenesis.small ribosomal subunit (SSU).SSU proteome.component RPS17	l484_027227.p01	1685.7	1074.06	272.727
W9QUI9	component RPS18 of SSU proteome (original description: type=protein location=KE343794:101925-101927:102032-102192:102750-102938:103186-103291:+ product=40S ribosomal protein S18) &	Protein biosynthesis.ribosome biogenesis.small ribosomal subunit (SSU).SSU proteome.component RPS18	l484_004459.p01	3461.2	1407.57	453.14
W9QIN8	component RPS19 of SSU proteome (original description: type=protein location=KE343679:380970-381042:381438-381621:381741-381831:382455-382538:- product=40S ribosomal protein S19-1) &	Protein biosynthesis.ribosome biogenesis.small ribosomal subunit (SSU).SSU proteome.component RPS19	l484_021008.p01	2068.27	841.183	755.097
W9RZK8	component RPS20 of SSU proteome (original description: type=protein location=KE345870:115571-115713:115997-116110:116450-116561:- product=40S ribosomal protein S20-2) &	Protein biosynthesis.ribosome biogenesis.small ribosomal subunit (SSU).SSU proteome.component RPS20	l484_014113.p01	919.253	1059.62	355.097
W9R6P8	component RPS21 of SSU proteome (original description: type=protein location=KE344659:308876-308925:309031-309163:310366-310431:+ product=40S ribosomal protein S21-2) &	Protein biosynthesis.ribosome biogenesis.small ribosomal subunit (SSU).SSU proteome.component RPS21	l484_023537.p01	388.973	261.96	177.513
W9S7X2	component RPS23 of SSU proteome (original description: type=protein location=KE345789:936619-936734:938438-938593:938680-938806:938931-939071:+ product=40S ribosomal protein S23) &	Protein biosynthesis.ribosome biogenesis.small ribosomal subunit (SSU).SSU proteome.component RPS23	l484_024448.p01	402.58	194.73	272.47
W9QSW1	component RPS24 of SSU proteome (original description: type=protein location=KE343715:109645-109716:110329-110370:110489-110659:111375-111443:111658-111744:111845-111886:+ product=40S ribosomal protein S24-2) &	Protein biosynthesis.ribosome biogenesis.small ribosomal subunit (SSU).SSU proteome.component RPS24	l484_006178.p01	2388.97	909.87	279.007
W9RZT7	component RPS26 of SSU proteome (original description: type=protein location=KE345873:201206-201271:201508-201600:201890-201974:202083-202213:202984-203058:+ product=40S ribosomal protein S26-1) &	Protein biosynthesis.ribosome biogenesis.small ribosomal subunit (SSU).SSU proteome.component RPS26	l484_010677.p01	640.017	225.483	298.887
W9RIN5	component RPS29 of SSU proteome (original description: type=protein location=KE344798:3657-3718:4312-4389:4615-4714:4807-4815:+ product=40S ribosomal protein S29) &	Protein biosynthesis.ribosome biogenesis.small ribosomal subunit (SSU).SSU proteome.component RPS29	l484_003677.p01	32.111	10.3525	21.4493
W9QWZ6	component RPS30 of SSU proteome (original description: type=protein location=KE343348:24603-24834:24932-25069:25217-25263:+ product=40S ribosomal protein S30) &	Protein biosynthesis.ribosome biogenesis.small ribosomal subunit (SSU).SSU proteome.component RPS30	l484_005479.p01	778.71	446.167	101.463
W9S6J0	arginine-tRNA ligase (original description: type=protein location=KE346180:86952-87062:87162-87263:87362-87430:87582-87671:87923-87992:88496-88565:88744-88930:89518-89700:89920-90024:90169-90252:90791-90871:91246-91461:91575-91676:91795-91870:92055-92191:92364-92375:- product=Arginine--tRNA ligase) &	Protein biosynthesis.aminoacyl-tRNA synthetase activities.arginine-tRNA ligase	l484_006988.p01	277.473	203.02	116.763
W9QBZ5	asparagine-tRNA ligase (original description: type=protein location=KE343348:20145-20328:20510-20568:20687-20816:20904-21160:21805-22395:22774-23271:- product=Asparagine--tRNA ligase%2C cytoplasmic 1) &	Protein biosynthesis.aminoacyl-tRNA synthetase activities.asparagine-tRNA ligase	l484_005478.p01	169.257	74.9883	146.917
W9T1Y9	histidine-tRNA ligase (original description: type=protein location=KE622050:13312-13450:13554-13717:14033-14161:14278-14420:14535-14652:14849-14923:15488-15580:15714-15843:16053-16141:16570-16665:16752-17096:- product=Histidine--tRNA ligase) &	Protein biosynthesis.aminoacyl-tRNA synthetase activities.histidine-tRNA ligase	l484_000911.p01	43.5197	32.3007	19.7007
W9QQL4	methionine-tRNA ligase (original description: type=protein location=KE344002:71051-71281:71595-71696:71893-72140:72248-72368:72476-72616:73551-73616:73718-73836:74329-74443:74550-74656:74786-74876:75627-75770:75881-76111:76922-77077:77240-77393:77842-77986:78112-78253:- product=putative methionine--tRNA ligase) &	Protein biosynthesis.aminoacyl-tRNA synthetase activities.methionine-tRNA ligase	l484_003834.p01	42.9057	20.37	29.3173
W9T0E9	proline-tRNA ligase (original description: type=protein location=KE346357:199351-199384:199504-199589:200313-200405:200649-200765:201284-201471:201734-201800:203309-203431:203524-203676:203802-204086:204234-204452:204573-204666:205709-205773:+ product=Putative proline--tRNA ligase) &	Protein biosynthesis.aminoacyl-tRNA synthetase activities.proline-tRNA ligase	l484_022724.p01	453.64	148.825	102.366
W9RWJ2	serine-tRNA ligase (original description: type=protein location=KE345780:28502-28634:28744-28814:29346-29507:29583-29688:29791-29984:30239-30342:30424-30607:30957-31136:31261-31470:+ product=Serine--tRNA ligase) &	Protein biosynthesis.aminoacyl-tRNA synthetase activities.serine-tRNA ligase	l484_001167.p01	231.61	91.192	141.827
W9QN46	component eIF2-alpha of eIF2 Met-tRNA binding factor complex (original description: type=protein location=KE343432:63451-63606:63813-63911:64500-64604:64749-64895:64973-65059:65140-65196:66265-66648:- product=Eukaryotic translation initiation factor 2 subunit alpha) &	Protein biosynthesis.translation initiation.Pre-Initiation Complex (PIC) module.eIF2 Met-tRNA binding factor activity.eIF2 Met-tRNA binding factor complex.component eIF2-alpha	l484_006929.p01	222.14	54.2827	27.333
W9R356	component eIF3a of eIF3 mRNA-to-PIC binding complex (original description: type=protein location=KE344220:155987-156032:156763-157244:158074-158289:158931-158960:159375-159602:159710-159871:160477-160698:160820-161008:161097-161303:161539-161607:161923-162124:162385-162866:+ product=Eukaryotic translation initiation factor 3 subunit A) &	Protein biosynthesis.translation initiation.Pre-Initiation Complex (PIC) module.eIF3 mRNA-to-PIC binding complex.component eIF3a	l484_006231.p01	168.937	22.6279	54.993
W9S9Y5	component eIF3b of eIF3 mRNA-to-PIC binding complex (original description: type=protein location=KE345839:54698-54819:54922-55159:55490-55636:56075-56203:56444-56572:56654-56737:56812-56927:57049-57247:57358-57890:58069-58177:58488-58826:+ product=Eukaryotic translation initiation factor 3 subunit B) &	Protein biosynthesis.translation initiation.Pre-Initiation Complex (PIC) module.eIF3 mRNA-to-PIC binding complex.component eIF3b	l484_007145.p01	328.76	236.157	144.173
W9RRP4	component eIF3c of eIF3 mRNA-to-PIC binding complex (original description: type=protein location=KE344549:415699-415722:415858-417651:418877-419842:+ product=Eukaryotic translation initiation factor 3 subunit C) &	Protein biosynthesis.translation initiation.Pre-Initiation Complex (PIC) module.eIF3 mRNA-to-PIC binding complex.component eIF3c	l484_017771.p01	86.7283	51.38	43.0283
W9R339	component eIF3j of eIF3 mRNA-to-PIC binding complex (original description: type=protein location=KE344093:154118-154206:154914-155073:155167-155314:156085-156215:156954-157072:157442-157454:- product=hypothetical protein) &	Protein biosynthesis.translation initiation.Pre-Initiation Complex (PIC) module.eIF3 mRNA-to-PIC binding complex.component eIF3j	l484_007913.p01	93.4073	40.916	68.8133
W9RY32	mRNA poly-A-tail binding factor (PABP) (original description: type=protein location=KE345811:928487-928736:930066-930184:930336-930992:931085-931162:931245-931334:931642-931779:931926-932099:932181-932384:932496-932741:+ product=Polyadenylate-binding protein 2) &	Protein biosynthesis.translation initiation.mRNA loading.mRNA poly-A-tail binding factor (PABP)	l484_027495.p01	265.98	165.657	84.7633
W9R533	component eEF1B-beta/-delta of eEF1B eEF1A-GDP-recycling complex (original description: type=protein location=KE344194:479501-479586:479685-479801:479936-480002:480973-481093:481304-481417:481597-481760:+ product=Elongation factor 1-beta 1) &	Protein biosynthesis.translation elongation.eEF1 aminoacyl-tRNA binding factor activity.eEF1B eEF1A-GDP-recycling complex.component eEF1B-beta/-delta	l484_022530.p01	1081.84	673.443	512.77
W9RN06	component eEF1B-gamma of eEF1B eEF1A-GDP-recycling complex (original description: type=protein location=KE344949:107857-108236:108360-108888:108997-109098:109997-110049:110090-110192:110283-110432:110508-110564:110769-110777:- product=Elongation factor 1-gamma) &	Protein biosynthesis.translation elongation.eEF1 aminoacyl-tRNA binding factor activity.eEF1B eEF1A-GDP-recycling complex.component eEF1B-gamma	l484_011642.p01	193.977	239.09	95.184
W9S3D3	poly-P/G elongation factor (eEF5/eIF5A) (original description: type=protein location=KE344918:281423-281527:281645-281719:282128-282184:282307-282429:283163-283285:- product=Eukaryotic translation initiation factor 5A-4) &	Protein biosynthesis.translation elongation.eEF5 poly-P/G elongation factor activity.poly-P/G elongation factor (eEF5/eIF5A)	l484_013212.p01	47.2363	23.4017	34.4513
Q09WY2	component mtRPS21|psRPS21 of mitochondrial ribosome small ribosomal subunit proteome (original description: type=protein location=KE345144:60398-60506:61862-62256:- product=30S ribosomal protein S21) &	Protein biosynthesis.organelle machinery.mitochondrial ribosome.small ribosomal subunit proteome.component mtRPS21|psRPS21	l484_002683.p01	350.71	375.803	108.547
W9QPT4	component psRPL28 of large ribosomal subunit proteome (original description: type=protein location=KE343930:177866-178085:179025-179114:179502-179734:+ product=50S ribosomal protein L28) &	Protein biosynthesis.organelle machinery.plastidial ribosome.large ribosomal subunit proteome.component psRPL28	l484_008675.p01	106.717	132.54	27.974
W9S7L7	component psPSRP5 of large ribosomal subunit proteome (original description: type=protein location=KE346217:1024922-1025024:1025525-1025856:+ product=hypothetical protein) &	Protein biosynthesis.organelle machinery.plastidial ribosome.large ribosomal subunit proteome.component psPSRP5	l484_027931.p01	93.553	63.4457	12.4792
W9S4I3	component psRPS6 of small ribosomal subunit proteome (original description: type=protein location=KE345762:213730-214119:215923-216162:+ product=30S ribosomal protein S6 alpha) &	Protein biosynthesis.organelle machinery.plastidial ribosome.small ribosomal subunit proteome.component psRPS6	l484_007836.p01	76.308	63.331	25.9357
Q09WY2	component psRPS21|mtRPS21 of small ribosomal subunit proteome (original description: type=protein location=KE345144:60398-60506:61862-62256:- product=30S ribosomal protein S21) &	Protein biosynthesis.organelle machinery.plastidial ribosome.small ribosomal subunit proteome.component psRPS21|mtRPS21	l484_002683.p01	350.71	375.803	108.547
W9QWG2	component OST1 of oligosaccharyl transferase (OST) complex (original description: type=protein location=KE344284:498906-499004:499142-499186:499487-500121:500232-500379:500474-500650:500773-500841:500968-501057:501313-501471:501635-501838:502048-502239:+ product=Dolichyl-diphosphooligosaccharide--protein glycosyltransferase subunit 1) &	Protein modification.glycosylation.N-linked glycosylation.oligosaccharyl transferase (OST) complex.component OST1	l484_024822.p01	493.953	121.573	97.9233
W9QYI1	component DGL1 of oligosaccharyl transferase (OST) complex (original description: type=protein location=KE344374:388844-388889:388981-389036:389537-389650:389812-389865:390257-390382:390473-390609:390701-390968:- product=Dolichyl-diphosphooligosaccharide--protein glycosyltransferase 48 kDa subunit) &	Protein modification.glycosylation.N-linked glycosylation.oligosaccharyl transferase (OST) complex.component DGL1	l484_014630.p01	35.4407	14.663	18.2253
W9RFI4	component HAP6 of oligosaccharyl transferase (OST) complex (original description: type=protein location=KE344960:44097-44242:44474-44666:44775-44864:45182-45244:45502-45571:45692-45756:46038-46092:46458-46585:47914-48018:48142-48228:48333-48481:48609-48762:48826-48936:49438-49518:49635-49859:50243-50365:51007-51123:+ product=Dolichyl-diphosphooligosaccharide--protein glycosyltransferase subunit 2…	Protein modification.glycosylation.N-linked glycosylation.oligosaccharyl transferase (OST) complex.component HAP6	l484_005645.p01	438.557	180.641	125.433
W9RVQ3	subunit beta of class-II glucosidase II complex (original description: type=protein location=KE345179:29353-29415:29496-29547:29627-29688:29914-30001:30718-30775:30857-30958:31040-31144:31251-31578:33897-33989:34123-34218:34483-34700:36047-36286:36881-36976:37228-37344:37501-37618:- product=hypothetical protein) &	Protein modification.glycosylation.N-linked glycosylation.complex N-glycan maturation.class-II glucosidase II heterodimer.subunit beta	l484_005066.p01	517.14	281.273	185.507
W9S4D5	beta-N-acetylhexosaminidase (HEXO) (original description: type=protein location=KE346066:42591-42619:43490-43696:44031-44124:44564-44629:54665-55048:55174-55254:55588-55623:55928-55970:56527-56597:56719-56867:56936-57001:57211-57311:57621-57654:57981-58079:58184-58243:58443-58693:59367-59533:+ product=Beta-hexosaminidase subunit) &	Protein modification.glycosylation.N-linked glycosylation.paucimannosidic N-glycan formation.beta-N-acetylhexosaminidase (HEXO)	l484_003745.p01	72.874	69.9967	32.079
W9RGY2	protein kinase (LRR-III) (original description: type=protein location=KE344715:505106-506420:507687-508351:+ product=putative inactive receptor kinase) &	Protein modification.phosphorylation.TKL protein kinase superfamily.protein kinase (LRR-III)	l484_025612.p01	40.2847	31.115	19.5773
W9RUX9	protein kinase (LRR-XIIIa) (original description: type=protein location=KE345702:128215-128350:128479-128817:129612-129866:129960-130093:131723-131917:+ product=Receptor-like serine/threonine-protein kinase) &	Protein modification.phosphorylation.TKL protein kinase superfamily.LRR-XIII protein kinase families.protein kinase (LRR-XIIIa)	l484_020756.p01	181.837	43.7093	29.0913
W9QNH9	receptor-like protein kinase (RLCK-VIII) (original description: type=protein location=KE343864:102740-102824:103388-103638:103726-103852:104001-104274:104473-104605:104720-104806:104917-105044:105868-106042:107623-107730:108316-108347:109013-109074:109166-109427:109933-110054:110152-110246:111179-111235:+ product=Pto-interacting protein 1) &	Protein modification.phosphorylation.TKL protein kinase superfamily.RLCK-VIII receptor-like protein kinase families.receptor-like protein kinase (RLCK-VIII)	l484_013869.p01	54.203	46.3673	20.296
W9RFC2	receptor-like protein kinase (RLCK-VIII) (original description: type=protein location=KE344580:410780-410905:411426-411512:411617-411749:412351-412624:412738-412864:412976-413232:413842-414019:415004-415039:- product=PTI1-like tyrosine-protein kinase 3) &	Protein modification.phosphorylation.TKL protein kinase superfamily.RLCK-VIII receptor-like protein kinase families.receptor-like protein kinase (RLCK-VIII)	l484_024701.p01	37.0953	15.769	8.98307
W9SH04	protein kinase (MAPKK) (original description: type=protein location=KE346180:60806-60931:61551-61958:62280-62417:62852-62952:63926-63993:64743-64804:65147-65197:65351-65466:67499-67724:68608-68745:69936-70062:73583-74857:75443-75473:75568-75705:77282-77395:77794-77878:78015-78149:78631-78855:78951-79133:79326-79549:79842-79887:80055-80147:+ product=Glucan endo-1%2C3-beta-glucosidase 13) &	Protein modification.phosphorylation.STE protein kinase superfamily.protein kinase (MAPKK)	l484_006986.p01	149.377	62.4607	79.5387
W9S488	protein kinase (MAPK) (original description: type=protein location=KE344952:440022-440194:440307-440487:440925-441242:442141-442278:442807-442936:443039-443280:- product=Mitogen-activated protein kinase-MMK1-like protein) &	Protein modification.phosphorylation.CMGC protein kinase superfamily.protein kinase (MAPK)	l484_020377.p01	13.942	2.71337	13.1577
W9S4N3	clade D phosphatase (original description: type=protein location=KE344969:250416-250469:251083-251163:251698-251805:252063-252139:252220-252322:252416-252514:252976-253062:253439-253499:253983-254050:255501-255541:256241-256439:256713-256949:257466-257833:258684-259008:- product=putative protein phosphatase 2C 38) &	Protein modification.phosphorylation.serine/threonine protein phosphatase superfamily.PPM/PP2C Mn/Mg-dependent phosphatase families.clade D phosphatase	l484_017250.p01	154.01	179.433	37.764
W9QWL1	class lambda glutathione S-transferase (original description: type=protein location=KE343319:3821-4075:4286-4549:5014-5094:6192-6299:6448-6557:6613-6715:6975-7073:7168-7254:8052-8112:8233-8310:8432-8442:- product=Glutathione S-transferase L3) &	Protein modification.S-glutathionylation.glutathione S-transferase activities.class lambda glutathione S-transferase	l484_005714.p01	407.673	340.273	193.497
W9S4N3	class lambda glutathione S-transferase (original description: type=protein location=KE344969:250416-250469:251083-251163:251698-251805:252063-252139:252220-252322:252416-252514:252976-253062:253439-253499:253983-254050:255501-255541:256241-256439:256713-256949:257466-257833:258684-259008:- product=putative protein phosphatase 2C 38) &	Protein modification.S-glutathionylation.glutathione S-transferase activities.class lambda glutathione S-transferase	l484_017250.p01	154.01	179.433	37.764
W9RBX4	class tau glutathione S-transferase (original description: type=protein location=KE344492:46924-47244:48151-48528:+ product=Glutathione S-transferase U17) &	Protein modification.S-glutathionylation.glutathione S-transferase activities.class tau glutathione S-transferase	l484_021055.p01	488.983	250.24	108.098
X5F158	glutaredoxin (original description: type=protein location=KE344659:801049-801357:+ product=Monothiol glutaredoxin-S2) &	Protein modification.S-glutathionylation.glutaredoxin	l484_023580.p01	11048.1	2846.5	7424.67
W9R8H0	component SPCs2 of SPC endoplasmic signal peptidase complex (original description: type=protein location=KE344356:809782-809878:809996-810138:812163-812216:812494-812640:812743-812844:- product=putative signal peptidase complex subunit 2) &	Protein modification.targeting peptide maturation.endomembrane system.SPC endoplasmic signal peptidase complex.component SPCs2	l484_026365.p01	64.0397	19.5623	8.4434
W9SCL0	protein disulfide isomerase (PDI-M) (original description: type=protein location=KE346072:220971-221105:221580-221738:222406-222519:222827-222984:223880-223979:224456-224632:224715-224883:225085-225217:225295-225469:+ product=Protein disulfide-isomerase like 2-2) &	Protein modification.disulfide bond formation.endoplasmic reticulum.protein disulfide isomerase (PDI-M)	l484_009835.p01	244.363	106.713	57.7693
W9QSX5	protein folding catalyst (original description: type=protein location=KE343721:43467-43988:+ product=Peptidyl-prolyl cis-trans isomerase) &	Protein modification.protein folding.protein folding catalyst (Cyclophilin)	l484_024957.p01	1147	552.09	819.063
W9RZB7	protein folding catalyst (original description: type=protein location=KE345314:377359-377877:+ product=Peptidyl-prolyl cis-trans isomerase) &	Protein modification.protein folding.protein folding catalyst (Cyclophilin)	l484_016063.p01	686.65	145.258	43.8123
W9RP45	protein folding catalyst (original description: type=protein location=KE345330:125800-125865:126049-126127:126261-126308:126419-126442:126691-126873:126999-127074:127326-127464:+ product=Peptidyl-prolyl cis-trans isomerase CYP19-4) &	Protein modification.protein folding.protein folding catalyst (Cyclophilin)	l484_022005.p01	863.49	480.987	385.43
W9R5D8	protein folding catalyst (FKBP) (original description: type=protein location=KE344341:309047-309134:309735-309768:309897-309958:310659-310711:311043-311144:+ product=Peptidyl-prolyl cis-trans isomerase FKBP12) &	Protein modification.protein folding.protein folding catalyst (FKBP)	l484_011397.p01	121.63	46.118	24.311
W9RP68	protein folding catalyst (FKBP) (original description: type=protein location=KE344892:156607-156670:156818-156864:157554-157616:157996-158086:158206-158310:159108-159196:+ product=FK506-binding protein 2) &	Protein modification.protein folding.protein folding catalyst (FKBP)	l484_015820.p01	199.29	14.185	58.2913
W9RDP0	protein folding catalyst (FKBP) (original description: type=protein location=KE344892:171918-172104:172201-172287:172673-172933:173022-173096:173181-173261:173351-173542:173638-173730:173812-173864:174169-174234:174337-174459:174539-174685:174794-174921:175014-175113:175235-175285:+ product=Peptidyl-prolyl cis-trans isomerase FKBP62) &	Protein modification.protein folding.protein folding catalyst (FKBP)	l484_015821.p01	1102.84	536.91	663.397
W9S9M2	lectin chaperone (CNX) (original description: type=protein location=KE346296:49330-49491:49608-49724:49866-49937:50045-51174:51974-52043:52171-52266:- product=Calnexin-1-like protein) &	Protein homeostasis.protein quality control.ER Quality Control (ERQC) machinery.calnexin/calreticulin chaperone system.CNX-CRT cycle.lectin chaperone (CNX)	l484_004691.p01	2280.17	1103.15	1075.61
W9RAX3	lectin chaperone (CRT) (original description: type=protein location=KE344521:35015-35117:36257-36364:36475-36667:36762-37020:37117-37173:37281-37346:37410-37496:37583-37640:37730-37797:37886-37981:38063-38110:38256-38285:38371-38488:38671-38696:+ product=hypothetical protein) &	Protein homeostasis.protein quality control.ER Quality Control (ERQC) machinery.calnexin/calreticulin chaperone system.CNX-CRT cycle.lectin chaperone (CRT)	l484_004111.p01	4138.23	989.63	299.54
W9REX5	UDP-glucose glycoprotein glucosyltransferase (UGGT) (original description: type=protein location=KE344934:469100-469267:469412-469564:470068-470128:470213-470256:470378-470518:470613-470771:470910-471012:471356-471420:471734-471823:471912-472261:472362-472450:472647-472777:472805-472891:473330-473477:473696-473797:474757-474902:475188-475256:475457-475667:475753-475865:475983-476077:476164-476263…	Protein homeostasis.protein quality control.ER Quality Control (ERQC) machinery.calnexin/calreticulin chaperone system.UDP-glucose glycoprotein glucosyltransferase (UGGT)	l484_016727.p01	25.8617	16.563	9.504
W9R6E1	HSP70-chaperone (BiP) (original description: type=protein location=KE344648:68818-69061:69314-69444:69537-69686:69846-69992:70149-70343:70912-71133:71257-71352:71552-71779:71997-73166:- product=Heat shock 70 kDa protein 15) &	Protein homeostasis.protein quality control.ER Quality Control (ERQC) machinery.BiP chaperone system.ERdj3B-BiP-SDF2 chaperone complex.chaperone component BiP	l484_026175.p01	794.797	231.453	301.237
W9QYW2	co-chaperone component ERdj3a of ERdj3B-BiP-SDF2 chaperone complex (original description: type=protein location=KE344377:32004-32074:32200-32348:32455-32584:32872-32983:33218-33334:33572-33658:33902-33961:34056-34133:34704-34775:34877-35035:+ product=DnaJ homolog subfamily B member 11) &	Protein homeostasis.protein quality control.ER Quality Control (ERQC) machinery.BiP chaperone system.ERdj3B-BiP-SDF2 chaperone complex.co-chaperone component ERdj3a	l484_001909.p01	169.93	44.718	13.1579
W9SM97	nucleotide exchange factor (Grp170) (original description: type=protein location=KE346354:87158-87919:88409-88641:88823-88982:89189-89434:89528-89661:89797-90139:90282-90443:90734-90808:90896-90996:91119-91188:91961-92022:92223-92295:92383-92598:+ product=Heat shock 70 kDa protein 17) &	Protein homeostasis.protein quality control.ER Quality Control (ERQC) machinery.BiP chaperone system.nucleotide exchange factor (Grp170)	l484_017703.p01	164.92	63.331	60.9497
W9S3Y1	subunit alpha of NAC ribosome-associated chaperone complex (original description: type=protein location=KE345590:24311-24370:25190-25274:26364-26497:26605-26937:+ product=Nascent polypeptide-associated complex subunit alpha-like protein) &	Protein homeostasis.protein quality control.ribosome-associated chaperone activities.NAC chaperone heterodimer.subunit alpha	l484_002489.p01	1078.87	581.88	182.4
W9R8D4	chaperone (Hsp70) (original description: type=protein location=KE344356:31424-33156:33666-33879:- product=Heat shock 70 kDa protein 4) &	Protein homeostasis.protein quality control.cytosolic Hsp70 chaperone system.chaperone (Hsp70)	l484_026318.p01	13788.7	8165.57	4655.93
W9R6E1	chaperone (Hsp110) (original description: type=protein location=KE344648:68818-69061:69314-69444:69537-69686:69846-69992:70149-70343:70912-71133:71257-71352:71552-71779:71997-73166:- product=Heat shock 70 kDa protein 15) &	Protein homeostasis.protein quality control.cytosolic Hsp70 chaperone system.nucleotide exchange factor & co-chaperone (Hsp110)	l484_026175.p01	794.797	231.453	301.237
W9QH95	chaperone (Hsp90) (original description: type=protein location=KE343612:57610-59160:59282-59562:59691-59832:60446-60583:- product=Heat shock protein 83) &	Protein homeostasis.protein quality control.Hsp90 chaperone system.chaperone (Hsp90)	l484_024225.p01	4589.1	2259.43	2673.83
W9QZ15	chaperone (Hsp90) (original description: type=protein location=KE343883:772947-773219:773459-773532:773734-773859:773945-774038:774151-774234:774346-774489:774815-774931:775030-775077:775165-775245:775483-775587:775665-775805:776292-776384:776566-776691:776740-776994:777196-777298:777408-777582:777673-777778:778011-778100:778192-778386:+ product=Endoplasmin-like protein) &	Protein homeostasis.protein quality control.Hsp90 chaperone system.chaperone (Hsp90)	l484_026500.p01	4529.4	2937.37	1604.73
W9RXY8	chaperone (Hsp90) (original description: type=protein location=KE345280:125014-125121:125231-127056:127157-127298:127822-127944:- product=Heat shock cognate protein 80) &	Protein homeostasis.protein quality control.Hsp90 chaperone system.chaperone (Hsp90)	l484_020213.p01	12358.2	6119.23	4440.1
W9SBY5	chaperone (Hsp90) (original description: type=protein location=KE346040:61882-62477:68551-68785:69002-69406:69550-69700:69808-69949:70092-70257:70332-70547:70715-70899:71042-71159:71299-71437:71555-71681:71769-71880:71993-72073:72186-72339:72524-72644:72855-72921:- product=Endoplasmin-like protein) &	Protein homeostasis.protein quality control.Hsp90 chaperone system.chaperone (Hsp90)	l484_021880.p01	3886.57	1603.43	1081.14
W9SBQ7	chaperone (Hsp90) (original description: type=protein location=KE346352:253807-253917:254261-254449:254545-254618:256292-256417:256501-256594:256672-256755:256871-257014:257114-257227:257308-257367:257471-257545:257633-257737:257986-258126:258243-258335:258452-258529:258837-259091:259188-259290:259423-259597:259689-259794:259883-259972:260158-260328:+ product=Heat shock protein 90) &	Protein homeostasis.protein quality control.Hsp90 chaperone system.chaperone (Hsp90)	l484_020019.p01	2234.7	1268.03	420.247
W9T1J8	class-M-I small heat-shock-responsive protein (original description: type=protein location=KE619893:25026-25257:25614-26035:+ product=hypothetical protein) &	Protein homeostasis.protein quality control.smallHsp holdase chaperone activities.class-M-I protein	l484_001270.p01	1463.97	206.027	278.777
W9S0B5	component Uev1 of Ubc13-Uev1 conjugating E2 complex (original description: type=protein location=KE345337:393046-393188:393265-393391:393605-393730:393915-394062:394167-394273:- product=Ubiquitin-conjugating enzyme E2 variant 1C) &	Protein homeostasis.ubiquitin-proteasome system.ubiquitin-fold protein conjugation.ubiquitin conjugation (ubiquitylation).polyubiquitination.Ubc13-Uev1 conjugating E2 complex.component Uev1	l484_018853.p01	103.885	28.532	25.345
W9RIC2	platform ATPase (CDC48) (original description: type=protein location=KE345081:318120-318282:319669-319955:320184-320543:320664-320945:321048-321119:321305-321526:321608-322374:322457-322685:322790-322955:323503-323558:- product=Cell division cycle protein 48-like protein) &	Protein homeostasis.ubiquitin-proteasome system.ER-associated protein degradation (ERAD).substrate extraction.platform ATPase (CDC48)	l484_014570.p01	243.31	171.183	56.295
W9RWY6	platform ATPase (CDC48) (original description: type=protein location=KE345789:201653-201681:201789-201954:202479-202707:203469-204193:204332-204553:204663-204734:204822-205103:205365-205724:205828-206118:+ product=Cell division cycle protein 48-like protein) &	Protein homeostasis.ubiquitin-proteasome system.ER-associated protein degradation (ERAD).substrate extraction.platform ATPase (CDC48)	l484_024355.p01	1123.63	762.927	458.27
W9RHL2	component alpha type-6 of 26S proteasome (original description: type=protein location=KE345057:77971-78321:80083-80592:+ product=Proteasome subunit alpha type-1-B) &	Protein homeostasis.ubiquitin-proteasome system.26S proteasome.20S core particle.alpha-type components.component alpha type-6	l484_009012.p01	420.237	209.02	107.041
W9SWZ3	component beta type-2 of 26S proteasome (original description: type=protein location=KE346255:578646-578789:579431-579572:579737-579833:579925-579994:580102-580206:580480-580578:580669-580756:580922-580998:+ product=Proteasome subunit beta type-7-B) &	Protein homeostasis.ubiquitin-proteasome system.26S proteasome.20S core particle.beta-type components.component beta type-2	l484_017699.p01	253.387	117.666	98.1573
W9QYY7	component beta type-3 of 26S proteasome (original description: type=protein location=KE344393:210865-211559:212873-213460:213719-213819:215819-215900:217460-217520:218175-218258:218830-218914:219652-219741:219867-219974:220092-220273:220388-220393:- product=Proteasome subunit beta type-3-A) &	Protein homeostasis.ubiquitin-proteasome system.26S proteasome.20S core particle.beta-type components.component beta type-3	l484_013374.p01	220.3	170.787	45.3207
W9RJE4	regulatory component RPT6 of 26S proteasome (original description: type=protein location=KE344715:744464-744662:745488-745585:745687-745911:746049-746111:746209-746372:746741-746897:746993-747091:747422-747610:+ product=26S protease regulatory subunit 8-A-like protein) &	Protein homeostasis.ubiquitin-proteasome system.26S proteasome.19S regulatory particle.ATPase components.regulatory component RPT6	l484_025637.p01	312.747	158.037	91.089
W9RCH0	regulatory component RPN5 of 26S proteasome (original description: type=protein location=KE344500:34313-34531:34782-34859:34940-35093:35256-35368:35444-35543:36051-36247:36368-36424:36515-36619:36707-36814:37946-38140:38260-38262:- product=26S proteasome non-ATPase regulatory subunit 12) &	Protein homeostasis.ubiquitin-proteasome system.26S proteasome.19S regulatory particle.non-ATPase components.regulatory component RPN5	l484_006712.p01	224.523	67.3957	81.9707
W9SB87	regulatory component RPN6 of 26S proteasome (original description: type=protein location=KE345913:113194-114471:+ product=26S proteasome non-ATPase regulatory subunit 11) &	Protein homeostasis.ubiquitin-proteasome system.26S proteasome.19S regulatory particle.non-ATPase components.regulatory component RPN6	l484_020511.p01	401.743	154.913	139.83
W9RQY4	regulatory component RPN7 of 26S proteasome (original description: type=protein location=KE345426:185711-185885:185987-186155:186393-186501:186613-186832:186923-187068:187170-187260:187537-187590:188077-188191:188289-188424:- product=26S proteasome non-ATPase regulatory subunit 6) &	Protein homeostasis.ubiquitin-proteasome system.26S proteasome.19S regulatory particle.non-ATPase components.regulatory component RPN7	l484_006921.p01	285.407	121.014	73.1623
W9R630	regulatory component RPN8 of 26S proteasome (original description: type=protein location=KE344356:918911-918982:919329-919414:919542-919599:919987-920109:920328-920386:920585-920660:920770-920866:920971-921052:921155-921247:921702-921888:- product=putative 26S proteasome non-ATPase regulatory subunit 7) &	Protein homeostasis.ubiquitin-proteasome system.26S proteasome.19S regulatory particle.non-ATPase components.regulatory component RPN8	l484_026375.p01	190.323	86.93	63.7883
W9S568	regulatory component RPN9 of 26S proteasome (original description: type=protein location=KE346101:155419-155604:156458-156557:156660-156856:158193-158273:159226-159672:161381-161533:- product=26S proteasome non-ATPase regulatory subunit 13) &	Protein homeostasis.ubiquitin-proteasome system.26S proteasome.19S regulatory particle.non-ATPase components.regulatory component RPN9	l484_022796.p01	112.287	70.5213	34.2567
W9T0R3	regulatory component RPN10 of 26S proteasome (original description: type=protein location=KE346358:856255-856305:856458-856526:856619-856722:857708-857831:858145-858457:858539-858748:858822-858936:860411-860516:860874-860987:861138-861149:- product=26S proteasome non-ATPase regulatory subunit 4) &	Protein homeostasis.ubiquitin-proteasome system.26S proteasome.19S regulatory particle.non-ATPase components.regulatory component RPN10	l484_026664.p01	73.806	38.879	11.872
W9R085	regulatory component RPN11 of 26S proteasome (original description: type=protein location=KE343971:99276-99467:100124-100291:100380-100556:100991-101072:101566-101743:102084-102219:- product=26S proteasome non-ATPase regulatory subunit 14) &	Protein homeostasis.ubiquitin-proteasome system.26S proteasome.19S regulatory particle.non-ATPase components.regulatory component RPN11	l484_003377.p01	289.647	81.29	127.33
W9S1N3	protease (Papain) (original description: type=protein location=KE345449:276251-276709:276825-276944:277859-278102:278201-278496:+ product=Cysteine proteinase 15A) &	Protein homeostasis.proteolysis.cysteine-type peptidase activities.C1-class protease (Papain)	l484_019413.p01	116.033	50.981	36.2547
W9QT04	protease (SBT1) (original description: type=protein location=KE343721:286785-289121:+ product=Subtilisin-like protease) &	Protein homeostasis.proteolysis.serine-type peptidase activities.S8-class protease (subtilisin) families.protease (SBT1)	l484_024992.p01	54.192	12.6486	14.5333
W9SAG0	serine carboxypeptidase (original description: type=protein location=KE345237:421545-421885:422725-422893:423101-423220:423470-423613:423708-423858:424061-424149:424382-424640:424758-424891:424994-425122:+ product=Serine carboxypeptidase-like 49) &	Protein homeostasis.proteolysis.serine-type peptidase activities.S10-class serine carboxypeptidase (SCPL)	l484_017046.p01	361.253	89.718	109.961
W9S5E6	serine carboxypeptidase (original description: type=protein location=KE346112:35059-35226:35455-35572:36065-36198:36299-36577:36885-36970:37231-37323:37451-37543:37656-37763:39099-39348:- product=Serine carboxypeptidase-like 42) &	Protein homeostasis.proteolysis.serine-type peptidase activities.S10-class serine carboxypeptidase (SCPL)	l484_003526.p01	142.427	109.664	35.4677
W9SGG7	protease (Deg) (original description: type=protein location=KE345532:48118-48247:48694-48773:49142-49228:49683-49790:50424-50552:+ product=Protease Do-like 8) &	Protein homeostasis.proteolysis.serine-type peptidase activities.S1-class protease (Deg)	l484_005016.p01	88.765	98.3063	42.712
W9SN38	S28-class serine carboxypeptidase (original description: type=protein location=KE346358:1323609-1323797:1323882-1324011:1324102-1324178:1324365-1324547:1324919-1325035:1325127-1325180:1325255-1325326:1326150-1326373:1326507-1326601:1326980-1327054:1327180-1327263:1327386-1327501:+ product=putative serine protease EDA2) &	Protein homeostasis.proteolysis.serine-type peptidase activities.S28-class serine carboxypeptidase	l484_026717.p01	197.883	119.507	71.017
W9R0I5	proteolytic core component ClpP1/3-6 of chloroplast Clp-type protease complex (original description: type=protein location=KE344454:873384-873650:873746-873841:874931-875106:876446-876560:877251-877601:- product=ATP-dependent Clp protease proteolytic subunit 3) &	Protein homeostasis.proteolysis.serine-type peptidase activities.chloroplast Clp-type protease complex.proteolytic core component ClpP1|3-6	l484_024001.p01	74.032	70.8777	24.5153
W9S1E9	plant-specific stabilizing component ClpT of chloroplast Clp-type protease complex (original description: type=protein location=KE345922:375436-375525:375968-376095:376628-376807:377587-377696:377815-377850:377954-378183:- product=Clp protease-related protein) &	Protein homeostasis.proteolysis.serine-type peptidase activities.chloroplast Clp-type protease complex.plant-specific stabilizing component ClpT	l484_012974.p01	168.97	107.65	47.878
W9QXV4	pepsin-type protease (original description: type=protein location=KE344347:209879-210211:210310-210370:210462-210544:210721-210833:210953-211121:211236-211275:211415-211479:211570-211614:211818-211882:214934-215093:215190-215309:215466-215554:215755-215839:+ product=Aspartic proteinase) &	Protein homeostasis.proteolysis.aspartic-type peptidase activities.A1-class protease (Pepsin)	l484_022652.p01	96.5457	49.8557	25.2193
W9R017	pepsin-type protease (original description: type=protein location=KE344440:15897-17372:+ product=Aspartic proteinase nepenthesin-1) &	Protein homeostasis.proteolysis.aspartic-type peptidase activities.A1-class protease (Pepsin)	l484_017553.p01	315.39	53.18	5.6182
W9R8P6	pepsin-type protease (original description: type=protein location=KE344454:641145-641500:642533-643007:644352-644828:- product=Aspartic proteinase nepenthesin-1) &	Protein homeostasis.proteolysis.aspartic-type peptidase activities.A1-class protease (Pepsin)	l484_023982.p01	2977.17	660.54	137.965
W9S8L4	M18-class aspartyl aminopeptidase (DAP) (original description: type=protein location=KE345144:63466-63684:63889-64029:64126-64200:64483-64656:65101-65256:65415-65537:65966-66035:66218-66420:66511-66652:66984-67119:67419-67503:- product=Aspartyl aminopeptidase) &	Protein homeostasis.proteolysis.metallopeptidase activities.aminopeptidase activities.M18-class aspartyl aminopeptidase (DAP)	l484_002684.p01	435.163	335.777	159.25
W9S8G3	prohibitin component of FtsH3/10 matrix-AAA protease heterodimers (original description: type=protein location=KE346255:306795-307634:- product=Prohibitin-1) &	Protein homeostasis.proteolysis.metallopeptidase activities.FtsH endopeptidase activities.FtsH mitochondrial protease complexes.FtsH3/10 matrix-AAA protease heterodimers.component prohibitin	l484_017655.p01	640.877	400.457	211.643
W9QUC8	component alpha-Tubulin of alpha-beta-Tubulin heterodimer (original description: type=protein location=KE344179:82177-82269:83396-83630:83743-84113:84202-84858:+ product=Tubulin alpha chain) &	Cytoskeleton organisation.microtubular network.alpha-beta-Tubulin heterodimer.component alpha-Tubulin	l484_011048.p01	4624.63	2188.1	716.057
W9RNR2	component alpha-Tubulin of alpha-beta-Tubulin heterodimer (original description: type=protein location=KE345322:605283-605939:606111-606472:606584-606818:606912-607004:- product=Tubulin alpha chain) &	Cytoskeleton organisation.microtubular network.alpha-beta-Tubulin heterodimer.component alpha-Tubulin	l484_025517.p01	1803.8	425.873	87.1027
W9QZW3	component beta-Tubulin of alpha-beta-Tubulin heterodimer (original description: type=protein location=KE343491:179718-180400:180500-180769:180870-181263:- product=Tubulin beta-1 chain) &	Cytoskeleton organisation.microtubular network.alpha-beta-Tubulin heterodimer.component beta-Tubulin	l484_006042.p01	263.35	82.3043	29.0573
W9R393	component beta-Tubulin of alpha-beta-Tubulin heterodimer (original description: type=protein location=KE343612:612126-612519:612989-613258:613960-614633:+ product=Tubulin beta-1 chain) &	Cytoskeleton organisation.microtubular network.alpha-beta-Tubulin heterodimer.component beta-Tubulin	l484_024283.p01	423.07	148.762	22.953
W9S7F7	component beta-Tubulin of alpha-beta-Tubulin heterodimer (original description: type=protein location=KE345856:8128-8521:9115-9384:9641-10320:+ product=Tubulin beta-1 chain) &	Cytoskeleton organisation.microtubular network.alpha-beta-Tubulin heterodimer.component beta-Tubulin	l484_006496.p01	4594.93	1614.67	547.46
W9SH04	profilin actin nucleation protein (original description: type=protein location=KE346180:60806-60931:61551-61958:62280-62417:62852-62952:63926-63993:64743-64804:65147-65197:65351-65466:67499-67724:68608-68745:69936-70062:73583-74857:75443-75473:75568-75705:77282-77395:77794-77878:78015-78149:78631-78855:78951-79133:79326-79549:79842-79887:80055-80147:+ product=Glucan endo-1%2C3-beta-glucosidase 13…	Cytoskeleton organisation.microfilament network.actin polymerisation.profilin actin nucleation protein	l484_006986.p01	149.377	62.4607	79.5387
W9QFQ8	villin actin-crosslinking factor (original description: type=protein location=KE343559:277307-277362:277600-277699:278097-278165:278347-278583:278689-278866:279235-279809:+ product=hypothetical protein) &	Cytoskeleton organisation.microfilament network.actin polymerisation.villin actin-crosslinking factor	l484_009344.p01	80.6947	56.0383	37.224
W9QFI2	villin actin-crosslinking factor (original description: type=protein location=KE343559:284045-284184:285219-285378:285448-285598:285672-285772:285867-286025:287018-287086:287154-287222:287359-287496:288055-288183:288662-288809:288983-288993:289090-289230:289310-289435:289778-289840:290272-290373:290954-291203:291690-291916:291997-292110:+ product=hypothetical protein) &	Cytoskeleton organisation.microfilament network.actin polymerisation.villin actin-crosslinking factor	l484_009345.p01	127.423	87.862	46.8497
W9R3R8	CCT1 subunit alpha of CCT chaperonin folding complex (original description: type=protein location=KE343643:140490-140573:140661-140751:141044-141147:141319-141447:142009-142113:142446-142580:142813-142899:143207-143339:143415-143632:143819-143884:144187-144282:144672-144722:144881-144940:145020-145106:145207-145296:145453-145517:145655-145727:- product=T-complex protein 1 subunit alpha) &	Cytoskeleton organisation.actin and tubulin folding.CCT chaperonin folding complex.subunit alpha (CCT1)	l484_021782.p01	453.717	169.296	236.99
W9S424	CCT2 subunit beta of CCT chaperonin folding complex (original description: type=protein location=KE344949:249195-249341:249499-249814:250417-250902:251175-251251:251474-251589:251880-251951:252786-252921:253040-253183:253316-253381:253941-253997:254395-254523:256462-256479:- product=T-complex protein 1 subunit beta) &	Cytoskeleton organisation.actin and tubulin folding.CCT chaperonin folding complex.subunit beta (CCT2)	l484_011662.p01	320.03	142.493	144.987
W9SB70	1,6-alpha-xylosidase (original description: type=protein location=KE345255:330957-332836:335328-336019:336117-336343:- product=hypothetical protein) &	Cell wall organisation.hemicellulose.xyloglucan.modification and degradation.1,6-alpha-xylosidase	l484_014667.p01	5156.53	3489.67	1226.53
W9QFK5	fasciclin-type arabinogalactan protein (original description: type=protein location=KE343571:234428-235681:- product=hypothetical protein) &	Cell wall organisation.cell wall proteins.hydroxyproline-rich glycoprotein activities.arabinogalactan-protein (AGP) activities.fasciclin-type AGP (FLA)	l484_018219.p01	657.557	124.828	155.687
W9QS41	fasciclin-type arabinogalactan protein (original description: type=protein location=KE344072:367669-368943:- product=hypothetical protein) &	Cell wall organisation.cell wall proteins.hydroxyproline-rich glycoprotein activities.arabinogalactan-protein (AGP) activities.fasciclin-type AGP (FLA)	l484_022454.p01	2808.7	1085.16	616.087
W9QGU8	LRR-domain extensin (original description: type=protein location=KE343603:259520-261853:+ product=Leucine-rich repeat extensin-like protein 4) &	Cell wall organisation.cell wall proteins.hydroxyproline-rich glycoprotein activities.extensin activities.LRR-domain extensin	l484_020837.p01	303.803	288.567	146.027
W9SP00	alpha-class expansin (original description: type=protein location=KE345873:181845-181992:182172-182484:182858-183161:+ product=hypothetical protein) &	Cell wall organisation.cell wall proteins.expansin activities.alpha-class expansin	l484_010673.p01	73.4827	64.816	4.72587
W9SAW1	alpha-class expansin (original description: type=protein location=KE345900:111727-112030:112671-112983:113090-113216:- product=hypothetical protein) &	Cell wall organisation.cell wall proteins.expansin activities.alpha-class expansin	l484_015671.p01	190.107	214.027	52.6323
W9RNL7	light chain of clathrin triskelion (original description: type=protein location=KE344870:104801-105223:105313-105466:106993-107384:- product=Clathrin light chain 1) &	Vesicle trafficking.clathrin coated vesicle (CCV) machinery.clathrin triskelion structure.light chain	l484_012108.p01	165.257	96.24	63.42
W9RYZ1	medium subunit mu of AP-2 cargo adaptor complex (original description: type=protein location=KE345304:374281-374363:375556-375733:375821-375911:376494-376588:376778-376867:376946-376994:377078-377216:378295-378411:378982-379072:379152-379294:379593-379707:380266-380310:380390-380463:382516-382722:384307-384466:384562-384657:386374-386406:+ product=AP-2 complex subunit mu) &	Vesicle trafficking.clathrin coated vesicle (CCV) machinery.AP-2 cargo adaptor complex.medium subunit mu (AP2M)	l484_023279.p01	23.9043	9.89567	11.7306
W9RDK7	DRP1-type clathrin coated vesicle dynamin (original description: type=protein location=KE344611:804537-804665:805762-806136:806270-806320:806450-806675:806979-807049:807139-807258:807341-807535:807911-807975:808070-808160:809019-809080:809171-809221:809367-809468:810607-810714:810817-810880:811072-811203:- product=Dynamin-related protein 1E) &	Vesicle trafficking.clathrin coated vesicle (CCV) machinery.CCV plasma membrane detachment.dynamin (DRP1)	l484_023896.p01	156.763	106.207	49.7267
W9S6K3	subunit beta of cargo adaptor F-subcomplex (original description: type=protein location=KE346181:29701-29905:30392-30477:31937-32449:33022-35076:- product=Coatomer subunit beta-1) &	Vesicle trafficking.Coat protein I (COPI) coatomer machinery.coat protein complex.cargo adaptor F-subcomplex.subunit beta	l484_004971.p01	468.25	237.82	220.327
W9R165	subunit gamma of cargo adaptor F-subcomplex (original description: type=protein location=KE344491:375563-375757:376253-376492:376916-377089:377186-377317:377418-377612:383553-383603:383681-383836:383940-384111:384219-384469:384819-385052:385135-385242:386120-386221:386305-386505:386607-386720:386894-387004:387047-387144:387571-387616:- product=Coatomer subunit gamma-2) &	Vesicle trafficking.Coat protein I (COPI) coatomer machinery.coat protein complex.cargo adaptor F-subcomplex.subunit gamma	l484_026915.p01	518.43	321.457	233.053
W9SBM6	subunit delta of cargo adaptor F-subcomplex (original description: type=protein location=KE346034:347460-347549:348186-348282:348389-348451:349450-349603:349698-349893:350041-350345:350751-350925:351035-351277:351990-352213:353514-353553:353898-353900:- product=Coatomer subunit delta) &	Vesicle trafficking.Coat protein I (COPI) coatomer machinery.coat protein complex.cargo adaptor F-subcomplex.subunit delta	l484_018509.p01	203.75	133.853	70.2367
W9S0L5	ARF-GTPase (original description: type=protein location=KE345913:238665-238764:239130-239248:239519-239638:240920-240990:241671-241818:- product=ADP-ribosylation factor) &	Vesicle trafficking.Coat protein I (COPI) coatomer machinery.coat protein recruiting.ARF-GTPase	l484_020522.p01	2002.35	1205.42	342.657
W9RKQ3	scaffolding component Sec13 of coat protein complex (original description: type=protein location=KE344787:34114-35022:+ product=Protein SEC13-like protein) &	Vesicle trafficking.Coat protein II (COPII) coatomer machinery.coat protein complex.scaffolding component Sec13	l484_011593.p01	220.79	86.868	160.27
W9RIB4	GTPase (Sar1) (original description: type=protein location=KE344264:71554-71682:71779-71910:72845-73165:+ product=GTP-binding protein) &	Vesicle trafficking.Coat protein II (COPII) coatomer machinery.coat protein recruiting.GTPase (Sar1)	l484_007731.p01	379.967	223.807	54.8913
W9RG58	vacuolar sorting receptor (VSR) (original description: type=protein location=KE344164:105446-105746:106678-107370:108041-108129:108368-108437:108521-108604:109242-109318:109449-109530:109915-109997:110141-110207:110794-110922:111165-111277:111643-111741:+ product=Vacuolar-sorting receptor 1) &	Vesicle trafficking.endomembrane trafficking.vacuolar sorting.vacuolar sorting receptor (VSR)	l484_013979.p01	99.907	7.80567	11.3284
W9S8N8	vacuolar sorting receptor (VSR) (original description: type=protein location=KE346257:5323-5421:5748-5854:5956-6084:6387-6453:6545-6627:6925-7006:7089-7165:7275-7358:7433-7502:7680-7768:7858-8550:9986-10301:- product=Vacuolar-sorting receptor 3) &	Vesicle trafficking.endomembrane trafficking.vacuolar sorting.vacuolar sorting receptor (VSR)	l484_003665.p01	124.553	33.2646	33.1213
W9S741	A-class RAB GTPase (original description: type=protein location=KE346210:10199-10419:11599-12031:+ product=Ras-related protein RABA1f) &	Vesicle trafficking.regulation of membrane tethering and fusion.RAB-GTPase activities.A-class RAB GTPase	l484_015029.p01	364.893	232.938	111.433
W9RPK9	D-class RAB GTPase (original description: type=protein location=KE345347:165580-165673:166152-166255:166343-166498:166581-166652:166919-166966:167057-167104:167544-167616:168351-168364:- product=Ras-related protein RABD2c) &	Vesicle trafficking.regulation of membrane tethering and fusion.RAB-GTPase activities.D-class RAB GTPase	l484_024030.p01	381.96	326.67	148.487
W9RUV2	G-class RAB GTPase (original description: type=protein location=KE344648:288701-288753:288980-289079:289739-289885:289965-290045:290225-290374:+ product=Ras-related protein Rab7) &	Vesicle trafficking.regulation of membrane tethering and fusion.RAB-GTPase activities.G-class RAB GTPase	l484_026203.p01	123.81	115.477	34.35
W9S4J2	RAB-GTPase GDP-dissociation inhibitor (RAB-GDI) (original description: type=protein location=KE345767:45009-45095:45496-45570:46281-46491:47319-47443:47539-47640:48390-48452:48570-48671:48753-48864:49162-49334:49441-49548:50092-50175:50291-50353:51039-51125:- product=Rab GDP dissociation inhibitor alpha) &	Vesicle trafficking.regulation of membrane tethering and fusion.RAB-GTPase membrane association.RAB-GTPase GDP-dissociation inhibitor (RAB-GDI)	l484_008538.p01	38.3113	35.991	13.2317
W9R2A9	component cpSRP54 of thylakoid membrane SRP insertion system (original description: type=protein location=KE344192:150443-150550:150714-150839:150958-151043:151185-151260:151380-151523:151611-151748:152007-152107:152300-152402:152526-152651:152732-152809:152921-153073:153343-153444:153839-153906:154015-154147:154237-154413:- product=Signal recognition particle 54 kDa protein) &	Protein translocation.chloroplast.thylakoid membrane SRP insertion system.SRP43-SRP54 transit complex.component cpSRP54	l484_019143.p01	366.633	280.577	107.801
W9RWE4	component Tom40 of outer mitochondrion membrane TOM translocation system (original description: type=protein location=KE345760:153011-153125:153820-153901:154010-154109:154213-154308:154392-154442:155395-155460:156589-156690:157003-157071:157154-157237:158099-158194:158548-158604:+ product=Mitochondrial import receptor subunit TOM40-1-like protein) &	Protein translocation.mitochondrion.outer mitochondrion membrane TOM translocation system.component Tom40	l484_021734.p01	191.28	119.552	71.6797
W9QDE6	XPO1 nucleocytoplasmic export karyopherin (original description: type=protein location=KE343429:375727-375825:376562-376678:376812-376904:377383-377490:377602-377684:377942-378080:378171-378239:378319-378396:378552-378614:378723-378767:379488-379691:380204-380311:380412-380510:380670-380873:381046-381105:381588-381698:382257-382354:382787-382895:383236-383301:383452-383550:383646-383726:383860-38…	Protein translocation.nucleus.nucleocytoplasmic transport.karyopherin beta transport receptors.export karyopherin (XPO1)	l484_019696.p01	194.333	121.308	72.058
W9RDH4	XPO2 nucleocytoplasmic export karyopherin (original description: type=protein location=KE344887:736458-739397:- product=hypothetical protein) &	Protein translocation.nucleus.nucleocytoplasmic transport.karyopherin beta transport receptors.export karyopherin (XPO2)	l484_023491.p01	128.327	92.3407	59.2103
W9R5N1	importin alpha adaptor proteins (original description: type=protein location=KE344220:14105-14314:15032-15128:15215-15306:15394-15525:15856-16041:16229-16392:16483-16561:17026-17154:17296-17423:17494-17869:+ product=Importin subunit alpha-1) &	Protein translocation.nucleus.nucleocytoplasmic transport.importin alpha adaptor proteins	l484_006217.p01	432.187	246.71	73.92
W9SFE2	subunit c of V-type ATPase membrane V0 subcomplex (original description: type=protein location=KE626197:102-180:727-1012:1878-2010:+ product=V-type proton ATPase 16 kDa proteolipid subunit) &	Solute transport.primary active transport.V-type ATPase complex.membrane V0 subcomplex.subunit c	l484_000380.p01	390.18	222.997	115.12
W9SK53	subunit d of V-type ATPase membrane V0 subcomplex (original description: type=protein location=KE346305:31889-32069:32628-32748:33112-33219:33339-33441:33562-33642:33739-33824:33944-34003:34097-34145:34507-34641:34845-34976:+ product=V-type proton ATPase subunit d2) &	Solute transport.primary active transport.V-type ATPase complex.membrane V0 subcomplex.subunit d	l484_001947.p01	57.4837	48.6413	22.3217
W9QNH9	nucleotide sugar transporter (UAfT) (original description: type=protein location=KE343864:102740-102824:103388-103638:103726-103852:104001-104274:104473-104605:104720-104806:104917-105044:105868-106042:107623-107730:108316-108347:109013-109074:109166-109427:109933-110054:110152-110246:111179-111235:+ product=Pto-interacting protein 1) &	Solute transport.carrier-mediated transport.DMT superfamily.NST-TPT group.nucleotide sugar transporter (UAfT)	l484_013869.p01	54.203	46.3673	20.296
W9RQZ1	solute transporter (MTCC) (original description: type=protein location=KE345064:103615-104112:104220-104591:104818-105114:+ product=ADP%2CATP carrier protein) &	Solute transport.carrier-mediated transport.solute transporter (MTCC)	l484_015275.p01	1124.65	1072.87	415.317
W9QM82	component MPC2 of MPC pyruvate carrier complex (original description: type=protein location=KE343797:71538-71592:72506-72604:72761-72813:73553-73626:73719-73764:+ product=hypothetical protein) &	Solute transport.carrier-mediated transport.MPC pyruvate carrier complex.component MPC2	l484_013619.p01	38.6657	21.51	17.72
W9RUY9	tonoplast intrinsic protein (TIP) (original description: type=protein location=KE344648:574650-574776:575035-575285:576086-576454:+ product=Aquaporin TIP2-1) &	Solute transport.channels.MIP family.tonoplast intrinsic protein (TIP)	l484_026245.p01	258	185.687	55.025
W9RIY9	voltage-gated anion channel (VDAC) (original description: type=protein location=KE345121:210225-210531:210641-210849:210949-211035:211122-211232:212734-212801:212917-212965:- product=Mitochondrial outer membrane protein porin 2) &	Solute transport.porins.voltage-gated anion channel (VDAC)	l484_009397.p01	317.263	226.8	148.457
W9QKF3	mRNA chaperone (CSD) (original description: type=protein location=KE343721:165690-166277:+ product=Glycine-rich protein 2b) &	External stimuli response.temperature.cold response.mRNA chaperone (CSD)	l484_024979.p01	393.227	66.472	64.742
W9SID6	pathogen polygalacturonase inhibitor (PGIP) (original description: type=protein location=KE346217:2969675-2970676:+ product=Polygalacturonase inhibitor) &	External stimuli response.pathogen.defense mechanisms.pathogen polygalacturonase inhibitor (PGIP)	l484_028058.p01	183.917	52.1597	29.088
W9SWB8	pathogen polygalacturonase inhibitor (PGIP) (original description: type=protein location=KE346217:2977845-2978843:+ product=Polygalacturonase inhibitor) &	External stimuli response.pathogen.defense mechanisms.pathogen polygalacturonase inhibitor (PGIP)	l484_028061.p01	166.487	48.403	41.7837
D9ZGH9	pathogen polygalacturonase inhibitor (PGIP) (original description: type=protein location=KE346217:3004132-3004701:3004868-3005299:+ product=Polygalacturonase inhibitor) &	External stimuli response.pathogen.defense mechanisms.pathogen polygalacturonase inhibitor (PGIP)	l484_028064.p01	370.957	268.87	91.025
W9QCE5	(original description: type=protein location=KE343370:144849-145315:145634-145814:+ product=Subtilisin-like protease SDD1) & Subtilisin-like protease SBT3.5 OS=Arabidopsis thaliana (sp|q9map7|sbt35_arath : 144.0)	not assigned.annotated	l484_010452.p01	88.959	37.765	80.9637
W9QN56	(original description: type=protein location=KE343432:145218-145919:146165-146300:146718-146764:147052-147132:147443-147524:147744-147856:148090-148254:148285-148396:148483-148592:148922-149059:149998-150390:- product=Cytosolic endo-beta-N-acetylglucosaminidase) & Cytosolic endo-beta-N-acetylglucosaminidase 1 OS=Arabidopsis thaliana (sp|f4jzc2|enas1_arath : 743.0)	not assigned.annotated	l484_006939.p01	671.277	283.17	365.953
W9QNV3	(original description: type=protein location=KE343450:213305-213901:214436-214894:215313-215488:215696-215790:216382-216842:216985-217074:218378-218629:- product=hypothetical protein) & Protein SIEVE ELEMENT OCCLUSION B OS=Arabidopsis thaliana (sp|q9ss87|seob_arath : 305.0)	not assigned.annotated	l484_016341.p01	697.377	263.609	109.72
W9QF88	(original description: type=protein location=KE343530:82926-83078:85227-85399:85505-85589:- product=U1 small nuclear ribonucleoprotein A) & U1 small nuclear ribonucleoprotein A OS=Oryza sativa subsp. indica (sp|a2y0j7|ru1a_orysi : 131.0)	not assigned.annotated	l484_011100.p01	60.1067	34.4327	6.93273
W9QNW2	(original description: type=protein location=KE343602:359665-362034:- product=Subtilisin-like protease) & Subtilisin-like protease SBT1.4 OS=Arabidopsis thaliana (sp|q9lvj1|sbt14_arath : 681.0)	not assigned.annotated	l484_018357.p01	127.273	54.803	132.222
W9QJM1	(original description: type=protein location=KE343704:254667-257333:- product=LRR receptor-like serine/threonine-protein kinase GSO1) & Receptor-like protein EIX2 OS=Solanum lycopersicum (sp|q6jn46|eix2_sollc : 425.0)	not assigned.annotated	l484_027248.p01	50.9497	26.3137	11.5571
W9QLJ3	(original description: type=protein location=KE343766:553899-554042:554130-554254:554343-554457:554594-554662:+ product=Pyruvate dehydrogenase E1 component subunit beta) & Pyruvate dehydrogenase E1 component subunit beta-1, mitochondrial OS=Oryza sativa subsp. japonica (sp|q6z1g7|odpb1_orysj : 213.0)	not assigned.annotated	l484_017497.p01	123.6	125.917	42.7493
W9QYB1	(original description: type=protein location=KE343861:395817-396035:397962-399116:+ product=Methionine aminotransferase) & Bifunctional aspartate aminotransferase and glutamate/aspartate-prephenate aminotransferase OS=Petunia hybrida (sp|e9l7a5|pat_pethy : 193.0)	not assigned.annotated	l484_020169.p01	255.107	125.717	60.2933
W9QSX8	(original description: type=protein location=KE344092:157001-158068:159465-159686:- product=DAZ-associated protein 1) & Heterogeneous nuclear ribonucleoprotein 1 OS=Arabidopsis thaliana (sp|q8w034|rnp1_arath : 264.0)	not assigned.annotated	l484_005944.p01	133.574	51.4187	22.7793
W9QUF2	(original description: type=protein location=KE344182:36062-36159:36504-36561:36807-36998:37083-37199:37679-37819:38119-38183:38297-38377:38809-38896:38977-39126:39233-39284:39376-39485:- product=Hsc70-interacting protein) & FAM10 family protein At4g22670 OS=Arabidopsis thaliana (sp|q93yr3|f10al_arath : 261.0)	not assigned.annotated	l484_018995.p01	202.467	94.5417	203.85
W9R2H3	(original description: type=protein location=KE344194:202104-202332:202411-202616:202721-202966:- product=hypothetical protein) & Protein argonaute 4 OS=Arabidopsis thaliana (sp|q9zvd5|ago4_arath : 286.0)	not assigned.annotated	l484_022518.p01	167.787	30.8427	13.388
W9QX35	(original description: type=protein location=KE344293:155211-156524:- product=Uncharacterized protein) & Uncharacterized protein At4g06744 OS=Arabidopsis thaliana (sp|q8w3m4|y4744_arath : 300.0)	not assigned.annotated	l484_008883.p01	804.793	817.387	373.503
W9RJF2	(original description: type=protein location=KE344302:5898-6176:6308-6387:6481-6574:7811-7915:8398-8570:9358-9430:- product=U2 small nuclear ribonucleoprotein B%27%27) & U2 small nuclear ribonucleoprotein B'' 2 OS=Arabidopsis thaliana (sp|q8h1s6|ru2b2_arath : 264.0)	not assigned.annotated	l484_003303.p01	44.298	23.7733	15.9633
W9RKX2	(original description: type=protein location=KE344349:63-634:1052-1158:1289-1356:- product=Eukaryotic initiation factor 4A-13) & Eukaryotic initiation factor 4A-11 OS=Nicotiana tabacum (sp|q40465|if411_tobac : 393.0)	not assigned.annotated	l484_002995.p01	91.7197	105.679	43.1063
W9QY95	(original description: type=protein location=KE344356:946415-946504:947387-947500:947581-947707:948567-948658:- product=hypothetical protein) & Eukaryotic translation initiation factor 3 subunit F OS=Arabidopsis thaliana (sp|o04202|eif3f_arath : 131.0)	not assigned.annotated	l484_026378.p01	724.853	369.327	137.197
W9R6P5	(original description: type=protein location=KE344377:906-971:1252-1351:1814-1938:2016-2172:2257-2348:2441-2468:2595-2712:2951-3006:3126-3223:3388-3472:4121-4278:- product=putative protein disulfide-isomerase A6) & Probable protein disulfide-isomerase A6 OS=Medicago sativa (sp|p38661|pdia6_medsa : 504.0)	not assigned.annotated	l484_001906.p01	487.107	194.967	163.04
W9RDX2	(original description: type=protein location=KE344550:236288-236453:236634-236755:275987-276213:276438-276549:276876-277076:277176-277366:277704-277785:280116-280268:- product=Bifunctional purple acid phosphatase 26) & Bifunctional purple acid phosphatase 26 OS=Arabidopsis thaliana (sp|q949y3|ppa26_arath : 365.0)	not assigned.annotated	l484_024911.p01	109.313	43.047	51.7823
W9RV50	(original description: type=protein location=KE344648:1169173-1169366:1169463-1169718:1170189-1170422:1170542-1170672:1170890-1171136:- product=GDSL esterase/lipase APG) & GDSL esterase/lipase APG OS=Arabidopsis thaliana (sp|q9lu14|apg2_arath : 509.0)	not assigned.annotated	l484_026305.p01	209.923	162.561	85.4803
W9RYL9	(original description: type=protein location=KE344767:723-1014:1321-1479:1558-1733:3975-4146:4256-4569:- product=hypothetical protein) & Protein trichome birefringence-like 39 OS=Arabidopsis thaliana (sp|q9sin2|tbl39_arath : 503.0)	not assigned.annotated	l484_004794.p01	96.587	75.1823	20.795
C0HK14	(original description: type=protein location=KE344827:517889-518056:518268-518513:518812-519048:+ product=hypothetical protein) & Galactose-specific lectin (Fragments) OS=Morus indica (sp|c0hk14|lec_morin : 242.0)	not assigned.annotated	l484_020123.p01	5233.53	3068.6	1739.97
W9S1G0	(original description: type=protein location=KE344869:825333-825663:825937-826146:826235-826407:826537-826807:826999-827229:829581-829787:830734-830943:831040-831209:831290-831560:832026-832297:+ product=GDSL esterase/lipase) & GDSL esterase/lipase At3g26430 OS=Arabidopsis thaliana (sp|q9lin2|gdl53_arath : 494.0)	not assigned.annotated	l484_027680.p01	151.043	162.968	64.5923
W9RCR1	(original description: type=protein location=KE344869:1617081-1617303:1618508-1618570:1619446-1619636:+ product=hypothetical protein) & Uncharacterized protein At4g28440 OS=Arabidopsis thaliana (sp|o49453|y4844_arath : 159.0)	not assigned.annotated	l484_027775.p01	286.1	50.6773	95.967
W9RD59	(original description: type=protein location=KE344869:1986875-1987149:1987275-1987470:- product=MLP-like protein 423) & MLP-like protein 423 OS=Arabidopsis thaliana (sp|q93vr4|ml423_arath : 176.0)	not assigned.annotated	l484_027819.p01	4950.1	1343.48	24.0907
W9RP37	(original description: type=protein location=KE344891:113551-113971:114558-114730:114837-114885:115206-115372:115553-115636:115722-115760:+ product=hypothetical protein) & Protein BOBBER 1 OS=Arabidopsis thaliana (sp|q9lv09|bob1_arath : 288.0)	not assigned.annotated	l484_006823.p01	284.67	113.928	58.4723
W9RLQ1	(original description: type=protein location=KE344892:125879-126568:126987-127078:127884-128028:128234-128314:- product=Putative quinone-oxidoreductase-like protein) & Chloroplast envelope quinone oxidoreductase homolog OS=Arabidopsis thaliana (sp|q9sv68|qorh_arath : 464.0)	not assigned.annotated	l484_015814.p01	578.867	520.253	262.383
Q09WY0	(original description: type=protein location=KE344899:61514-62008:- product=50S ribosomal protein L16) & 50S ribosomal protein L16, chloroplastic OS=Angiopteris evecta (sp|a2t371|rk16_angev : 145.0)	not assigned.annotated	l484_003856.p01	269.343	312.99	67.5077
W9RF40	(original description: type=protein location=KE344952:237959-238099:239470-240432:- product=Late embryogenesis abundant protein Lea14-A) & Late embryogenesis abundant protein Lea14-A OS=Gossypium hirsutum (sp|p46518|lea14_goshi : 85.1)	not assigned.annotated	l484_020339.p01	1492.2	1050.55	354.507
W9RHP7	(original description: type=protein location=KE345062:705954-706142:706297-706464:706789-707070:707163-707311:707503-707755:709815-710162:- product=Poly(rC)-binding protein 1) & Flowering locus K homology domain OS=Arabidopsis thaliana (sp|q9sr13|flk_arath : 477.0)	not assigned.annotated	l484_024555.p01	126.49	55.36	103.575
W9RKQ5	(original description: type=protein location=KE345190:163523-163627:163733-163813:163923-163967:164086-164143:164258-164359:164479-164525:- product=HMG1/2-like protein) & High mobility group B protein 3 OS=Arabidopsis thaliana (sp|p93047|hmgb3_arath : 93.6)	not assigned.annotated	l484_007074.p01	399.183	195.63	310.703
E2J9M1	(original description: type=protein location=KE345201:289955-290348:290729-290879:291191-291623:- product=Endochitinase 1) & Endochitinase OS=Phaseolus vulgaris (sp|p06215|chit_phavu : 426.0)	not assigned.annotated	l484_014360.p01	7648.27	2269.12	571.657
W9RKL9	(original description: type=protein location=KE345222:20265-20342:20463-20603:20690-20809:20988-21075:21223-21341:- product=26S protease regulatory subunit 6A-A-like protein) & 26S proteasome regulatory subunit 6A homolog OS=Brassica campestris (sp|o23894|prs6a_bracm : 346.0)	not assigned.annotated	l484_000857.p01	68.7247	33.639	67.9213
W9RU12	(original description: type=protein location=KE345231:241897-241969:242348-242503:243352-243373:243522-243648:243783-243873:244017-244109:244592-244689:244876-245012:245369-245452:249886-249986:250440-250461:250754-250880:251174-251264:251417-251536:251781-251881:252048-252188:+ product=hypothetical protein) & Endo-1,3;1,4-beta-D-glucanase OS=Zea mays (sp|q9zt66|e134_maize : 144.0)	not assigned.annotated	l484_010046.p01	252.02	156.25	51.0753
W9RUF7	(original description: type=protein location=KE345239:334873-336651:+ product=putative LRR receptor-like serine/threonine-protein kinase) & MDIS1-interacting receptor like kinase 1 OS=Arabidopsis thaliana (sp|q9m0g7|mik1_arath : 193.0)	not assigned.annotated	l484_023079.p01	132.61	82.7117	57.729
W9RPW5	(original description: type=protein location=KE345347:152131-152314:153055-153376:153552-153629:154707-154772:154889-155018:155408-155563:155648-155704:155925-156099:156771-156994:+ product=hypothetical protein) & RGG repeats nuclear RNA binding protein A (Fragment) OS=Nicotiana tabacum (sp|q9sq56|rgga_tobac : 102.0)	not assigned.annotated	l484_024026.p01	581.117	246.33	438.187
W9SEI5	(original description: type=protein location=KE345359:125993-126068:128771-128916:129139-129370:129627-129805:129916-130005:130733-130936:+ product=Annexin D5) & Annexin D5 OS=Arabidopsis thaliana (sp|q9c9x3|anxd5_arath : 326.0)	not assigned.annotated	l484_004297.p01	227.16	50.245	86.5013
W9S1M7	(original description: type=protein location=KE345604:44999-45229:45832-46119:46968-47699:- product=hypothetical protein) & BAG family molecular chaperone regulator 7 OS=Arabidopsis thaliana (sp|q9lva0|bag7_arath : 318.0)	not assigned.annotated	l484_003384.p01	250.077	148.597	68.25
W9SJA0	(original description: type=protein location=KE345667:93532-94064:94160-94305:94417-94496:94614-94697:+ product=hypothetical protein) & Protein FLX-like 3 OS=Arabidopsis thaliana (sp|q9c717|flxl3_arath : 228.0)	not assigned.annotated	l484_004540.p01	97.1963	27.0323	14.8947
W9RWI9	(original description: type=protein location=KE345762:103202-103703:103793-103875:103977-104131:104239-104718:104983-105225:105317-105531:105618-105885:106582-106639:- product=Luminal-binding protein 5) & Luminal-binding protein 5 OS=Nicotiana tabacum (sp|q03685|bip5_tobac : 1095.0)	not assigned.annotated	l484_007819.p01	4876.63	2160.27	1094.42
W9RYP5	(original description: type=protein location=KE345823:809316-809755:810727-810871:+ product=putative calcium-binding protein CML13) & Probable calcium-binding protein CML13 OS=Arabidopsis thaliana (sp|q94az4|cml13_arath : 254.0)	not assigned.annotated	l484_023229.p01	197.836	46.2647	20.5297
W9S9J5	(original description: type=protein location=KE345830:152944-153069:153200-153680:153801-154102:+ product=hypothetical protein) & Non-classical arabinogalactan protein 30 OS=Arabidopsis thaliana (sp|p93013|agp30_arath : 129.0)	not assigned.annotated	l484_014500.p01	1237.5	537.343	85.06
W9S756	(original description: type=protein location=KE345837:2128-3987:+ product=hypothetical protein) & Peptide-N4-(N-acetyl-beta-glucosaminyl)asparagine amidase A OS=Prunus dulcis (sp|p81898|pnaa_prudu : 792.0)	not assigned.annotated	l484_018647.p01	32.0793	27.0637	16.252
W9SBD2	(original description: type=protein location=KE345913:551695-551828:551972-552263:552408-552507:552607-552776:554079-554651:+ product=Nuclear polyadenylated RNA-binding protein 4) & Heterogeneous nuclear ribonucleoprotein 1 OS=Arabidopsis thaliana (sp|q8w034|rnp1_arath : 136.0)	not assigned.annotated	l484_020568.p01	80.6283	53.5983	37.6757
W9SBR8	(original description: type=protein location=KE345919:1198328-1198371:1198471-1198549:1199257-1199772:+ product=HMG-Y-related protein A) & HMG-Y-related protein A OS=Glycine max (sp|q00423|hmgya_soybn : 96.7)	not assigned.annotated	l484_027189.p01	604.42	130.64	162.753
W9S209	(original description: type=protein location=KE345945:113467-113522:113666-113706:114184-114347:114470-114569:114717-114886:115170-115697:+ product=Heterogeneous nuclear ribonucleoprotein 27C) & Heterogeneous nuclear ribonucleoprotein 1 OS=Arabidopsis thaliana (sp|q8w034|rnp1_arath : 145.0)	not assigned.annotated	l484_014869.p01	106.757	76.3	47.1043
W9S3Z6	(original description: type=protein location=KE346039:128054-128208:128274-128462:129720-130002:130857-130961:+ product=3-hydroxybutyryl-CoA dehydratase) & Probable enoyl-CoA hydratase 1, peroxisomal OS=Arabidopsis thaliana (sp|q6nl24|ech1p_arath : 307.0)	not assigned.annotated	l484_009255.p01	57.5567	27.3273	12.4727
W9SFQ0	(original description: type=protein location=KE346217:1240013-1241059:- product=putative carboxylesterase 8) & Probable carboxylesterase 8 OS=Arabidopsis thaliana (sp|o64640|cxe8_arath : 318.0)	not assigned.annotated	l484_027948.p01	67.686	32.5307	23.7003
W9SID2	(original description: type=protein location=KE346217:2907039-2909363:+ product=Multiple C2 and transmembrane domain-containing protein 2) & no description available(sp|q9m2r0|ftip3_arath : 1484.0)	not assigned.annotated	l484_028053.p01	59.101	20.4993	34.065
W9SXX7	(original description: type=protein location=KE346302:127745-129205:- product=Receptor-like protein 12) & Probably inactive leucine-rich repeat receptor-like protein kinase At2g25790 OS=Arabidopsis thaliana (sp|o82318|y2579_arath : 180.0)	not assigned.annotated	l484_012627.p01	1022.88	1379.97	77.6767
W9SHP8	(original description: type=protein location=KE346303:72148-72379:72477-72739:73378-73471:75285-75307:- product=Flavoprotein wrbA) & Probable NAD(P)H dehydrogenase (quinone) FQR1-like 1 OS=Arabidopsis thaliana (sp|q6nqe2|fqrl1_arath : 315.0)	not assigned.annotated	l484_002936.p01	109.57	87.5473	22.5307
W9SC21	(original description: type=protein location=KE346354:347151-349130:+ product=Transmembrane 9 superfamily member 4) & Transmembrane 9 superfamily member 12 OS=Arabidopsis thaliana (sp|f4jre0|tmn12_arath : 1112.0)	not assigned.annotated	l484_017724.p01	60.797	22.2693	13.9004
W9SCA0	(original description: type=protein location=KE346357:43688-43779:43872-43934:44097-44214:45674-45685:- product=Acyl-CoA-binding protein) & Acyl-CoA-binding domain-containing protein 3 OS=Oryza sativa subsp. japonica (sp|q75g87|acbp3_orysj : 147.0)	not assigned.annotated	l484_022710.p01	164.64	99.0553	43.454
W9SM58	(original description: type=protein location=KE624144:45790-46032:46473-46667:48095-48709:+ product=Peroxidase 12) & Peroxidase 12 OS=Arabidopsis thaliana (sp|q96520|per12_arath : 422.0)	not assigned.annotated	l484_001961.p01	2916.93	2465.6	850.137
W9SQH3	(original description: type=protein location=KE646582:438-953:- product=Ras-related protein RABA2a) & Ras-related protein RABA2a OS=Arabidopsis thaliana (sp|o04486|raa2a_arath : 255.0)	not assigned.annotated	l484_000240.p01	61.413	29.7163	21.1087
W9QC73	no hits & (original description: type=protein location=KE343352:29939-30205:30315-30374:30974-31065:31266-31323:31455-31537:31691-31783:31887-31944:32480-32629:32939-33185:33273-33544:- product=Uncharacterized protein)	not assigned.not annotated	l484_001583.p01	135.773	45.8973	141.673
W9R1E2	no hits & (original description: type=protein location=KE343571:268893-269068:269387-269417:270527-270639:270929-271412:271845-271925:272040-272120:272717-272827:273029-273088:273297-273376:273724-273757:273862-274440:- product=hypothetical protein)	not assigned.not annotated	l484_018225.p01	162.93	57.379	37.0303
W9QGD1	no hits & (original description: type=protein location=KE343600:494318-494755:494768-494894:498982-499046:499689-499803:500453-500541:500643-500826:500916-500980:501688-501771:501945-502019:502111-502197:502508-502736:503620-503675:504171-504227:504347-504425:504991-505562:- product=RNA-binding protein 39)	not assigned.not annotated	l484_016527.p01	42.5337	14.9797	27.6037
W9QIC5	no hits & (original description: type=protein location=KE343663:131708-131932:132540-132682:132815-132944:133132-133323:133497-133628:+ product=Protein usf)	not assigned.not annotated	l484_011926.p01	137.707	126.436	46.8697
W9R7K2	no hits & (original description: type=protein location=KE343739:18705-19007:19445-19591:19690-19788:20026-20217:20537-20656:20804-20875:21169-21393:+ product=hypothetical protein)	not assigned.not annotated	l484_001701.p01	238.363	70.497	44.5593
W9RBD8	no hits & (original description: type=protein location=KE343925:260782-260835:260924-261118:- product=hypothetical protein)	not assigned.not annotated	l484_009492.p01	492.727	251.633	136.323
W9QPQ8	no hits & (original description: type=protein location=KE343942:185178-185303:185549-185659:185840-185917:185999-186059:186166-186254:186693-186743:187100-187213:187663-187778:188021-188069:188744-188884:189010-189132:- product=Uncharacterized protein)	not assigned.not annotated	l484_007981.p01	91.5923	70.8807	17.9797
W9R2R6	no hits & (original description: type=protein location=KE344077:287498-288013:- product=hypothetical protein)	not assigned.not annotated	l484_018900.p01	268.693	219.499	31.1457
W9QWV2	no hits & (original description: type=protein location=KE344303:33216-33369:33495-33643:+ product=hypothetical protein)	not assigned.not annotated	l484_004259.p01	103.413	126.327	30.2677
W9R579	no hits & (original description: type=protein location=KE344319:554583-555002:556406-556579:+ product=hypothetical protein)	not assigned.not annotated	l484_019979.p01	37.387	33.78	17.2587
W9RA58	no hits & (original description: type=protein location=KE344422:139129-139266:141084-141149:141364-141411:- product=hypothetical protein)	not assigned.not annotated	l484_012243.p01	71.966	62.21	22.4443
Q09X08	no hits & (original description: type=protein location=KE344454:881506-881779:881929-882128:883071-883718:884228-884378:885510-885632:886188-886361:886577-886737:887616-887723:+ product=Acetyl-coenzyme A carboxylase carboxyl transferase subunit beta)	not assigned.not annotated	l484_024002.p01	30.232	12.4023	9.30033
W9R3G4	no hits & (original description: type=protein location=KE344557:371574-371913:372084-372367:372674-372763:372841-372912:373021-373137:376063-377238:+ product=Far upstream element-binding protein 2)	not assigned.not annotated	l484_019523.p01	202.82	88.093	104.225
W9RT32	no hits & (original description: type=protein location=KE344572:80604-80709:81281-81778:82970-83496:+ product=hypothetical protein)	not assigned.not annotated	l484_003208.p01	1215.3	314.877	86.5603
W9RDL6	no hits & (original description: type=protein location=KE344611:886012-886712:886935-887136:887232-887414:887512-888119:888229-888769:- product=hypothetical protein)	not assigned.not annotated	l484_023906.p01	1597.77	1195.05	356.293
W9RK14	no hits & (original description: type=protein location=KE344844:66277-66507:67119-67233:67855-67928:+ product=hypothetical protein)	not assigned.not annotated	l484_014290.p01	136.433	67.784	52.876
W9RDZ4	no hits & (original description: type=protein location=KE344892:424441-424663:425432-425703:- product=hypothetical protein)	not assigned.not annotated	l484_015849.p01	1047.27	216.663	169.41
W9RMY8	no hits & (original description: type=protein location=KE344948:74937-75224:- product=hypothetical protein)	not assigned.not annotated	l484_003579.p01	211.44	74.9367	44.2733
W9RH39	no hits & (original description: type=protein location=KE345040:40095-40208:40293-40411:40512-40644:40742-40871:40978-41057:41200-41334:41518-41751:+ product=hypothetical protein)	not assigned.not annotated	l484_011973.p01	118.322	53.9163	97.7673
W9RH55	no hits & (original description: type=protein location=KE345040:179099-179170:179288-179770:+ product=HMG-Y-related protein A)	not assigned.not annotated	l484_011989.p01	218.427	73.991	80.715
W9SAI9	no hits & (original description: type=protein location=KE345239:110244-110370:110560-110621:111227-111324:111869-112046:112543-112641:113164-113592:- product=hypothetical protein)	not assigned.not annotated	l484_023062.p01	88.586	39.479	18.3717
W9RXY7	no hits & (original description: type=protein location=KE345347:684314-686114:686212-686673:686865-687023:688666-688961:689196-689662:690399-690451:690557-692514:692739-692844:693019-693199:694290-694357:694478-694590:694677-695555:695771-695872:+ product=hypothetical protein)	not assigned.not annotated	l484_024094.p01	48.454	18.4707	22.5293
W9S1Y1	no hits & (original description: type=protein location=KE345632:126332-127054:- product=hypothetical protein)	not assigned.not annotated	l484_004398.p01	1341.55	217.625	45.5837
W9RU54	no hits & (original description: type=protein location=KE345632:141757-142199:143278-143437:- product=hypothetical protein)	not assigned.not annotated	l484_004401.p01	938.89	112.415	81.9687
W9S9F1	no hits & (original description: type=protein location=KE346294:41910-41948:42270-42358:42874-43027:+ product=hypothetical protein)	not assigned.not annotated	l484_004741.p01	96.6263	12.8277	15.2494
W9SL29	no hits & (original description: type=protein location=KE618917:56-289:- product=hypothetical protein)	not assigned.not annotated	l484_000135.p01	2079.37	76.2845	16.368
W9R066	Enzyme classification.EC_1 oxidoreductases.EC_1.1 oxidoreductase acting on CH-OH group of donor(50.1.1 : 691.0) & Probable mannitol dehydrogenase OS=Fragaria ananassa (sp|q9zrf1|mtdh_fraan : 571.0) (original description: type=protein location=KE344448:16813-17027:17247-17400:17503-18016:18410-18523:18784-18881:- product=putative mannitol dehydrogenase) &	Enzyme classification.EC_1 oxidoreductases.EC_1.1 oxidoreductase acting on CH-OH group of donor	l484_002334.p01	54.6997	29.7113	26.6943
W9REQ0	Isocitrate dehydrogenase [NADP] OS=Nicotiana tabacum (sp|p50218|idhc_tobac : 776.0) & Enzyme classification.EC_1 oxidoreductases.EC_1.1 oxidoreductase acting on CH-OH group of donor(50.1.1 : 744.0) (original description: type=protein location=KE344920:244243-244324:244403-244525:244633-244775:245210-245244:245403-245518:245603-245671:245767-245870:245969-246057:246227-246328:246399-246452:246541-…	Enzyme classification.EC_1 oxidoreductases.EC_1.1 oxidoreductase acting on CH-OH group of donor	l484_007809.p01	1236.54	989.85	422.41
W9RUA8	Enzyme classification.EC_1 oxidoreductases.EC_1.1 oxidoreductase acting on CH-OH group of donor(50.1.1 : 381.4) & Tropinone reductase homolog At2g29360 OS=Arabidopsis thaliana (sp|q9zw19|trnhc_arath : 298.0) (original description: type=protein location=KE345646:899857-899951:900113-900320:900597-900816:900924-901030:901580-901753:+ product=hypothetical protein) &	Enzyme classification.EC_1 oxidoreductases.EC_1.1 oxidoreductase acting on CH-OH group of donor	l484_025308.p01	144.903	139.16	55.6657
W9S0M2	Isocitrate dehydrogenase [NADP], chloroplastic/mitochondrial OS=Arabidopsis thaliana (sp|q8lpj5|icdhp_arath : 790.0) & Enzyme classification.EC_1 oxidoreductases.EC_1.1 oxidoreductase acting on CH-OH group of donor(50.1.1 : 729.0) (original description: type=protein location=KE345913:318911-319004:319229-319351:319599-319741:319832-319866:319971-320086:320171-320239:320366-320469:320586-320674:32…	Enzyme classification.EC_1 oxidoreductases.EC_1.1 oxidoreductase acting on CH-OH group of donor	l484_020533.p01	138.755	57.0187	148.073
W9R0K0	Isoeugenol synthase 1 OS=Petunia hybrida (sp|q15gi3|igs1_pethy : 296.0) & Enzyme classification.EC_1 oxidoreductases.EC_1.3 oxidoreductase acting on CH-CH group of donor(50.1.3 : 283.1) (original description: type=protein location=KE344453:158621-158826:159476-159679:159787-160015:160955-161038:161226-161360:161468-161647:- product=hypothetical protein) &	Enzyme classification.EC_1 oxidoreductases.EC_1.3 oxidoreductase acting on CH-CH group of donor	l484_008313.p01	49.4197	28.1757	15.6997
W9S476	2-alkenal reductase (NADP(+)-dependent) OS=Nicotiana tabacum (sp|q9sln8|dbr_tobac : 526.0) & Enzyme classification.EC_1 oxidoreductases.EC_1.3 oxidoreductase acting on CH-CH group of donor(50.1.3 : 265.5) (original description: type=protein location=KE344952:342442-342669:342959-343136:343504-343670:343957-344039:344335-344713:+ product=NADP-dependent alkenal double bond reductase P2) &	Enzyme classification.EC_1 oxidoreductases.EC_1.3 oxidoreductase acting on CH-CH group of donor	l484_020362.p01	502.22	257.59	220.203
W9RQX7	Putative expansin-B2 OS=Arabidopsis thaliana (sp|q9shy6|expb2_arath : 256.0) & Enzyme classification.EC_1 oxidoreductases.EC_1.3 oxidoreductase acting on CH-CH group of donor(50.1.3 : 52.1) (original description: type=protein location=KE345465:1461-1641:1772-1884:2325-2512:3287-3599:29087-29228:29373-29599:29780-30037:30204-30509:+ product=hypothetical protein) &	Enzyme classification.EC_1 oxidoreductases.EC_1.3 oxidoreductase acting on CH-CH group of donor	l484_001759.p01	66.9697	47.965	30.587
W9QU48	Monocopper oxidase-like protein SKU5 OS=Arabidopsis thaliana (sp|q9su40|sku5_arath : 942.0) & Enzyme classification.EC_1 oxidoreductases.EC_1.10 oxidoreductase acting on diphenol or related substance as donor(50.1.10 : 140.5) (original description: type=protein location=KE344182:330226-330328:330547-330746:331160-331238:331348-331713:332096-332462:332984-333122:333220-333490:334148-334257:334548-…	Enzyme classification.EC_1 oxidoreductases.EC_1.10 oxidoreductase acting on diphenol or related substance as donor	l484_019025.p01	470.013	455.1	143.999
W9RQI7	L-ascorbate oxidase homolog OS=Nicotiana tabacum (sp|p29162|asol_tobac : 546.0) & Enzyme classification.EC_1 oxidoreductases.EC_1.10 oxidoreductase acting on diphenol or related substance as donor(50.1.10 : 130.3) (original description: type=protein location=KE344949:262146-262358:262505-262583:262680-263045:263276-263624:263747-263849:265348-265618:267507-267616:267750-267884:- product=L-ascorba…	Enzyme classification.EC_1 oxidoreductases.EC_1.10 oxidoreductase acting on diphenol or related substance as donor	l484_011664.p01	2009.9	1894.42	294.193
W9S6G6	Enzyme classification.EC_1 oxidoreductases.EC_1.13 oxidoreductase acting on single donor with incorporation of molecular oxygen (oxygenase)(50.1.12 : 1373.1) & Linoleate 9S-lipoxygenase 5 OS=Arabidopsis thaliana (sp|q9luw0|lox5_arath : 1221.0) (original description: type=protein location=KE345815:223199-223451:223869-224158:224530-224770:224846-225184:225282-225367:225469-225576:225678-225982:226…	Enzyme classification.EC_1 oxidoreductases.EC_1.13 oxidoreductase acting on single donor with incorporation of molecular oxygen (oxygenase)	l484_012367.p01	2206.7	177.458	28.2007
W9RGJ1	Enzyme classification.EC_2 transferases.EC_2.2 transferase transferring aldehyde or ketonic group(50.2.2 : 195.7) (original description: type=protein location=KE344182:365201-365347:365463-365598:365684-365781:366043-366120:366197-366266:366453-366517:366648-366728:367242-367346:367438-367521:367617-367692:367851-367929:368054-368174:368272-368340:- product=hypothetical protein) &	Enzyme classification.EC_2 transferases.EC_2.2 transferase transferring aldehyde or ketonic group	l484_019027.p01	85.467	41.659	65.4587
W9S4J3	Pyruvate kinase 1, cytosolic OS=Oryza sativa subsp. japonica (sp|q2rak2|kpyc1_orysj : 911.0) & Enzyme classification.EC_2 transferases.EC_2.7 transferase transferring phosphorus-containing group(50.2.7 : 377.4) (original description: type=protein location=KE346069:413236-413304:413807-413903:414405-414502:414758-414913:415702-415779:416392-416523:416776-416856:417213-417284:417682-417771:418248-4…	Enzyme classification.EC_2 transferases.EC_2.7 transferase transferring phosphorus-containing group	l484_016818.p01	291.21	218.227	93.2647
W9QP29	3-hydroxyisobutyryl-CoA hydrolase-like protein 5 OS=Arabidopsis thaliana (sp|q9shj8|hibc8_arath : 516.0) & Enzyme classification.EC_3 hydrolases.EC_3.1 hydrolase acting on ester bond(50.3.1 : 250.0) (original description: type=protein location=KE343479:527443-527497:527607-527713:527986-528027:528156-528257:528548-528608:528722-528843:529537-529622:529703-529787:529924-530007:530134-530207:530365…	Enzyme classification.EC_3 hydrolases.EC_3.1 hydrolase acting on ester bond	l484_020939.p01	105.169	48.507	12.914
W9S3G5	Phosphatase IMPL1, chloroplastic OS=Arabidopsis thaliana (sp|q94f00|impl1_arath : 555.0) & Enzyme classification.EC_3 hydrolases.EC_3.1 hydrolase acting on ester bond(50.3.1 : 176.9) (original description: type=protein location=KE346034:65836-65934:66744-66845:67059-67172:67313-67411:69429-69481:69580-69637:70382-70470:71694-71827:72551-72618:73901-74209:- product=Phosphatase IMPL1) &	Enzyme classification.EC_3 hydrolases.EC_3.1 hydrolase acting on ester bond	l484_018471.p01	49.9128	58.3197	24.897
W9R530	Beta-glucosidase 44 OS=Arabidopsis thaliana (sp|q9lv33|bgl44_arath : 800.0) & Enzyme classification.EC_3 hydrolases.EC_3.2 glycosylase(50.3.2 : 383.7) (original description: type=protein location=KE344582:488607-488853:489006-489064:491577-491652:491981-492052:492202-492289:492422-492674:492763-492878:493091-493308:493416-493447:493563-493665:493820-494094:+ product=Beta-glucosidase 44) &	Enzyme classification.EC_3 hydrolases.EC_3.2 glycosylase	l484_017397.p01	1564.13	1023.76	358.707
W9RE06	Enzyme classification.EC_3 hydrolases.EC_3.2 glycosylase(50.3.2 : 195.7) & Beta-xylosidase/alpha-L-arabinofuranosidase 2 OS=Medicago sativa subsp. varia (sp|a5jtq3|xyl2_medsv : 124.0) (original description: type=protein location=KE344637:39124-39605:40241-40445:40554-40736:40873-40977:41098-41341:42811-42956:43075-43163:43393-43518:43766-44048:- product=Periplasmic beta-glucosidase) &	Enzyme classification.EC_3 hydrolases.EC_3.2 glycosylase	l484_009351.p01	127.107	34.543	16.7106
W9R942	Probable alpha-mannosidase At5g13980 OS=Arabidopsis thaliana (sp|q8lpj3|mana2_arath : 1350.0) & Enzyme classification.EC_3 hydrolases.EC_3.2 glycosylase(50.3.2 : 699.9) (original description: type=protein location=KE344727:157663-157863:157952-158020:158259-158306:158425-158511:158614-158724:158816-158900:159438-159550:159777-159842:159990-160109:160208-160255:161143-161214:161301-161360:161511-1…	Enzyme classification.EC_3 hydrolases.EC_3.2 glycosylase	l484_005205.p01	705.437	351.26	152.388
W9S2N9	Probable glucan endo-1,3-beta-glucosidase A6 OS=Arabidopsis thaliana (sp|q06915|ea6_arath : 510.0) & Enzyme classification.EC_3 hydrolases.EC_3.2 glycosylase(50.3.2 : 306.9) (original description: type=protein location=KE344892:147313-147350:148352-149665:149763-149823:- product=putative glucan endo-1%2C3-beta-glucosidase A6) &	Enzyme classification.EC_3 hydrolases.EC_3.2 glycosylase	l484_015818.p01	268.4	295.477	114.02
W9RAY7	no description available(sp|f4jqh3|ampp1_arath : 1006.0) & Enzyme classification.EC_3 hydrolases.EC_3.4 hydrolase acting on peptide bond (peptidase)(50.3.4 : 674.8) (original description: type=protein location=KE344817:70878-71039:71239-71363:71539-71610:72063-72167:72294-72348:72533-72613:72736-72870:73093-73213:73585-73652:73820-73906:74113-74373:74624-74746:74861-75145:75318-75457:75979-76042:…	Enzyme classification.EC_3 hydrolases.EC_3.4 hydrolase acting on peptide bond (peptidase)	l484_009039.p01	127.75	70.4353	55.1187
W9R689	Enolase OS=Oryza sativa subsp. japonica (sp|q42971|eno_orysj : 737.0) & Enzyme classification.EC_4 lyases.EC_4.2 carbon-oxygen lyase(50.4.2 : 656.0) (original description: type=protein location=KE344239:49927-50007:50092-50148:50317-50368:50459-50547:50634-50684:50799-50978:51155-51235:51643-51717:51902-51982:52085-52186:52279-52359:52466-52552:52661-52708:53043-53107:53357-53420:53681-53746:- pr…	Enzyme classification.EC_4 lyases.EC_4.2 carbon-oxygen lyase	l484_001983.p01	1666.4	908.567	782.903
W9R743	Protein disulfide-isomerase OS=Datisca glomerata (sp|q9xf61|pdi_datgl : 716.0) & Enzyme classification.EC_5 isomerases.EC_5.3 intramolecular oxidoreductase(50.5.3 : 463.3) (original description: type=protein location=KE344393:40143-40358:40553-40665:40994-41111:41198-41317:41511-41648:42130-42255:42365-42553:42645-42932:43053-43083:43663-43832:- product=Protein disulfide-isomerase) &	Enzyme classification.EC_5 isomerases.EC_5.3 intramolecular oxidoreductase	l484_013361.p01	4120	2093.43	1233.36
W9RV77	Protein disulfide isomerase-like 1-4 OS=Arabidopsis thaliana (sp|q9ff55|pdi14_arath : 657.0) & Enzyme classification.EC_5 isomerases.EC_5.3 intramolecular oxidoreductase(50.5.3 : 345.2) (original description: type=protein location=KE344650:114079-114644:114784-114913:115386-115551:115655-115773:115918-115998:116624-116710:116822-116896:116996-117064:117185-117265:117337-117471:117726-117782:11787…	Enzyme classification.EC_5 isomerases.EC_5.3 intramolecular oxidoreductase	l484_007658.p01	646.45	388.667	224.08
W9RK23	Xylose isomerase OS=Arabidopsis thaliana (sp|q9fkk7|xyla_arath : 809.0) & Enzyme classification.EC_5 isomerases.EC_5.3 intramolecular oxidoreductase(50.5.3 : 489.8) (original description: type=protein location=KE345164:349273-349350:350246-350350:350615-350689:350782-350911:351036-351127:351299-351349:352044-352120:352194-352248:352399-352500:352639-352690:352930-352975:353066-353121:353486-35353…	Enzyme classification.EC_5 isomerases.EC_5.3 intramolecular oxidoreductase	l484_022871.p01	440.207	205.903	195.047
W9RZ32	Enzyme classification.EC_5 isomerases.EC_5.4 intramolecular transferase(50.5.4 : 285.8) & Carboxyvinyl-carboxyphosphonate phosphorylmutase, chloroplastic OS=Arabidopsis thaliana (sp|o49290|cppm_arath : 139.0) (original description: type=protein location=KE345837:203628-203781:203907-204118:204488-204769:204992-205114:205295-205420:+ product=hypothetical protein) &	Enzyme classification.EC_5 isomerases.EC_5.4 intramolecular transferase	l484_018664.p01	476.843	160.437	84.2903
